# Supplementary material for: Computational Fluid Dynamics Modeling of Rope-Guided Conveyances in Two Typical Kinds of Shaft Layouts
Source: PLoS One. 2015 Feb 13;10(2):e0118268. doi: 10.1371/journal.pone.0118268 (PMC4332487; doi:10.1371/journal.pone.0118268)
Supplement: S1 Table — (XLS) [file pone.0118268.s001.xls]

## Sheet: Sheet1
i	t	Lateral force on car	Lateral force on cage 1	Lateral acceleration of car	Lateral acceleration of cage 1	Lateral velocity of car	Lateral velocity of cage 1	Lateral displacement of car	Lateral displacement of cage 1
1	0.002	0.771887	0	0.00227233	0	4.54465e-06	0	9.08931e-09	0
2	0.004	1.74401	0.645911	0.00226567	0.000201847	6.81033e-06	2.01847e-07	2.271e-08	4.03695e-10
3	0.006	2.71934	1.15872	0.00225311	0.000563948	1.13291e-05	9.67642e-07	4.53682e-08	2.33898e-09
4	0.008	3.69808	1.15868	0.0022421	0.000724181	1.58243e-05	2.25577e-06	7.70168e-08	6.85052e-09
5	0.01	3.68041	1.1434	0.00223271	0.000719375	2.02991e-05	3.69933e-06	1.17615e-07	1.42492e-08
6	0.012	4.66647	1.16786	0.00222503	0.000722211	2.47569e-05	5.14091e-06	1.67129e-07	2.4531e-08
7	0.014	4.65635	1.26718	0.00221911	0.000760842	2.9201e-05	6.62396e-06	2.25531e-07	3.77789e-08
8	0.016	4.65013	1.29358	0.00221499	0.000800062	3.36351e-05	8.18487e-06	2.92801e-07	5.41487e-08
9	0.018	4.64781	1.37472	0.00221269	0.000833588	3.80628e-05	9.81852e-06	3.68927e-07	7.37857e-08
10	0.02	4.64938	1.42678	0.00221221	0.000875113	4.24877e-05	1.15272e-05	4.53902e-07	9.68402e-08
11	0.022	4.65478	1.49282	0.00221352	0.0009119	4.69134e-05	1.33142e-05	5.47729e-07	1.23469e-07
12	0.024	4.66391	1.58743	0.0022166	0.000961968	5.13436e-05	1.51881e-05	6.50416e-07	1.53845e-07
13	0.026	4.67663	1.60551	0.00222139	0.000997026	5.57815e-05	1.71471e-05	7.61979e-07	1.88139e-07
14	0.028	4.69279	1.65143	0.0022278	0.00101685	6.02307e-05	1.9161e-05	8.82441e-07	2.26461e-07
15	0.03	4.71216	1.69227	0.00223577	0.00104376	6.46943e-05	2.12216e-05	1.01183e-06	2.68904e-07
16	0.032	4.73453	1.64869	0.00224517	0.00104268	6.91753e-05	2.3308e-05	1.15018e-06	3.1552e-07
17	0.034	4.75964	1.68867	0.00225591	0.00104131	7.36763e-05	2.5392e-05	1.29753e-06	3.66304e-07
18	0.036	4.78721	1.72878	0.00226784	0.00106606	7.82001e-05	2.74994e-05	1.45393e-06	4.21303e-07
19	0.038	4.81695	1.77452	0.00228084	0.0010926	8.27488e-05	2.9658e-05	1.61943e-06	4.80619e-07
20	0.04	4.84855	1.81142	0.00229476	0.0011181	8.73244e-05	3.18687e-05	1.79408e-06	5.44356e-07
21	0.042	4.8817	1.84396	0.00230945	0.00113946	9.19286e-05	3.41263e-05	1.97794e-06	6.12609e-07
22	0.044	4.91607	1.8634	0.00232477	0.00115534	9.65628e-05	3.64211e-05	2.17106e-06	6.85451e-07
23	0.046	4.95136	1.88174	0.00234055	0.00116676	0.000101228	3.87432e-05	2.37352e-06	7.62937e-07
24	0.048	4.98725	1.89997	0.00235666	0.00117777	0.000105925	4.10877e-05	2.58537e-06	8.45113e-07
25	0.05	5.02344	1.93967	0.00237294	0.00119543	0.000110655	4.34609e-05	2.80668e-06	9.32034e-07
26	0.052	5.05964	1.95646	0.00238925	0.00121261	0.000115417	4.58689e-05	3.03751e-06	1.02377e-06
27	0.054	5.09557	1.96982	0.00240546	0.00122154	0.000120212	4.83031e-05	3.27794e-06	1.12038e-06
28	0.056	5.131	1.94178	0.00242145	0.00121643	0.000125039	5.07411e-05	3.52801e-06	1.22186e-06
29	0.058	5.1657	1.94278	0.0024371	0.00120743	0.000129897	5.31649e-05	3.78781e-06	1.32819e-06
30	0.06	5.19946	1.94541	0.00245232	0.00120799	0.000134787	5.55803e-05	4.05738e-06	1.43935e-06
31	0.062	5.23213	1.97318	0.00246701	0.00121689	0.000139706	5.80052e-05	4.33679e-06	1.55536e-06
32	0.064	5.26356	1.9805	0.0024811	0.00122722	0.000144654	6.04493e-05	4.6261e-06	1.67626e-06
33	0.066	5.29367	1.98779	0.00249455	0.00123113	0.00014963	6.29077e-05	4.92536e-06	1.80208e-06
34	0.068	5.32237	2.07512	0.0025073	0.00126002	0.000154632	6.53988e-05	5.23462e-06	1.93287e-06
35	0.07	5.34964	2.08889	0.00251933	0.0012909	0.000159658	6.79498e-05	5.55394e-06	2.06877e-06
36	0.072	5.37547	2.1023	0.00253064	0.00129866	0.000164708	7.05393e-05	5.88336e-06	2.20985e-06
37	0.074	5.3999	2.07682	0.00254123	0.00129412	0.00016978	7.31321e-05	6.22292e-06	2.35612e-06
38	0.076	5.42299	2.09547	0.00255112	0.00129119	0.000174872	7.57174e-05	6.57266e-06	2.50755e-06
39	0.078	5.44483	2.11549	0.00256035	0.00130245	0.000179984	7.83111e-05	6.93263e-06	2.66417e-06
40	0.08	5.46554	2.13172	0.00256898	0.00131293	0.000185113	8.09265e-05	7.30286e-06	2.82603e-06
41	0.082	5.48528	2.14664	0.00257706	0.00132179	0.000190259	8.35612e-05	7.68338e-06	2.99315e-06
42	0.084	5.50421	2.1595	0.00258467	0.00132956	0.000195421	8.62125e-05	8.07422e-06	3.16557e-06
43	0.086	5.5225	2.10024	0.0025919	0.00131412	0.000200598	8.88562e-05	8.47541e-06	3.34329e-06
44	0.088	5.54037	2.09839	0.00259883	0.00129405	0.000205788	9.14644e-05	8.88699e-06	3.52621e-06
45	0.09	5.55802	2.10013	0.00260556	0.00129302	0.000210993	9.40514e-05	9.30897e-06	3.71432e-06
46	0.092	5.57567	2.12021	0.0026122	0.00129882	0.00021621	9.66433e-05	9.7414e-06	3.9076e-06
47	0.094	5.59354	2.15146	0.00261885	0.00131381	0.000221442	9.92559e-05	1.01843e-05	4.10612e-06
48	0.096	5.61185	2.17946	0.0026256	0.00133124	0.000226686	0.000101901	1.06377e-05	4.30992e-06
49	0.098	5.63081	2.20003	0.00263258	0.00134531	0.000231944	0.000104578	1.11015e-05	4.51907e-06
50	0.1	5.65063	2.22728	0.00263987	0.00135911	0.000237217	0.000107282	1.1576e-05	4.73364e-06
51	0.102	5.67151	2.25227	0.00264757	0.00137427	0.000242504	0.000110015	1.2061e-05	4.95367e-06
52	0.104	5.69361	2.20981	0.00265578	0.00136761	0.000247807	0.000112757	1.25566e-05	5.17918e-06
53	0.106	5.71711	2.22097	0.00266456	0.00135661	0.000253128	0.000115481	1.30629e-05	5.41014e-06
54	0.108	5.74213	2.2326	0.00267399	0.00136247	0.000258466	0.000118201	1.35798e-05	5.64655e-06
55	0.11	5.76881	2.23948	0.00268413	0.00136696	0.000263824	0.00012093	1.41074e-05	5.88841e-06
56	0.112	5.79721	2.25759	0.00269504	0.00137346	0.000269204	0.00012367	1.46458e-05	6.13575e-06
57	0.114	5.82743	2.27342	0.00270674	0.00138272	0.000274605	0.000126427	1.5195e-05	6.3886e-06
58	0.116	5.85948	2.31713	0.00271927	0.00139995	0.000280031	0.000129209	1.57551e-05	6.64702e-06
59	0.118	5.89339	2.33079	0.00273263	0.00141647	0.000285483	0.000132026	1.63261e-05	6.91107e-06
60	0.12	5.92914	2.3424	0.00274683	0.00142293	0.000290963	0.000134865	1.6908e-05	7.1808e-06
61	0.122	5.96668	2.43302	0.00276184	0.00145341	0.000296471	0.000137741	1.75009e-05	7.45628e-06
62	0.124	6.00596	2.45129	0.00277766	0.00148594	0.000302011	0.000140681	1.8105e-05	7.73764e-06
63	0.126	6.04688	2.46606	0.00279423	0.00149473	0.000307583	0.000143661	1.87201e-05	8.02497e-06
64	0.128	6.08933	2.58915	0.0028115	0.00153625	0.000313189	0.000146692	1.93465e-05	8.31835e-06
65	0.13	6.13319	2.61933	0.00282943	0.00158255	0.000318829	0.000149811	1.99842e-05	8.61797e-06
66	0.132	6.17829	2.6527	0.00284795	0.00160078	0.000324507	0.000152994	2.06332e-05	8.92396e-06
67	0.134	6.22449	2.59904	0.00286698	0.00159278	0.000330222	0.000156188	2.12936e-05	9.23634e-06
68	0.136	6.27162	2.61311	0.00288644	0.00157871	0.000335975	0.00015936	2.19656e-05	9.55506e-06
69	0.138	6.31948	2.63566	0.00290625	0.00158843	0.000341768	0.000162527	2.26491e-05	9.88011e-06
70	0.14	6.3679	2.65782	0.00292632	0.00160063	0.0003476	0.000165716	2.33443e-05	1.02115e-05
71	0.142	6.4167	2.68823	0.00294657	0.00161526	0.000353473	0.000168932	2.40513e-05	1.05494e-05
72	0.144	6.46568	2.72277	0.0029669	0.00163372	0.000359387	0.000172181	2.477e-05	1.08938e-05
73	0.146	6.51468	2.81869	0.00298723	0.00167263	0.000365341	0.000175487	2.55007e-05	1.12447e-05
74	0.148	6.56353	2.86501	0.00300748	0.00171517	0.000371336	0.000178875	2.62434e-05	1.16025e-05
75	0.15	6.61205	2.91424	0.00302757	0.00174309	0.000377371	0.000182333	2.69981e-05	1.19672e-05
76	0.152	6.66013	2.8465	0.00304743	0.00173533	0.000383446	0.000185811	2.7765e-05	1.23388e-05
77	0.154	6.70761	2.88136	0.00306698	0.00172304	0.00038956	0.00018927	2.85441e-05	1.27173e-05
78	0.156	6.75439	2.91867	0.00308618	0.00174355	0.000395713	0.000192736	2.93356e-05	1.31028e-05
79	0.158	6.80039	2.91084	0.00310498	0.00175067	0.000401904	0.000196231	3.01394e-05	1.34953e-05
80	0.16	6.84552	2.91595	0.00312333	0.0017477	0.000408133	0.000199729	3.09556e-05	1.38947e-05
81	0.162	6.88973	2.93076	0.0031412	0.00175176	0.000414397	0.000203228	3.17844e-05	1.43012e-05
82	0.164	6.933	2.94274	0.00315859	0.00175793	0.000420697	0.000206738	3.26258e-05	1.47146e-05
83	0.166	6.97531	2.95219	0.00317546	0.00176239	0.000427031	0.000210258	3.34799e-05	1.51352e-05
84	0.168	7.01667	2.96932	0.00319184	0.00176842	0.000433398	0.000213789	3.43467e-05	1.55627e-05
85	0.17	7.05712	2.93253	0.00320771	0.00175997	0.000439798	0.000217318	3.52263e-05	1.59974e-05
86	0.172	7.09669	2.96427	0.00322311	0.00175604	0.000446229	0.000220834	3.61187e-05	1.6439e-05
87	0.174	7.13545	2.99338	0.00323806	0.00177267	0.00045269	0.000224362	3.70241e-05	1.68878e-05
88	0.176	7.17347	3.13631	0.00325258	0.00182401	0.000459181	0.000227959	3.79425e-05	1.73437e-05
89	0.178	7.21083	3.172	0.00326672	0.00187736	0.0004657	0.00023166	3.88739e-05	1.7807e-05
90	0.18	7.24765	3.20123	0.00328052	0.00189515	0.000472247	0.000235433	3.98184e-05	1.82779e-05
91	0.182	7.284	3.25835	0.00329403	0.0019196	0.000478822	0.000239248	4.0776e-05	1.87564e-05
92	0.184	7.32	3.29461	0.00330728	0.0019462	0.000485423	0.000243114	4.17469e-05	1.92426e-05
93	0.186	7.35575	3.32094	0.00332035	0.00196314	0.000492051	0.000247023	4.2731e-05	1.97366e-05
94	0.188	7.39135	3.2611	0.00333326	0.00195	0.000498704	0.000250936	4.37284e-05	2.02385e-05
95	0.19	7.42689	3.27766	0.00334607	0.00193378	0.000505384	0.00025482	4.47391e-05	2.07482e-05
96	0.192	7.46246	3.28377	0.00335882	0.00193812	0.000512088	0.000258692	4.57633e-05	2.12655e-05
97	0.194	7.49814	3.31809	0.00337155	0.00194797	0.000518819	0.000262578	4.6801e-05	2.17907e-05
98	0.196	7.53398	3.32186	0.00338429	0.00195704	0.000525575	0.000266483	4.78521e-05	2.23237e-05
99	0.198	7.57004	3.32656	0.00339706	0.00195682	0.000532356	0.000270397	4.89168e-05	2.28644e-05
100	0.2	7.60633	3.41242	0.00340989	0.00198222	0.000539163	0.000274336	4.99951e-05	2.34131e-05
101	0.202	7.64289	3.46083	0.00342279	0.00202123	0.000545996	0.000278339	5.10871e-05	2.39698e-05
102	0.204	7.67969	3.50137	0.00343575	0.00204604	0.000552854	0.000282406	5.21928e-05	2.45346e-05
103	0.206	7.71671	3.48374	0.00344876	0.00205016	0.000559739	0.000286503	5.33123e-05	2.51076e-05
104	0.208	7.7539	3.5145	0.00346182	0.00205119	0.000566649	0.000290604	5.44456e-05	2.56888e-05
105	0.21	7.79121	3.54041	0.00347489	0.00206578	0.000573586	0.000294721	5.55928e-05	2.62783e-05
106	0.212	7.82854	3.62704	0.00348794	0.00209779	0.000580549	0.000298884	5.67539e-05	2.6876e-05
107	0.214	7.8658	3.65517	0.00350092	0.00213045	0.000587538	0.000303113	5.7929e-05	2.74823e-05
108	0.216	7.90286	3.67775	0.00351378	0.00214305	0.000594552	0.000307386	5.91181e-05	2.8097e-05
109	0.218	7.93961	3.5664	0.00352646	0.00211202	0.000601593	0.000311641	6.03213e-05	2.87203e-05
110	0.22	7.9759	3.55674	0.00353891	0.00207087	0.000608658	0.000315824	6.15386e-05	2.9352e-05
111	0.222	8.01159	3.55703	0.00355104	0.00206457	0.000615748	0.00031996	6.27701e-05	2.99919e-05
112	0.224	8.04651	3.58822	0.0035628	0.00207098	0.000622862	0.000324095	6.40158e-05	3.06401e-05
113	0.226	8.08052	3.58303	0.0035741	0.00207564	0.000629999	0.000328242	6.52758e-05	3.12966e-05
114	0.228	8.11346	3.58187	0.00358487	0.00207015	0.000637158	0.000332388	6.65501e-05	3.19613e-05
115	0.23	8.14517	3.60278	0.00359504	0.00207277	0.000644338	0.000336531	6.78388e-05	3.26344e-05
116	0.232	8.17553	3.60826	0.00360454	0.00207743	0.000651537	0.000340681	6.91419e-05	3.33158e-05
117	0.234	8.20439	3.61999	0.0036133	0.00207917	0.000658755	0.000344837	7.04594e-05	3.40054e-05
118	0.236	8.23163	3.74262	0.00362126	0.00211748	0.00066599	0.000349034	7.17913e-05	3.47035e-05
119	0.238	8.25716	3.76419	0.00362838	0.00215883	0.000673239	0.00035331	7.31378e-05	3.54101e-05
120	0.24	8.28089	3.78076	0.0036346	0.00216698	0.000680502	0.000357636	7.44988e-05	3.61254e-05
121	0.242	8.30277	3.69381	0.0036399	0.00214118	0.000687777	0.000361944	7.58744e-05	3.68493e-05
122	0.244	8.32276	3.71819	0.00364425	0.00211778	0.000695061	0.000366203	7.72645e-05	3.75817e-05
123	0.246	8.34084	3.73532	0.00364764	0.00212685	0.000702353	0.000370448	7.86692e-05	3.83226e-05
124	0.248	8.35705	3.65381	0.00365008	0.0021028	0.00070965	0.000374678	8.00885e-05	3.90719e-05
125	0.25	8.37141	3.6529	0.00365157	0.00207306	0.000716952	0.000378853	8.15224e-05	3.98296e-05
126	0.252	8.38402	3.66288	0.00365215	0.00207188	0.000724256	0.000382998	8.29709e-05	4.05956e-05
127	0.254	8.39496	3.709	0.00365185	0.00208534	0.00073156	0.000387156	8.4434e-05	4.137e-05
128	0.256	8.40436	3.70435	0.00365074	0.0020942	0.000738862	0.000391335	8.59118e-05	4.21526e-05
129	0.258	8.41239	3.70466	0.00364888	0.00208869	0.000746162	0.000395518	8.74041e-05	4.29437e-05
130	0.26	8.41922	3.7672	0.00364635	0.00210414	0.000753457	0.000399711	8.8911e-05	4.37431e-05
131	0.262	8.42505	3.78617	0.00364324	0.00212538	0.000760747	0.00040394	9.04325e-05	4.4551e-05
132	0.264	8.43011	3.79995	0.00363966	0.00213135	0.00076803	0.000408197	9.19686e-05	4.53674e-05
133	0.266	8.43464	3.83979	0.00363571	0.00214378	0.000775305	0.000412472	9.35192e-05	4.61923e-05
134	0.268	8.43888	3.82519	0.0036315	0.00214731	0.000782572	0.000416763	9.50843e-05	4.70258e-05
135	0.27	8.44311	3.81609	0.00362718	0.0021355	0.000789831	0.000421046	9.6664e-05	4.78679e-05
136	0.272	8.44759	3.81968	0.00362285	0.00212934	0.000797081	0.000425311	9.82581e-05	4.87185e-05
137	0.274	8.4526	3.82612	0.00361866	0.00212799	0.000804323	0.000429568	9.98668e-05	4.95777e-05
138	0.276	8.45841	3.84168	0.00361473	0.00213034	0.000811556	0.000433827	0.00010149	5.04453e-05
139	0.278	8.46529	3.85726	0.00361119	0.0021355	0.000818782	0.000438092	0.000103127	5.13215e-05
140	0.28	8.47351	3.87823	0.00360817	0.00214231	0.000826001	0.00044237	0.000104779	5.22063e-05
141	0.282	8.48331	3.89933	0.00360579	0.0021508	0.000833215	0.000446663	0.000106446	5.30996e-05
142	0.284	8.49493	4.00239	0.00360416	0.0021849	0.000840425	0.000450999	0.000108127	5.40016e-05
143	0.286	8.50859	4.00766	0.0036034	0.00221402	0.000847633	0.000455398	0.000109822	5.49124e-05
144	0.288	8.52447	4.0235	0.0036036	0.00221583	0.00085484	0.000459828	0.000111532	5.5832e-05
145	0.29	8.54274	4.1913	0.00360485	0.0022684	0.000862048	0.000464312	0.000113256	5.67607e-05
146	0.292	8.56356	4.22945	0.00360722	0.00232789	0.00086926	0.000468908	0.000114994	5.76985e-05
147	0.294	8.58704	4.26243	0.00361078	0.0023452	0.000876478	0.000473581	0.000116747	5.86456e-05
148	0.296	8.61327	4.43411	0.00361557	0.0024042	0.000883704	0.000478331	0.000118515	5.96023e-05
149	0.298	8.6423	4.50257	0.00362163	0.00247424	0.000890942	0.000483209	0.000120297	6.05687e-05
150	0.3	8.67417	4.53623	0.00362898	0.0025011	0.000898192	0.000488185	0.000122093	6.15451e-05
151	0.302	8.70887	4.64104	0.00363762	0.00253928	0.000905459	0.000493225	0.000123904	6.25315e-05
152	0.304	8.74638	4.67125	0.00364756	0.00257632	0.000912744	0.000498341	0.000125729	6.35282e-05
153	0.306	8.78665	4.69953	0.00365877	0.0025894	0.00092005	0.000503506	0.000127569	6.45352e-05
154	0.308	8.82959	4.69834	0.00367122	0.00259262	0.00092738	0.000508688	0.000129424	6.55526e-05
155	0.31	8.87511	4.75419	0.00368487	0.0026044	0.000934737	0.000513885	0.000131294	6.65804e-05
156	0.312	8.92308	4.80774	0.00369966	0.00263324	0.000942121	0.000519123	0.000133178	6.76186e-05
157	0.314	8.97336	4.73396	0.00371553	0.00262152	0.000949536	0.000524378	0.000135077	6.86674e-05
158	0.316	9.02581	4.74828	0.00373241	0.00259749	0.000956984	0.000529597	0.000136991	6.97266e-05
159	0.318	9.08025	4.76394	0.00375023	0.00260136	0.000964467	0.000534796	0.00013892	7.07962e-05
160	0.32	9.13653	4.7022	0.00376891	0.00258141	0.000971986	0.000539978	0.000140864	7.18761e-05
161	0.322	9.19446	4.72175	0.00378837	0.00256262	0.000979543	0.000545122	0.000142823	7.29664e-05
162	0.324	9.25388	4.7487	0.00380852	0.0025715	0.00098714	0.000550257	0.000144797	7.40669e-05
163	0.326	9.31463	4.59955	0.00382929	0.00252761	0.000994778	0.000555356	0.000146787	7.51776e-05
164	0.328	9.37653	4.61469	0.00385059	0.00247999	0.00100246	0.000560363	0.000148792	7.62983e-05
165	0.33	9.43943	4.63282	0.00387235	0.00248459	0.00101018	0.000565328	0.000150812	7.7429e-05
166	0.332	9.50321	4.56371	0.0038945	0.00246281	0.00101795	0.000570275	0.000152848	7.85695e-05
167	0.334	9.56774	4.60987	0.00391699	0.00244975	0.00102576	0.000575188	0.000154899	7.97199e-05
168	0.336	9.6329	4.64487	0.00393975	0.00246917	0.00103362	0.000580107	0.000156967	8.08801e-05
169	0.338	9.69861	4.4543	0.00396273	0.00241458	0.00104152	0.00058499	0.00015905	8.20501e-05
170	0.34	9.76481	4.41109	0.00398591	0.00233549	0.00104947	0.000589741	0.000161149	8.32296e-05
171	0.342	9.83144	4.41123	0.00400925	0.00231596	0.00105746	0.000594392	0.000163264	8.44184e-05
172	0.344	9.89848	4.43648	0.00403273	0.00231777	0.0010655	0.000599026	0.000165395	8.56164e-05
173	0.346	9.96591	4.48164	0.00405635	0.00233361	0.00107359	0.000603677	0.000167542	8.68238e-05
174	0.348	10.0337	4.52071	0.0040801	0.00235373	0.00108173	0.000608364	0.000169705	8.80405e-05
175	0.35	10.102	4.50086	0.00410398	0.0023535	0.00108991	0.000613072	0.000171885	8.92666e-05
176	0.352	10.1707	4.53682	0.00412802	0.00235224	0.00109815	0.000617777	0.000174081	9.05022e-05
177	0.354	10.2399	4.56821	0.00415222	0.00236695	0.00110643	0.000622497	0.000176294	9.17472e-05
178	0.356	10.3096	4.6533	0.00417662	0.00239697	0.00111475	0.000627261	0.000178524	9.30017e-05
179	0.358	10.38	4.70371	0.00420124	0.0024329	0.00112313	0.00063209	0.00018077	9.42659e-05
180	0.36	10.4511	4.72318	0.00422611	0.00244828	0.00113156	0.000636972	0.000183033	9.55398e-05
181	0.362	10.5228	4.66904	0.00425125	0.00243094	0.00114004	0.000641851	0.000185313	9.68235e-05
182	0.364	10.5953	4.69275	0.00427668	0.00241487	0.00114857	0.000646697	0.00018761	9.81169e-05
183	0.366	10.6687	4.70509	0.00430243	0.00241954	0.00115714	0.000651531	0.000189925	9.942e-05
184	0.368	10.7428	4.7991	0.00432851	0.00244614	0.00116578	0.000656397	0.000192256	0.000100733
185	0.37	10.8178	4.81785	0.00435492	0.0024747	0.00117446	0.000661318	0.000194605	0.000102055
186	0.372	10.8936	4.84684	0.00438166	0.00248289	0.0011832	0.000666275	0.000196971	0.000103388
187	0.374	10.9701	4.89131	0.00440871	0.00249907	0.00119199	0.000671257	0.000199355	0.00010473
188	0.376	11.0474	4.84396	0.00443604	0.00249136	0.00120083	0.000676248	0.000201757	0.000106083
189	0.378	11.1251	4.79525	0.00446361	0.00245448	0.00120973	0.000681193	0.000204177	0.000107445
190	0.38	11.2034	4.81515	0.00449135	0.00243857	0.00121869	0.000686086	0.000206614	0.000108818
191	0.382	11.2819	4.85797	0.0045192	0.00245122	0.0012277	0.000690976	0.000209069	0.000110199
192	0.384	11.3604	4.87433	0.00454707	0.00246272	0.00123676	0.00069589	0.000211543	0.000111591
193	0.386	11.4388	4.74898	0.00457484	0.00242163	0.00124588	0.000700774	0.000214035	0.000112993
194	0.388	11.5167	4.77197	0.0046024	0.00238256	0.00125506	0.000705579	0.000216545	0.000114404
195	0.39	11.5938	4.7532	0.00462961	0.00237676	0.00126429	0.000710338	0.000219073	0.000115825
196	0.392	11.6699	4.84992	0.00465631	0.00239396	0.00127358	0.000715109	0.00022162	0.000117255
197	0.394	11.7445	4.83452	0.00468235	0.00241216	0.00128292	0.000719915	0.000224186	0.000118695
198	0.396	11.8173	4.81734	0.00470755	0.00239473	0.00129231	0.000724722	0.000226771	0.000120144
199	0.398	11.8879	4.86336	0.00473173	0.00239646	0.00130175	0.000729513	0.000229374	0.000121603
200	0.4	11.9558	4.92559	0.00475469	0.00242296	0.00131123	0.000734332	0.000231997	0.000123072
201	0.402	12.0208	4.96241	0.00477625	0.00244654	0.00132076	0.000739202	0.000234638	0.00012455
202	0.404	12.0823	5.094	0.00479621	0.00249176	0.00133034	0.00074414	0.000237299	0.000126039
203	0.406	12.14	5.09385	0.00481437	0.00252538	0.00133995	0.000749157	0.000239979	0.000127537
204	0.408	12.1934	5.1046	0.00483055	0.0025212	0.00134959	0.000754204	0.000242678	0.000129045
205	0.41	12.2423	5.21617	0.00484457	0.00255188	0.00135927	0.000759277	0.000245397	0.000130564
206	0.412	12.2862	5.23292	0.00485625	0.00258439	0.00136897	0.000764413	0.000248135	0.000132093
207	0.414	12.3249	5.23729	0.00486544	0.00258337	0.00137869	0.000769581	0.000250892	0.000133632
208	0.416	12.3581	5.21676	0.004872	0.00257065	0.00138843	0.000774735	0.000253669	0.000135181
209	0.418	12.3855	5.27704	0.00487582	0.00257535	0.00139818	0.000779881	0.000256465	0.000136741
210	0.42	12.407	5.34674	0.0048768	0.00260821	0.00140793	0.000785065	0.000259281	0.000138311
211	0.422	12.4225	5.44012	0.00487486	0.00265137	0.00141768	0.000790324	0.000262116	0.000139892
212	0.424	12.4318	5.43807	0.00486998	0.00267206	0.00142742	0.000795648	0.000264971	0.000141483
213	0.426	12.4351	5.46245	0.00486213	0.00267114	0.00143716	0.000800991	0.000267846	0.000143085
214	0.428	12.4324	5.59379	0.00485133	0.00271187	0.00144687	0.000806374	0.000270739	0.000144698
215	0.43	12.4238	5.59472	0.00483764	0.00274522	0.00145656	0.000811831	0.000273652	0.000146321
216	0.432	12.4095	5.64304	0.00482114	0.00275258	0.00146622	0.000817329	0.000276585	0.000147956
217	0.434	12.3898	5.62789	0.00480194	0.00275487	0.00147584	0.000822836	0.000279537	0.000149602
218	0.436	12.3651	5.67196	0.00478019	0.00275578	0.00148542	0.000828347	0.000282507	0.000151258
219	0.438	12.3358	5.72275	0.00475607	0.00277726	0.00149496	0.00083388	0.000285497	0.000152926
220	0.44	12.3022	5.71504	0.00472979	0.00278251	0.00150444	0.00083944	0.000288506	0.000154605
221	0.442	12.2651	5.66026	0.0047016	0.00275471	0.00151388	0.000844977	0.000291534	0.000156295
222	0.444	12.2248	5.65642	0.00467175	0.00272808	0.00152325	0.00085046	0.00029458	0.000157996
223	0.446	12.1822	5.31976	0.00464053	0.00261333	0.00153256	0.000855801	0.000297646	0.000159708
224	0.448	12.1378	5.3403	0.00460826	0.00250614	0.00154181	0.00086092	0.000300729	0.000161429
225	0.45	12.0923	5.37977	0.00457525	0.00251645	0.00155099	0.000865943	0.000303831	0.000163161
226	0.452	12.0465	5.39629	0.00454185	0.00252546	0.00156011	0.000870985	0.000306951	0.000164903
227	0.454	12.001	5.43009	0.00450841	0.00253266	0.00156916	0.000876043	0.00031009	0.000166655
228	0.456	11.9567	5.46783	0.00447527	0.00254645	0.00157815	0.000881122	0.000313246	0.000168418
229	0.458	11.9143	5.55981	0.0044428	0.00257838	0.00158706	0.000886247	0.00031642	0.00017019
230	0.46	11.8745	5.58013	0.00441133	0.00260483	0.00159592	0.00089143	0.000319612	0.000171973
231	0.462	11.8379	5.6048	0.00438121	0.00261021	0.00160471	0.000896645	0.000322821	0.000173766
232	0.464	11.8054	5.56574	0.00435277	0.00259698	0.00161344	0.000901852	0.000326048	0.00017557
233	0.466	11.7774	5.62806	0.00432632	0.00259548	0.00162212	0.000907045	0.000329293	0.000177384
234	0.468	11.7546	5.65128	0.00430214	0.0026134	0.00163075	0.000912254	0.000332554	0.000179209
235	0.47	11.7375	5.45888	0.0042805	0.00255168	0.00163933	0.000917419	0.000335833	0.000181043
236	0.472	11.7266	5.45052	0.00426163	0.00248005	0.00164788	0.000922451	0.000339128	0.000182888
237	0.474	11.7222	5.45658	0.00424573	0.0024704	0.00165638	0.000927401	0.000342441	0.000184743
238	0.476	11.7246	5.36943	0.00423297	0.00243608	0.00166486	0.000932308	0.000345771	0.000186608
239	0.478	11.7341	5.38949	0.00422346	0.00240611	0.00167332	0.00093715	0.000349118	0.000188482
240	0.48	11.7508	5.40573	0.00421731	0.00240841	0.00168176	0.000941964	0.000352481	0.000190366
241	0.482	11.7748	5.18629	0.00421455	0.00233582	0.00169019	0.000946708	0.000355862	0.000192259
242	0.484	11.806	5.21364	0.00421519	0.00226668	0.00169862	0.000951311	0.000359259	0.000194162
243	0.486	11.8443	5.24182	0.00421919	0.00227488	0.00170706	0.000955853	0.000362673	0.000196074
244	0.488	11.8894	5.67965	0.00422647	0.00241132	0.0017155	0.000960539	0.000366104	0.000197995
245	0.49	11.9412	5.69325	0.00423691	0.00254317	0.00172396	0.000965493	0.000369552	0.000199926
246	0.492	11.9991	5.67747	0.00425035	0.00253323	0.00173245	0.00097057	0.000373017	0.000201867
247	0.494	12.0629	5.89149	0.00426658	0.00258589	0.00174097	0.000975689	0.000376499	0.000203818
248	0.496	12.1318	5.85841	0.00428538	0.0026331	0.00174952	0.000980908	0.000379998	0.00020578
249	0.498	12.2053	5.82622	0.00430647	0.00260333	0.00175811	0.000986144	0.000383514	0.000207752
250	0.5	12.2829	5.89171	0.00432957	0.00260433	0.00176675	0.000991352	0.000387047	0.000209735
251	0.502	12.3637	5.88402	0.00435434	0.00261294	0.00177543	0.000996569	0.000390598	0.000211728
252	0.504	12.447	5.88887	0.00438045	0.00260256	0.00178417	0.00100178	0.000394167	0.000213732
253	0.506	12.5321	5.93923	0.00440753	0.00261029	0.00179296	0.001007	0.000397753	0.000215746
254	0.508	12.6182	5.94261	0.00443522	0.00261752	0.0018018	0.00101223	0.000401356	0.00021777
255	0.51	12.7044	5.99211	0.00446313	0.00262444	0.0018107	0.00101747	0.000404978	0.000219805
256	0.512	12.7901	6.23233	0.00449089	0.00270533	0.00181965	0.0010228	0.000408617	0.000221851
257	0.514	12.8743	6.31247	0.0045181	0.00279576	0.00182866	0.0010283	0.000412274	0.000223907
258	0.516	12.9563	6.37038	0.00454441	0.00282918	0.00183772	0.00103392	0.00041595	0.000225975
259	0.518	13.0353	6.46376	0.00456944	0.00286669	0.00184684	0.00103962	0.000419643	0.000228054
260	0.52	13.1107	6.4393	0.00459284	0.00287843	0.001856	0.00104536	0.000423355	0.000230145
261	0.522	13.1818	6.46708	0.0046143	0.00286961	0.00186521	0.00105111	0.000427086	0.000232247
262	0.524	13.248	6.83871	0.0046335	0.00298454	0.00187445	0.00105697	0.000430835	0.000234361
263	0.526	13.3087	6.86582	0.00465017	0.00309921	0.00188374	0.00106305	0.000434602	0.000236487
264	0.528	13.3634	6.88051	0.00466407	0.00310229	0.00189305	0.00106925	0.000438388	0.000238626
265	0.53	13.4117	6.74069	0.00467497	0.00305316	0.00190239	0.00107541	0.000442193	0.000240777
266	0.532	13.4533	6.78301	0.00468271	0.00301261	0.00191175	0.00108147	0.000446016	0.00024294
267	0.534	13.4879	6.81463	0.00468714	0.0030256	0.00192112	0.00108751	0.000449859	0.000245115
268	0.536	13.5154	6.62976	0.00468815	0.00296754	0.00193049	0.0010935	0.00045372	0.000247302
269	0.538	13.5357	6.66422	0.00468569	0.00291033	0.00193987	0.00109938	0.000457599	0.0002495
270	0.54	13.5486	6.68996	0.00467972	0.00291889	0.00194923	0.00110521	0.000461498	0.000251711
271	0.542	13.5545	6.63612	0.00467026	0.00289981	0.00195858	0.00111103	0.000465415	0.000253933
272	0.544	13.5532	6.63678	0.00465736	0.00287285	0.00196791	0.0011168	0.000469351	0.000256167
273	0.546	13.5452	6.54923	0.00464112	0.00283532	0.00197721	0.00112251	0.000473305	0.000258412
274	0.548	13.5306	6.37377	0.00462165	0.00274271	0.00198647	0.00112809	0.000477278	0.000260668
275	0.55	13.5099	6.35137	0.00459912	0.00267042	0.00199569	0.0011335	0.00048127	0.000262935
276	0.552	13.4834	6.3003	0.0045737	0.00263696	0.00200486	0.00113881	0.000485279	0.000265212
277	0.554	13.4517	6.08323	0.00454562	0.00254263	0.00201398	0.00114399	0.000489307	0.0002675
278	0.556	13.4152	6.00362	0.00451512	0.00243934	0.00202304	0.00114897	0.000493353	0.000269798
279	0.558	13.3746	5.94404	0.00448246	0.00238524	0.00203204	0.0011538	0.000497417	0.000272106
280	0.56	13.3305	5.87793	0.00444792	0.00233533	0.00204097	0.00115852	0.000501499	0.000274423
281	0.562	13.2835	5.88792	0.0044118	0.00230712	0.00204983	0.00116316	0.000505599	0.000276749
282	0.564	13.2342	5.84543	0.00437441	0.00228627	0.00205862	0.00116775	0.000509716	0.000279085
283	0.566	13.1833	5.58027	0.00433606	0.0021794	0.00206733	0.00117222	0.000513851	0.000281429
284	0.568	13.1315	5.55819	0.00429708	0.00207888	0.00207596	0.00117648	0.000518003	0.000283782
285	0.57	13.0795	5.56525	0.00425777	0.00206341	0.00208452	0.00118062	0.000522172	0.000286143
286	0.572	13.0279	5.58716	0.00421846	0.00206166	0.00209299	0.00118474	0.000526358	0.000288513
287	0.574	12.9773	5.51162	0.00417947	0.00203408	0.00210139	0.00118884	0.000530561	0.000290891
288	0.576	12.9285	5.53172	0.00414108	0.0020059	0.00210971	0.00119288	0.00053478	0.000293276
289	0.578	12.8818	5.48188	0.00410359	0.00198574	0.00211796	0.00119687	0.000539016	0.00029567
290	0.58	12.8381	5.5608	0.00406728	0.00198393	0.00212613	0.00120084	0.000543268	0.000298072
291	0.582	12.7976	5.63493	0.00403239	0.00202085	0.00213423	0.00120484	0.000547537	0.000300481
292	0.584	12.761	5.88102	0.00399917	0.00210998	0.00214226	0.00120898	0.000551821	0.000302899
293	0.586	12.7286	5.9705	0.00396784	0.00220389	0.00215023	0.00121329	0.000556122	0.000305326
294	0.588	12.7008	6.21715	0.00393858	0.00229795	0.00215813	0.00121779	0.000560438	0.000307762
295	0.59	12.678	6.315	0.00391157	0.00239461	0.00216598	0.00122248	0.00056477	0.000310207
296	0.592	12.6604	6.36559	0.00388694	0.00242996	0.00217378	0.00122731	0.000569117	0.000312661
297	0.594	12.6483	6.44471	0.00386482	0.00245943	0.00218153	0.0012322	0.000573481	0.000315126
298	0.596	12.6417	6.79983	0.0038453	0.00258404	0.00218924	0.00123724	0.000577859	0.0003176
299	0.598	12.6409	6.89091	0.00382844	0.00271237	0.00219692	0.00124254	0.000582253	0.000320085
300	0.6	12.6459	6.97069	0.00381429	0.00275461	0.00220456	0.001248	0.000586662	0.000322581
301	0.602	12.6566	6.94268	0.00380286	0.0027596	0.00221218	0.00125352	0.000591086	0.000325088
302	0.604	12.6731	7.04141	0.00379413	0.00277048	0.00221977	0.00125905	0.000595526	0.000327606
303	0.606	12.6952	7.16025	0.00378808	0.00282722	0.00222736	0.00126465	0.000599981	0.000330136
304	0.608	12.7228	7.2845	0.00378465	0.00289189	0.00223493	0.00127037	0.00060445	0.000332676
305	0.61	12.7557	7.38263	0.00378375	0.00295006	0.0022425	0.00127621	0.000608935	0.000335229
306	0.612	12.7936	7.46279	0.00378529	0.00299441	0.00225007	0.00128215	0.000613436	0.000337793
307	0.614	12.8363	7.49722	0.00378914	0.00301882	0.00225764	0.00128817	0.000617951	0.000340369
308	0.616	12.8835	7.64218	0.00379517	0.00306344	0.00226522	0.00129425	0.000622481	0.000342958
309	0.618	12.9349	7.70865	0.00380321	0.00311803	0.00227282	0.00130043	0.000627027	0.000345559
310	0.62	12.99	7.82378	0.0038131	0.00316327	0.00228044	0.00130671	0.000631588	0.000348172
311	0.622	13.0484	7.82608	0.00382465	0.0031884	0.00228808	0.00131306	0.000636164	0.000350798
312	0.624	13.1098	7.82548	0.00383767	0.00317733	0.00229574	0.00131943	0.000640755	0.000353437
313	0.626	13.1736	7.72667	0.00385194	0.00313463	0.00230343	0.00132574	0.000645362	0.000356089
314	0.628	13.2395	7.72075	0.00386725	0.00309022	0.00231115	0.00133196	0.000649985	0.000358752
315	0.63	13.3068	7.60701	0.00388337	0.0030411	0.0023189	0.0013381	0.000654622	0.000361429
316	0.632	13.3752	7.82903	0.00390008	0.00306317	0.00232668	0.0013442	0.000659276	0.000364117
317	0.634	13.4442	7.8834	0.00391712	0.00313774	0.0023345	0.0013504	0.000663945	0.000366818
318	0.636	13.5132	7.91263	0.00393428	0.00315203	0.00234235	0.00135669	0.000668629	0.000369531
319	0.638	13.5817	7.87203	0.00395129	0.00313659	0.00235024	0.00136298	0.00067333	0.000372257
320	0.64	13.6492	7.90861	0.00396793	0.00312342	0.00235816	0.00136924	0.000678046	0.000374996
321	0.642	13.7153	7.92252	0.00398395	0.00312723	0.00236611	0.00137549	0.000682778	0.000377747
322	0.644	13.7793	7.91921	0.00399912	0.00311855	0.00237409	0.00138174	0.000687527	0.00038051
323	0.646	13.8409	7.89018	0.00401321	0.0030964	0.0023821	0.00138795	0.000692291	0.000383286
324	0.648	13.8996	7.87989	0.00402597	0.00307204	0.00239014	0.00139412	0.000697071	0.000386074
325	0.65	13.9549	7.9399	0.00403721	0.00307546	0.0023982	0.00140027	0.000701867	0.000388875
326	0.652	14.0064	7.93273	0.0040467	0.00307982	0.00240629	0.00140642	0.00070668	0.000391688
327	0.654	14.0537	7.93702	0.00405424	0.00306674	0.00241439	0.00141257	0.000711509	0.000394513
328	0.656	14.0963	8.23853	0.00405965	0.00315007	0.0024225	0.00141879	0.000716354	0.00039735
329	0.658	14.134	8.2168	0.00406274	0.00322524	0.00243063	0.00142516	0.000721215	0.000400201
330	0.66	14.1664	8.18243	0.00406335	0.00319541	0.00243875	0.00143158	0.000726093	0.000403064
331	0.662	14.1931	8.04508	0.00406135	0.0031294	0.00244688	0.00143791	0.000730986	0.00040594
332	0.664	14.2141	8.06906	0.00405659	0.0030816	0.00245499	0.00144412	0.000735896	0.000408828
333	0.666	14.2289	8.09746	0.00404897	0.00308555	0.0024631	0.00145028	0.000740823	0.000411728
334	0.668	14.2376	8.17764	0.00403839	0.00310702	0.00247119	0.00145648	0.000745765	0.000414641
335	0.67	14.2399	8.23014	0.00402478	0.00313599	0.00247925	0.00146272	0.000750723	0.000417567
336	0.672	14.2357	8.31909	0.0040081	0.00316767	0.00248728	0.00146902	0.000755698	0.000420505
337	0.674	14.2251	8.08491	0.00398831	0.00310973	0.00249528	0.0014753	0.000760689	0.000423456
338	0.676	14.208	8.05348	0.00396541	0.00301412	0.00250323	0.00148143	0.000765695	0.000426418
339	0.678	14.1845	8.03431	0.00393943	0.00298567	0.00251114	0.00148742	0.000770717	0.000429393
340	0.68	14.1548	7.98507	0.0039104	0.00295162	0.00251899	0.00149336	0.000775755	0.00043238
341	0.682	14.119	7.95458	0.0038784	0.002914	0.00252678	0.00149923	0.000780809	0.000435378
342	0.684	14.0772	7.96353	0.00384353	0.00289454	0.0025345	0.00150504	0.000785878	0.000438388
343	0.686	14.0299	7.62115	0.00380589	0.00277757	0.00254215	0.00151071	0.000790962	0.00044141
344	0.688	13.9773	7.61101	0.00376564	0.00265461	0.00254972	0.00151614	0.000796062	0.000444442
345	0.69	13.9198	7.57639	0.00372294	0.00262779	0.00255721	0.00152142	0.000801176	0.000447485
346	0.692	13.8578	8.26132	0.00367798	0.00281816	0.00256461	0.00152687	0.000806305	0.000450539
347	0.694	13.7918	8.32668	0.00363097	0.00303974	0.00257192	0.00153273	0.000811449	0.000453604
348	0.696	13.7223	8.32609	0.00358214	0.00304707	0.00257913	0.00153881	0.000816607	0.000456682
349	0.698	13.6498	7.77339	0.00353175	0.00286123	0.00258625	0.00154472	0.00082178	0.000459771
350	0.7	13.5749	7.87588	0.00348006	0.00270756	0.00259326	0.00155029	0.000826966	0.000462872
351	0.702	13.4982	7.92085	0.00342735	0.00274064	0.00260016	0.00155574	0.000832167	0.000465983
352	0.704	13.4203	8.01066	0.00337392	0.00276972	0.00260697	0.00156125	0.000837381	0.000469106
353	0.706	13.3419	8.0195	0.00332006	0.00278749	0.00261366	0.00156681	0.000842608	0.000472239
354	0.708	13.2637	8.02607	0.0032661	0.00277922	0.00262025	0.00157237	0.000847848	0.000475384
355	0.71	13.1863	8.15307	0.00321234	0.00280785	0.00262672	0.00157796	0.000853102	0.00047854
356	0.712	13.1103	8.14118	0.00315911	0.00283068	0.0026331	0.0015836	0.000858368	0.000481707
357	0.714	13.0364	8.16711	0.00310672	0.00282189	0.00263936	0.00158925	0.000863647	0.000484886
358	0.716	12.9653	8.67315	0.00305548	0.00297494	0.00264552	0.00159505	0.000868938	0.000488076
359	0.718	12.8976	8.7802	0.00300569	0.0031533	0.00265159	0.00160118	0.000874241	0.000491278
360	0.72	12.8339	8.87403	0.00295766	0.00320282	0.00265755	0.00160753	0.000879556	0.000494493
361	0.722	12.7748	9.37935	0.00291166	0.00337677	0.00266342	0.00161411	0.000884883	0.000497722
362	0.724	12.7209	9.48548	0.00286796	0.00355452	0.0026692	0.00162104	0.000890221	0.000500964
363	0.726	12.6725	9.58081	0.0028268	0.00360411	0.00267489	0.0016282	0.000895571	0.00050422
364	0.728	12.6302	10.2086	0.00278843	0.0038167	0.00268051	0.00163562	0.000900932	0.000507491
365	0.73	12.5944	10.3371	0.00275303	0.00403958	0.00268605	0.00164348	0.000906304	0.000510778
366	0.732	12.5654	10.4552	0.00272079	0.00410314	0.00269152	0.00165162	0.000911687	0.000514081
367	0.734	12.5435	10.074	0.00269187	0.0040074	0.00269694	0.00165973	0.000917081	0.000517401
368	0.736	12.529	10.0471	0.0026664	0.0038663	0.00270229	0.00166761	0.000922486	0.000520736
369	0.738	12.5221	10.0644	0.00264446	0.00384967	0.0027076	0.00167532	0.000927901	0.000524087
370	0.74	12.5228	11.032	0.00262614	0.00414375	0.00271287	0.00168332	0.000933327	0.000527453
371	0.742	12.5312	11.0497	0.00261147	0.00443793	0.00271811	0.0016919	0.000938763	0.000530837
372	0.744	12.5473	11.1381	0.00260046	0.0044573	0.00272332	0.00170079	0.00094421	0.000534239
373	0.746	12.571	11.2346	0.0025931	0.00450124	0.00272852	0.00170975	0.000949667	0.000537658
374	0.748	12.6023	11.2812	0.00258935	0.00453209	0.0027337	0.00171878	0.000955134	0.000541096
375	0.75	12.6409	11.3454	0.00258914	0.00455278	0.00273888	0.00172787	0.000960612	0.000544552
376	0.752	12.6866	11.2287	0.00259236	0.00452236	0.00274406	0.00173694	0.0009661	0.000548026
377	0.754	12.7391	11.284	0.00259889	0.00448908	0.00274925	0.00174596	0.000971598	0.000551517
378	0.756	12.7982	11.2753	0.00260861	0.00448955	0.00275446	0.00175493	0.000977107	0.000555027
379	0.758	12.8634	10.9863	0.00262134	0.00438234	0.00275969	0.00176381	0.000982627	0.000558555
380	0.76	12.9344	10.9898	0.00263691	0.0042789	0.00276495	0.00177247	0.000988157	0.0005621
381	0.762	13.0108	11.0232	0.00265513	0.00427615	0.00277024	0.00178102	0.000993697	0.000565662
382	0.764	13.0921	10.8251	0.0026758	0.00421036	0.00277557	0.00178951	0.000999248	0.000569241
383	0.766	13.1778	10.8107	0.0026987	0.00412959	0.00278094	0.00179785	0.00100481	0.000572837
384	0.768	13.2676	10.7838	0.00272361	0.00410224	0.00278637	0.00180608	0.00101038	0.000576449
385	0.77	13.3609	10.4526	0.00275031	0.00397587	0.00279184	0.00181416	0.00101597	0.000580077
386	0.772	13.4572	10.3801	0.00277857	0.00383519	0.00279737	0.00182197	0.00102156	0.000583721
387	0.774	13.5562	10.33	0.00280819	0.00378229	0.00280296	0.00182959	0.00102717	0.00058738
388	0.776	13.6573	10.2021	0.00283893	0.00371207	0.0028086	0.00183708	0.00103278	0.000591054
389	0.778	13.7601	10.2508	0.00287058	0.00367267	0.00281431	0.00184447	0.00103841	0.000594743
390	0.78	13.8642	10.2816	0.00290294	0.00368284	0.00282009	0.00185182	0.00104405	0.000598447
391	0.782	13.9692	9.80017	0.00293581	0.0035273	0.00282593	0.00185903	0.0010497	0.000602165
392	0.784	14.0747	9.76889	0.00296901	0.0033523	0.00283183	0.00186591	0.00105537	0.000605897
393	0.786	14.1804	9.74219	0.00300236	0.00331939	0.0028378	0.00187258	0.00106104	0.000609642
394	0.788	14.2859	9.83392	0.00303572	0.00332488	0.00284384	0.00187923	0.00106673	0.0006134
395	0.79	14.391	9.84689	0.00306891	0.00334274	0.00284994	0.0018859	0.00107243	0.000617172
396	0.792	14.4953	9.84014	0.00310183	0.0033298	0.00285612	0.00189257	0.00107814	0.000620957
397	0.794	14.5987	9.86514	0.00313433	0.00332058	0.00286235	0.00189922	0.00108387	0.000624756
398	0.796	14.701	9.93565	0.00316633	0.00333547	0.00286865	0.00190587	0.00108961	0.000628568
399	0.798	14.8018	9.99626	0.00319771	0.00336147	0.00287502	0.00191257	0.00109536	0.000632393
400	0.8	14.9012	10.4662	0.0032284	0.00351226	0.00288144	0.00191945	0.00110112	0.000636232
401	0.802	14.9989	10.4569	0.00325833	0.00364116	0.00288793	0.0019266	0.00110689	0.000640085
402	0.804	15.0948	10.4325	0.00328742	0.00361554	0.00289447	0.00193386	0.00111268	0.000643952
403	0.806	15.1888	10.1177	0.00331562	0.00349444	0.00290108	0.00194097	0.00111849	0.000647834
404	0.808	15.2808	10.0523	0.00334288	0.00336048	0.00290774	0.00194782	0.0011243	0.00065173
405	0.81	15.3706	10.0229	0.00336915	0.00331568	0.00291445	0.0019545	0.00113013	0.000655639
406	0.812	15.4583	10.5173	0.00339439	0.0034458	0.00292121	0.00196126	0.00113597	0.000659562
407	0.814	15.5437	10.6385	0.00341854	0.00362295	0.00292802	0.00196833	0.00114183	0.000663498
408	0.816	15.6267	10.7232	0.00344156	0.00367203	0.00293488	0.00197562	0.0011477	0.000667449
409	0.818	15.7071	11.1499	0.0034634	0.00381654	0.00294179	0.00198311	0.00115358	0.000671416
410	0.82	15.785	11.182	0.00348401	0.00394455	0.00294874	0.00199087	0.00115948	0.000675397
411	0.822	15.8601	11.2241	0.00350333	0.00395236	0.00295572	0.00199877	0.00116539	0.000679395
412	0.824	15.9324	11.4829	0.0035213	0.00403101	0.00296275	0.00200675	0.00117132	0.000683408
413	0.826	16.0015	11.4812	0.00353785	0.00409591	0.00296981	0.00201488	0.00117726	0.000687438
414	0.828	16.0675	11.4719	0.0035529	0.00407697	0.0029769	0.00202305	0.00118321	0.000691484
415	0.83	16.1301	11.4237	0.00356636	0.00404345	0.00298402	0.00203117	0.00118918	0.000695547
416	0.832	16.1891	11.4127	0.00357815	0.00400937	0.00299116	0.00203922	0.00119516	0.000699625
417	0.834	16.2443	11.4192	0.00358817	0.00399237	0.00299833	0.00204723	0.00120116	0.00070372
418	0.836	16.2955	11.3695	0.00359631	0.00396322	0.00300551	0.00205518	0.00120717	0.00070783
419	0.838	16.3424	11.3153	0.00360247	0.00391505	0.00301271	0.00206306	0.00121319	0.000711956
420	0.84	16.3849	11.2472	0.00360654	0.00386111	0.00301992	0.00207084	0.00121923	0.000716098
421	0.842	16.4226	10.5455	0.00360841	0.0036048	0.00302714	0.0020783	0.00122529	0.000720254
422	0.844	16.4554	10.5404	0.00360796	0.0033681	0.00303435	0.00208528	0.00123136	0.000724425
423	0.846	16.4831	10.5323	0.00360509	0.00334813	0.00304157	0.00209199	0.00123744	0.000728609
424	0.848	16.5053	10.8727	0.00359971	0.00343613	0.00304877	0.00209878	0.00124354	0.000732806
425	0.85	16.522	10.987	0.0035917	0.00356233	0.00305596	0.00210577	0.00124965	0.000737018
426	0.852	16.533	11.0864	0.003581	0.00361319	0.00306313	0.00211295	0.00125578	0.000741244
427	0.854	16.5381	10.835	0.00356753	0.00354975	0.00307028	0.00212011	0.00126192	0.000745484
428	0.856	16.5373	10.763	0.00355124	0.00343271	0.0030774	0.00212709	0.00126807	0.000749738
429	0.858	16.5304	10.7382	0.00353208	0.00338647	0.00308449	0.00213391	0.00127424	0.000754006
430	0.86	16.5175	10.5933	0.00351005	0.00331741	0.00309153	0.00214062	0.00128042	0.000758287
431	0.862	16.4987	10.6419	0.00348515	0.00327126	0.00309852	0.00214721	0.00128662	0.000762582
432	0.864	16.4739	10.7549	0.00345741	0.00330566	0.00310547	0.00215378	0.00129283	0.000766889
433	0.866	16.4434	10.226	0.00342689	0.00315956	0.00311235	0.00216025	0.00129906	0.00077121
434	0.868	16.4074	10.3577	0.00339367	0.0030193	0.00311917	0.00216643	0.00130529	0.000775543
435	0.87	16.3661	10.4987	0.00335786	0.00308838	0.00312592	0.00217254	0.00131155	0.000779888
436	0.872	16.3198	10.8486	0.00331962	0.00322561	0.0031326	0.00217885	0.00131781	0.000784245
437	0.874	16.269	10.9713	0.00327911	0.0033571	0.0031392	0.00218543	0.00132409	0.000788616
438	0.876	16.2141	11.0495	0.00323653	0.00340367	0.00314571	0.00219219	0.00133038	0.000793001
439	0.878	16.1556	10.7588	0.00319212	0.00332105	0.00315214	0.00219892	0.00133668	0.000797399
440	0.88	16.0941	10.8069	0.00314612	0.00322898	0.00315848	0.00220547	0.001343	0.000801809
441	0.882	16.0301	11.0631	0.00309882	0.00330779	0.00316473	0.002212	0.00134933	0.000806233
442	0.884	15.9644	11.4271	0.00305052	0.00348527	0.00317087	0.0022188	0.00135567	0.000810671
443	0.886	15.8977	12.0471	0.00300155	0.00377643	0.00317693	0.00222606	0.00136203	0.000815123
444	0.888	15.8306	12.1654	0.00295225	0.00399081	0.00318288	0.00223383	0.00136839	0.000819591
445	0.89	15.7639	11.6725	0.00290297	0.00385735	0.00318874	0.00224167	0.00137477	0.000824074
446	0.892	15.6985	11.7239	0.00285407	0.00370295	0.00319449	0.00224923	0.00138116	0.000828573
447	0.894	15.635	11.7651	0.00280593	0.00371542	0.00320015	0.00225665	0.00138756	0.000833086
448	0.896	15.5742	12.0513	0.0027589	0.00380124	0.00320572	0.00226417	0.00139397	0.000837614
449	0.898	15.5169	12.1979	0.00271336	0.00391997	0.00321119	0.00227189	0.00140039	0.000842158
450	0.9	15.4639	12.3034	0.00266966	0.00398221	0.00321657	0.00227979	0.00140683	0.000846718
451	0.902	15.4158	12.2885	0.00262814	0.00399394	0.00322187	0.00228777	0.00141327	0.000851293
452	0.904	15.3733	12.3	0.00258913	0.00397629	0.00322709	0.00229574	0.00141972	0.000855885
453	0.906	15.3369	12.2244	0.00255292	0.00393964	0.00323223	0.00230366	0.00142619	0.000860492
454	0.908	15.3073	12.4832	0.00251979	0.0039802	0.0032373	0.00231158	0.00143266	0.000865115
455	0.91	15.2849	12.4826	0.00248997	0.00404418	0.00324231	0.0023196	0.00143915	0.000869754
456	0.912	15.27	12.4348	0.00246368	0.0040123	0.00324727	0.00232766	0.00144564	0.00087441
457	0.914	15.263	12.0504	0.00244106	0.00386045	0.00325217	0.00233553	0.00145215	0.000879081
458	0.916	15.2641	12.034	0.00242225	0.0037184	0.00325703	0.00234311	0.00145866	0.000883767
459	0.918	15.2733	12.086	0.0024073	0.00371268	0.00326186	0.00235054	0.00146518	0.000888468
460	0.92	15.2907	12.3287	0.00239625	0.00378789	0.00326667	0.00235804	0.00147172	0.000893184
461	0.922	15.3162	12.406	0.00238907	0.00387099	0.00327145	0.0023657	0.00147826	0.000897915
462	0.924	15.3494	12.2006	0.00238568	0.00381404	0.00327623	0.00237338	0.00148481	0.000902662
463	0.926	15.3903	12.1112	0.00238596	0.00370495	0.003281	0.0023809	0.00149138	0.000907424
464	0.928	15.4382	11.6045	0.00238971	0.00350171	0.00328577	0.00238811	0.00149795	0.0009122
465	0.93	15.4926	11.554	0.00239672	0.00331058	0.00329056	0.00239492	0.00150453	0.00091699
466	0.932	15.5529	11.6203	0.0024067	0.00329848	0.00329536	0.00240153	0.00151112	0.000921793
467	0.934	15.6185	11.8745	0.00241933	0.00338159	0.00330019	0.00240821	0.00151772	0.00092661
468	0.936	15.6884	11.8598	0.00243425	0.00343937	0.00330504	0.00241503	0.00152433	0.00093144
469	0.938	15.7617	11.5922	0.00245103	0.00333406	0.00330993	0.0024218	0.00153095	0.000936283
470	0.94	15.8376	11.325	0.00246925	0.00314979	0.00331485	0.00242829	0.00153758	0.00094114
471	0.942	15.915	11.0911	0.00248843	0.00297606	0.00331981	0.00243441	0.00154422	0.000946009
472	0.944	15.9928	11.033	0.00250807	0.00286769	0.0033248	0.00244026	0.00155087	0.000950889
473	0.946	16.07	11.4064	0.00252766	0.00294908	0.00332984	0.00244608	0.00155753	0.000955781
474	0.948	16.1453	11.2802	0.00254667	0.00300915	0.00333491	0.00245203	0.0015642	0.000960685
475	0.95	16.2177	11.438	0.00256456	0.00300182	0.00334003	0.00245804	0.00157088	0.000965602
476	0.952	16.2861	11.2784	0.00258079	0.00298405	0.00334517	0.00246403	0.00157757	0.00097053
477	0.954	16.3493	11.1597	0.00259484	0.00287989	0.00335035	0.00246989	0.00158427	0.000975469
478	0.956	16.4062	11.1793	0.00260619	0.00283169	0.00335555	0.00247561	0.00159098	0.000980421
479	0.958	16.456	11.2086	0.00261433	0.00282973	0.00336077	0.00248127	0.0015977	0.000985383
480	0.96	16.4975	11.0354	0.0026188	0.00276752	0.003366	0.00248686	0.00160443	0.000990357
481	0.962	16.5299	11.0202	0.00261915	0.00269137	0.00337124	0.00249232	0.00161118	0.000995341
482	0.964	16.5524	10.7932	0.00261498	0.00259844	0.00337647	0.00249761	0.00161793	0.00100034
483	0.966	16.5643	10.6522	0.00260593	0.00246617	0.00338169	0.00250268	0.00162469	0.00100534
484	0.968	16.565	11.1434	0.00259168	0.0025583	0.00338689	0.0025077	0.00163147	0.00101036
485	0.97	16.5539	11.02	0.00257197	0.00265598	0.00339206	0.00251292	0.00163825	0.00101538
486	0.972	16.5308	10.9522	0.00254659	0.00257896	0.00339717	0.00251815	0.00164504	0.00102042
487	0.974	16.4953	11.0612	0.0025154	0.00257453	0.00340224	0.0025233	0.00165185	0.00102547
488	0.976	16.4472	10.7204	0.00247829	0.00248479	0.00340723	0.00252836	0.00165866	0.00103052
489	0.978	16.3867	10.6932	0.00243525	0.00235249	0.00341214	0.0025332	0.00166549	0.00103559
490	0.98	16.3139	10.6652	0.00238629	0.00231794	0.00341696	0.00253787	0.00167232	0.00104067
491	0.982	16.2289	10.7097	0.00233153	0.00230578	0.00342168	0.0025425	0.00167916	0.00104575
492	0.984	16.1323	10.8269	0.0022711	0.00233903	0.00342628	0.00254714	0.00168602	0.00105084
493	0.986	16.0244	10.4135	0.00220523	0.00222918	0.00343076	0.00255171	0.00169288	0.00105595
494	0.988	15.906	10.0296	0.00213419	0.00196272	0.0034351	0.0025559	0.00169975	0.00106106
495	0.99	15.7777	10.1182	0.00205829	0.00185311	0.00343929	0.00255972	0.00170663	0.00106618
496	0.992	15.6404	9.82914	0.00197791	0.00177316	0.00344333	0.00256334	0.00171351	0.00107131
497	0.994	15.495	10.1301	0.00189346	0.0017596	0.0034472	0.00256688	0.00172041	0.00107644
498	0.996	15.3424	10.1148	0.00180539	0.00183159	0.0034509	0.00257047	0.00172731	0.00108158
499	0.998	15.1838	9.58866	0.0017142	0.00164512	0.00345442	0.00257394	0.00173422	0.00108673
500	1	15.0202	9.41056	0.0016204	0.00140779	0.00345775	0.002577	0.00174113	0.00109188
501	1.002	14.8528	9.67555	0.00152451	0.00141769	0.0034609	0.00257982	0.00174806	0.00109704
502	1.004	14.6827	9.3762	0.00142709	0.00138971	0.00346385	0.00258263	0.00175498	0.00110221
503	1.006	14.5111	9.60747	0.00132869	0.00135119	0.00346661	0.00258537	0.00176192	0.00110738
504	1.008	14.3391	9.8309	0.00122986	0.00147606	0.00346916	0.0025882	0.00176886	0.00111255
505	1.01	14.168	9.30733	0.00113116	0.00136504	0.00347153	0.00259104	0.0017758	0.00111774
506	1.012	13.9988	9.53128	0.00103311	0.00125419	0.00347369	0.00259366	0.00178275	0.00112292
507	1.014	13.8326	9.6044	0.000936249	0.00132982	0.00347566	0.00259624	0.0017897	0.00112812
508	1.016	13.6703	9.57727	0.00084105	0.00132699	0.00347744	0.0025989	0.00179665	0.00113331
509	1.018	13.5129	9.59668	0.000747978	0.00130739	0.00347903	0.00260153	0.00180361	0.00113852
510	1.02	13.3613	9.59273	0.000657454	0.00129504	0.00348043	0.00260414	0.00181057	0.00114373
511	1.022	13.2161	9.60096	0.000569857	0.0012792	0.00348166	0.00260671	0.00181753	0.00114894
512	1.024	13.0781	9.70917	0.00048552	0.00129842	0.00348271	0.00260929	0.0018245	0.00115416
513	1.026	12.9477	9.71549	0.000404728	0.00131705	0.0034836	0.0026119	0.00183147	0.00115938
514	1.028	12.8255	9.96544	0.000327712	0.00137999	0.00348434	0.0026146	0.00183844	0.00116461
515	1.03	12.7116	10.0375	0.000254649	0.00146348	0.00348492	0.00261744	0.00184541	0.00116985
516	1.032	12.6064	10.0474	0.000185661	0.00147196	0.00348536	0.00262038	0.00185238	0.00117509
517	1.034	12.5098	10.3507	0.000120814	0.00155268	0.00348567	0.0026234	0.00185935	0.00118033
518	1.036	12.4219	10.1568	6.01185e-05	0.00156976	0.00348585	0.00262653	0.00186632	0.00118559
519	1.038	12.3424	10.2105	3.53005e-06	0.00150883	0.00348591	0.0026296	0.00187329	0.00119085
520	1.04	12.2712	10.6215	-4.90474e-05	0.00163692	0.00348586	0.00263275	0.00188026	0.00119611
521	1.042	12.2079	11.0301	-9.77601e-05	0.00187593	0.00348572	0.00263626	0.00188723	0.00120138
522	1.044	12.152	10.8063	-0.0001428	0.00191656	0.00348548	0.00264006	0.00189421	0.00120666
523	1.046	12.103	10.9289	-0.000184403	0.00186785	0.00348515	0.00264384	0.00190118	0.00121195
524	1.048	12.0603	10.7401	-0.000222841	0.00183006	0.00348474	0.00264754	0.00190815	0.00121725
525	1.05	12.0232	10.5231	-0.00025842	0.0016861	0.00348426	0.00265105	0.00191511	0.00122255
526	1.052	11.991	10.3542	-0.000291472	0.00154839	0.00348371	0.00265429	0.00192208	0.00122786
527	1.054	11.9629	10.0754	-0.000322353	0.00139137	0.0034831	0.00265723	0.00192905	0.00123317
528	1.056	11.9381	9.89784	-0.000351432	0.00123166	0.00348242	0.00265985	0.00193601	0.00123849
529	1.058	11.9158	9.8159	-0.000379089	0.00113347	0.00348169	0.00266222	0.00194298	0.00124382
530	1.06	11.8952	9.58723	-0.000405704	0.00101931	0.00348091	0.00266437	0.00194994	0.00124914
531	1.062	11.8756	9.44483	-0.000431659	0.000886267	0.00348007	0.00266627	0.0019569	0.00125448
532	1.064	11.8561	9.21173	-0.000457322	0.000751852	0.00347918	0.00266791	0.00196386	0.00125981
533	1.066	11.8361	9.19801	-0.000483048	0.000657666	0.00347824	0.00266932	0.00197081	0.00126515
534	1.068	11.8149	9.03644	-0.00050917	0.000585847	0.00347725	0.00267057	0.00197777	0.00127049
535	1.07	11.7917	9.23144	-0.000535996	0.00057927	0.0034762	0.00267173	0.00198472	0.00127584
536	1.072	11.7662	9.14466	-0.000563804	0.000596083	0.0034751	0.00267291	0.00199167	0.00128118
537	1.074	11.7378	9.16374	-0.000592834	0.000557941	0.00347395	0.00267406	0.00199862	0.00128653
538	1.076	11.7062	8.74727	-0.000623291	0.00041679	0.00347273	0.00267503	0.00200556	0.00129188
539	1.078	11.671	8.58555	-0.000655337	0.000219158	0.00347145	0.00267567	0.00201251	0.00129723
540	1.08	11.632	8.42599	-0.000689089	0.000101834	0.00347011	0.00267599	0.00201945	0.00130258
541	1.082	11.5892	8.67794	-0.000724622	0.000113806	0.0034687	0.00267621	0.00202638	0.00130794
542	1.084	11.5425	8.46087	-0.000761961	0.000107832	0.00346721	0.00267643	0.00203332	0.00131329
543	1.086	11.492	8.53382	-0.000801089	4.59428e-05	0.00346565	0.00267658	0.00204025	0.00131864
544	1.088	11.4379	8.65572	-0.000841939	9.00092e-05	0.003464	0.00267672	0.00204718	0.00132399
545	1.09	11.3805	8.6343	-0.000884404	0.000104614	0.00346228	0.00267691	0.0020541	0.00132935
546	1.092	11.3202	8.69342	-0.000928332	9.96269e-05	0.00346046	0.00267712	0.00206102	0.0013347
547	1.094	11.2573	8.94457	-0.000973534	0.000179843	0.00345856	0.0026774	0.00206794	0.00134006
548	1.096	11.1923	9.09835	-0.00101978	0.000289664	0.00345657	0.00267787	0.00207485	0.00134541
549	1.098	11.1259	9.16895	-0.00106682	0.000343087	0.00345448	0.0026785	0.00208176	0.00135077
550	1.1	11.0587	9.44071	-0.00111437	0.000433404	0.0034523	0.00267928	0.00208867	0.00135613
551	1.102	10.9914	9.59329	-0.00116211	0.000549362	0.00345002	0.00268026	0.00209557	0.00136149
552	1.104	10.9245	9.67442	-0.00120973	0.000605766	0.00344765	0.00268141	0.00210246	0.00136685
553	1.106	10.859	9.79648	-0.00125688	0.00065265	0.00344519	0.00268267	0.00210935	0.00137222
554	1.108	10.7954	9.99612	-0.00130322	0.000736588	0.00344263	0.00268406	0.00211624	0.00137759
555	1.11	10.7345	10.3961	-0.00134841	0.000907387	0.00343997	0.00268571	0.00212312	0.00138296
556	1.112	10.6769	9.97258	-0.00139211	0.000883469	0.00343723	0.0026875	0.00212999	0.00138833
557	1.114	10.6235	10.0855	-0.00143399	0.000769856	0.00343441	0.00268915	0.00213686	0.00139371
558	1.116	10.5748	10.3451	-0.00147374	0.000869742	0.0034315	0.00269079	0.00214372	0.00139909
559	1.118	10.5314	10.3133	-0.00151106	0.000924405	0.00342851	0.00269258	0.00215058	0.00140448
560	1.12	10.4938	10.5045	-0.00154569	0.00095769	0.00342546	0.00269447	0.00215743	0.00140987
561	1.122	10.4625	10.7504	-0.0015774	0.0010778	0.00342233	0.0026965	0.00216428	0.00141526
562	1.124	10.4378	10.5432	-0.00160598	0.0010734	0.00341915	0.00269865	0.00217111	0.00142066
563	1.126	10.4201	10.4683	-0.00163127	0.000968766	0.00341591	0.00270069	0.00217795	0.00142606
564	1.128	10.4096	10.3483	-0.00165315	0.000891388	0.00341263	0.00270255	0.00218477	0.00143146
565	1.13	10.4064	10.3971	-0.00167154	0.000852685	0.00340931	0.0027043	0.00219159	0.00143687
566	1.132	10.4106	10.3766	-0.00168639	0.000845094	0.00340595	0.002706	0.0021984	0.00144228
567	1.134	10.422	10.405	-0.00169772	0.00083112	0.00340256	0.00270767	0.00220521	0.0014477
568	1.136	10.4406	10.4377	-0.00170557	0.000833792	0.00339916	0.00270934	0.00221201	0.00145312
569	1.138	10.4661	10.4709	-0.00171004	0.000837991	0.00339574	0.00271101	0.0022188	0.00145854
570	1.14	10.4981	10.6454	-0.00171127	0.000886523	0.00339232	0.00271273	0.00222558	0.00146396
571	1.142	10.5363	10.1569	-0.00170943	0.000772018	0.0033889	0.00271439	0.00223236	0.00146939
572	1.144	10.5801	10.1269	-0.00170474	0.000593601	0.00338549	0.00271576	0.00223913	0.00147483
573	1.146	10.629	10.1371	-0.00169745	0.000571046	0.00338209	0.00271692	0.00224589	0.00148026
574	1.148	10.6823	10.4332	-0.00168784	0.000650434	0.0033787	0.00271814	0.00225265	0.0014857
575	1.15	10.7395	10.107	-0.00167622	0.000624714	0.00337534	0.00271942	0.0022594	0.00149113
576	1.152	10.7997	9.69644	-0.00166292	0.000378164	0.003372	0.00272042	0.00226615	0.00149658
577	1.154	10.8623	9.4694	-0.00164829	0.000162625	0.00336869	0.00272096	0.00227288	0.00150202
578	1.156	10.9265	9.08625	-0.00163269	-4.43287e-05	0.00336541	0.00272108	0.00227961	0.00150746
579	1.158	10.9914	8.71918	-0.0016165	-0.000295021	0.00336216	0.00272074	0.00228634	0.0015129
580	1.16	11.0563	8.86827	-0.00160008	-0.000379362	0.00335894	0.00272007	0.00229306	0.00151834
581	1.162	11.1204	8.95467	-0.00158381	-0.000321963	0.00335576	0.00271937	0.00229977	0.00152378
582	1.164	11.183	8.88626	-0.00156805	-0.000332505	0.0033526	0.00271871	0.00230647	0.00152922
583	1.166	11.2433	8.56865	-0.00155315	-0.000469268	0.00334948	0.00271791	0.00231317	0.00153465
584	1.168	11.3007	8.27555	-0.00153945	-0.000676214	0.00334639	0.00271676	0.00231987	0.00154009
585	1.17	11.3545	8.16053	-0.00152727	-0.000819821	0.00334332	0.00271527	0.00232655	0.00154552
586	1.172	11.4041	8.17351	-0.00151688	-0.000867745	0.00334028	0.00271358	0.00233323	0.00155094
587	1.174	11.4491	8.12441	-0.00150857	-0.000895028	0.00333725	0.00271182	0.00233991	0.00155637
588	1.176	11.4889	7.99971	-0.00150255	-0.000965298	0.00333424	0.00270996	0.00234658	0.00156179
589	1.178	11.5232	8.00243	-0.00149903	-0.00101934	0.00333124	0.00270797	0.00235324	0.0015672
590	1.18	11.5517	7.70687	-0.00149818	-0.00112673	0.00332824	0.00270583	0.00235989	0.00157262
591	1.182	11.5741	7.30853	-0.00150013	-0.00135942	0.00332525	0.00270334	0.00236655	0.00157802
592	1.184	11.5903	7.6368	-0.00150496	-0.00139711	0.00332224	0.00270058	0.00237319	0.00158342
593	1.186	11.6001	7.46933	-0.00151275	-0.00136262	0.00331922	0.00269782	0.00237983	0.00158882
594	1.188	11.6036	7.2442	-0.00152351	-0.00150102	0.00331619	0.00269496	0.00238646	0.00159421
595	1.19	11.6008	7.19575	-0.00153724	-0.00160218	0.00331313	0.00269186	0.00239309	0.00159959
596	1.192	11.5919	7.32344	-0.0015539	-0.00159303	0.00331003	0.00268866	0.00239971	0.00160497
597	1.194	11.577	7.42787	-0.00157341	-0.00153606	0.00330691	0.00268553	0.00240632	0.00161034
598	1.196	11.5563	7.65239	-0.00159568	-0.00144879	0.00330374	0.00268255	0.00241293	0.00161571
599	1.198	11.5301	7.76481	-0.00162059	-0.00135897	0.00330052	0.00267974	0.00241953	0.00162107
600	1.2	11.4987	7.67511	-0.00164801	-0.0013673	0.00329725	0.00267701	0.00242612	0.00162642
601	1.202	11.4625	7.41565	-0.00167777	-0.0014918	0.00329393	0.00267416	0.00243271	0.00163177
602	1.204	11.4218	7.12136	-0.00170971	-0.00168019	0.00329054	0.00267098	0.00243929	0.00163711
603	1.206	11.3771	6.93038	-0.00174366	-0.00184713	0.00328709	0.00266746	0.00244587	0.00164244
604	1.208	11.3286	7.45873	-0.00177942	-0.00175695	0.00328356	0.00266385	0.00245243	0.00164777
605	1.21	11.2767	7.62626	-0.00181683	-0.00155469	0.00327997	0.00266054	0.00245899	0.00165309
606	1.212	11.2219	7.75975	-0.0018557	-0.00147577	0.00327629	0.00265751	0.00246555	0.00165841
607	1.214	11.1644	8.03705	-0.00189587	-0.0013625	0.00327254	0.00265467	0.00247209	0.00166372
608	1.216	11.1046	8.07162	-0.00193718	-0.0012801	0.00326871	0.00265203	0.00247863	0.00166902
609	1.218	11.0428	8.14558	-0.00197949	-0.00126119	0.00326479	0.00264949	0.00248516	0.00167432
610	1.22	10.9792	7.84927	-0.00202266	-0.00134565	0.00326079	0.00264688	0.00249168	0.00167961
611	1.222	10.9141	7.99692	-0.00206659	-0.00140704	0.0032567	0.00264413	0.00249819	0.0016849
612	1.224	10.8475	8.14433	-0.00211119	-0.00132972	0.00325252	0.00264139	0.0025047	0.00169019
613	1.226	10.7796	8.0578	-0.00215639	-0.00132554	0.00324826	0.00263874	0.0025112	0.00169546
614	1.228	10.7105	8.15985	-0.00220215	-0.0013355	0.0032439	0.00263608	0.00251768	0.00170074
615	1.23	10.6402	8.32603	-0.00224846	-0.00126644	0.00323945	0.00263347	0.00252416	0.001706
616	1.232	10.5686	7.89365	-0.00229531	-0.00136434	0.0032349	0.00263084	0.00253063	0.00171126
617	1.234	10.4957	8.00005	-0.00234273	-0.00148089	0.00323027	0.002628	0.00253709	0.00171652
618	1.236	10.4213	7.87016	-0.00239076	-0.00150287	0.00322553	0.00262501	0.00254354	0.00172177
619	1.238	10.3453	8.06174	-0.00243947	-0.00149819	0.0032207	0.00262201	0.00254998	0.00172701
620	1.24	10.2676	8.06121	-0.00248895	-0.00145303	0.00321577	0.00261906	0.00255642	0.00173225
621	1.242	10.1878	8.12135	-0.00253928	-0.00144892	0.00321075	0.00261616	0.00256284	0.00173748
622	1.244	10.1058	8.05018	-0.00259058	-0.00146683	0.00320562	0.00261324	0.00256925	0.00174271
623	1.246	10.0214	8.04975	-0.00264295	-0.00150362	0.00320038	0.00261027	0.00257565	0.00174793
624	1.248	9.93413	8.07601	-0.00269653	-0.00150993	0.00319504	0.00260726	0.00258204	0.00175315
625	1.25	9.84391	7.84936	-0.00275142	-0.00158689	0.00318959	0.00260416	0.00258842	0.00175835
626	1.252	9.75046	7.75002	-0.00280775	-0.00170305	0.00318404	0.00260087	0.00259479	0.00176356
627	1.254	9.65355	7.65456	-0.00286562	-0.00177818	0.00317836	0.00259739	0.00260114	0.00176875
628	1.256	9.553	7.2204	-0.00292513	-0.00195789	0.00317257	0.00259366	0.00260749	0.00177394
629	1.258	9.44864	7.2276	-0.00298636	-0.00210547	0.00316666	0.00258959	0.00261382	0.00177912
630	1.26	9.34035	7.17728	-0.00304939	-0.00213305	0.00316062	0.00258535	0.00262014	0.00178429
631	1.262	9.22807	7.17574	-0.00311425	-0.00216331	0.00315446	0.00258106	0.00262645	0.00178945
632	1.264	9.11178	7.09262	-0.00318097	-0.00220377	0.00314817	0.00257669	0.00263275	0.0017946
633	1.266	8.99152	7.0394	-0.00324954	-0.00226033	0.00314173	0.00257223	0.00263903	0.00179975
634	1.268	8.8674	7.22159	-0.00331991	-0.00223392	0.00313517	0.00256773	0.0026453	0.00180488
635	1.27	8.7396	7.30267	-0.00339203	-0.0021655	0.00312845	0.00256333	0.00265156	0.00181001
636	1.272	8.60836	7.19342	-0.00346579	-0.0021881	0.0031216	0.00255898	0.0026578	0.00181513
637	1.274	8.47399	7.36969	-0.00354105	-0.00218089	0.00311459	0.00255461	0.00266403	0.00182024
638	1.276	8.33687	7.02293	-0.00361766	-0.00224786	0.00310743	0.00255018	0.00267025	0.00182534
639	1.278	8.19747	7.01127	-0.00369542	-0.00237351	0.00310012	0.00254556	0.00267645	0.00183043
640	1.28	8.0563	6.73342	-0.00377408	-0.00247757	0.00309265	0.00254071	0.00268263	0.00183551
641	1.282	7.91393	6.75005	-0.00385339	-0.00257273	0.00308502	0.00253566	0.0026888	0.00184058
642	1.284	7.77103	6.72624	-0.00393305	-0.00258845	0.00307723	0.0025305	0.00269496	0.00184564
643	1.286	7.62827	6.87232	-0.00401275	-0.00256366	0.00306929	0.00252534	0.0027011	0.00185069
644	1.288	7.48641	6.78147	-0.00409214	-0.00255976	0.00306118	0.00252022	0.00270722	0.00185573
645	1.29	7.34623	6.73053	-0.00417086	-0.00261738	0.00305292	0.00251504	0.00271332	0.00186076
646	1.292	7.20855	6.62771	-0.00424851	-0.00267868	0.0030445	0.00250975	0.00271941	0.00186578
647	1.294	7.0742	6.62679	-0.00432472	-0.00272429	0.00303593	0.00250435	0.00272548	0.00187079
648	1.296	6.94406	6.47634	-0.00439907	-0.00278473	0.0030272	0.00249884	0.00273154	0.00187579
649	1.298	6.81898	6.16913	-0.00447115	-0.00294083	0.00301833	0.00249311	0.00273758	0.00188078
650	1.3	6.69982	6.14399	-0.00454055	-0.00305771	0.00300932	0.00248711	0.00274359	0.00188575
651	1.302	6.58745	6.14988	-0.00460686	-0.00307669	0.00300017	0.00248098	0.00274959	0.00189071
652	1.304	6.4827	6.09943	-0.00466967	-0.00310351	0.0029909	0.0024748	0.00275558	0.00189566
653	1.306	6.38636	6.28722	-0.0047286	-0.00307342	0.0029815	0.00246862	0.00276154	0.0019006
654	1.308	6.29919	6.25171	-0.00478328	-0.00303861	0.00297199	0.00246251	0.00276748	0.00190552
655	1.31	6.22193	5.86901	-0.00483334	-0.003182	0.00296237	0.00245629	0.00277341	0.00191044
656	1.312	6.15524	5.7093	-0.00487847	-0.00336415	0.00295266	0.00244974	0.00277931	0.00191534
657	1.314	6.09971	5.7585	-0.00491835	-0.00341127	0.00294286	0.00244297	0.0027852	0.00192022
658	1.316	6.05589	5.71408	-0.00495271	-0.0034223	0.00293299	0.00243613	0.00279106	0.00192509
659	1.318	6.02424	5.67813	-0.00498133	-0.00345986	0.00292306	0.00242925	0.00279691	0.00192995
660	1.32	6.00514	5.69604	-0.00500399	-0.00347788	0.00291307	0.00242231	0.00280274	0.0019348
661	1.322	5.99891	6.34779	-0.00502052	-0.00328093	0.00290305	0.00241555	0.00280854	0.00193963
662	1.324	6.00577	6.29368	-0.00503081	-0.00310642	0.002893	0.00240917	0.00281433	0.00194445
663	1.326	6.02586	6.30377	-0.00503476	-0.00313236	0.00288293	0.00240293	0.00282009	0.00194925
664	1.328	6.05923	6.19525	-0.00503233	-0.00317525	0.00287286	0.00239662	0.00282584	0.00195405
665	1.33	6.10584	6.33966	-0.00502351	-0.0031761	0.00286281	0.00239027	0.00283157	0.00195883
666	1.332	6.16558	6.48748	-0.00500835	-0.00309678	0.00285278	0.002384	0.00283727	0.00196359
667	1.334	6.23826	6.06818	-0.00498691	-0.00319355	0.00284278	0.00237771	0.00284296	0.00196835
668	1.336	6.32358	6.03343	-0.00495932	-0.00334732	0.00283283	0.00237116	0.00284862	0.00197309
669	1.338	6.42119	6.15458	-0.00492572	-0.00333214	0.00282295	0.00236449	0.00285427	0.00197782
670	1.34	6.53065	6.70478	-0.00488631	-0.0031341	0.00281314	0.00235802	0.0028599	0.00198254
671	1.342	6.65147	6.67042	-0.0048413	-0.00298459	0.00280341	0.0023519	0.0028655	0.00198724
672	1.344	6.78309	6.60584	-0.00479095	-0.00302714	0.00279378	0.00234589	0.00287109	0.00199193
673	1.346	6.92488	6.68705	-0.00473554	-0.00303351	0.00278425	0.00233983	0.00287666	0.00199661
674	1.348	7.07617	6.50895	-0.00467538	-0.0030753	0.00277484	0.00233372	0.00288221	0.00200128
675	1.35	7.23624	6.57053	-0.00461081	-0.00312317	0.00276555	0.00232752	0.00288774	0.00200593
676	1.352	7.40433	6.58218	-0.00454217	-0.00311168	0.0027564	0.00232129	0.00289325	0.00201058
677	1.354	7.57965	6.65391	-0.00446984	-0.00309696	0.00274739	0.00231508	0.00289875	0.00201521
678	1.356	7.76138	6.52975	-0.0043942	-0.00312462	0.00273852	0.00230886	0.00290422	0.00201982
679	1.358	7.94869	6.76381	-0.00431565	-0.00310149	0.00272981	0.00230263	0.00290968	0.00202443
680	1.36	8.1407	6.85302	-0.00423459	-0.00301163	0.00272126	0.00229652	0.00291513	0.00202902
681	1.362	8.33657	6.8766	-0.00415143	-0.00298748	0.00271288	0.00229052	0.00292055	0.0020336
682	1.364	8.53542	6.30778	-0.00406658	-0.00316891	0.00270466	0.00228436	0.00292596	0.00203817
683	1.366	8.73637	6.39838	-0.00398047	-0.00332934	0.00269661	0.00227786	0.00293135	0.00204273
684	1.368	8.93859	6.37801	-0.0038935	-0.00331832	0.00268874	0.00227122	0.00293673	0.00204727
685	1.37	9.1412	6.70467	-0.00380609	-0.00323346	0.00268104	0.00226466	0.00294209	0.0020518
686	1.372	9.34338	6.58617	-0.00371862	-0.00317922	0.00267351	0.00225825	0.00294744	0.00205632
687	1.374	9.54431	6.51465	-0.00363151	-0.00324934	0.00266616	0.00225182	0.00295277	0.00206082
688	1.376	9.7432	7.16796	-0.00354513	-0.00307822	0.00265899	0.00224549	0.00295809	0.00206531
689	1.378	9.93927	7.22638	-0.00345986	-0.00286643	0.00265198	0.00223955	0.00296339	0.00206979
690	1.38	10.1318	7.24079	-0.00337605	-0.00285424	0.00264515	0.00223383	0.00296869	0.00207426
691	1.382	10.32	7.13242	-0.00329406	-0.00289411	0.00263848	0.00222808	0.00297396	0.00207871
692	1.384	10.5033	7.22056	-0.00321422	-0.00291089	0.00263197	0.00222228	0.00297923	0.00208316
693	1.386	10.681	7.26782	-0.00313684	-0.00287899	0.00262562	0.00221649	0.00298448	0.00208759
694	1.388	10.8525	7.05356	-0.00306222	-0.00294153	0.00261942	0.00221067	0.00298972	0.00209201
695	1.39	11.0173	6.90804	-0.00299065	-0.00306426	0.00261337	0.00220466	0.00299494	0.00209642
696	1.392	11.1747	6.80428	-0.0029224	-0.0031524	0.00260745	0.00219844	0.00300016	0.00210082
697	1.394	11.3243	6.97186	-0.0028577	-0.00314264	0.00260167	0.00219215	0.00300536	0.0021052
698	1.396	11.4656	6.97315	-0.0027968	-0.0031	0.00259602	0.00218591	0.00301055	0.00210958
699	1.398	11.5982	7.07012	-0.00273989	-0.00307937	0.00259048	0.00217973	0.00301573	0.00211394
700	1.4	11.7218	7.25877	-0.00268717	-0.00300013	0.00258505	0.00217365	0.0030209	0.00211828
701	1.402	11.836	7.2413	-0.0026388	-0.0029566	0.00257973	0.00216769	0.00302606	0.00212262
702	1.404	11.9404	7.25781	-0.00259495	-0.00296681	0.00257449	0.00216177	0.00303121	0.00212694
703	1.406	12.035	7.22707	-0.00255573	-0.00298111	0.00256934	0.00215582	0.00303635	0.00213125
704	1.408	12.1194	7.13252	-0.00252125	-0.00303006	0.00256427	0.00214981	0.00304148	0.00213555
705	1.41	12.1934	7.11464	-0.00249161	-0.00307494	0.00255925	0.0021437	0.0030466	0.00213984
706	1.412	12.2571	6.97983	-0.00246686	-0.00313235	0.0025543	0.0021375	0.00305171	0.00214411
707	1.414	12.3103	6.97584	-0.00244706	-0.00318536	0.00254938	0.00213118	0.00305681	0.00214838
708	1.416	12.353	6.86179	-0.00243222	-0.00323183	0.0025445	0.00212476	0.00306189	0.00215263
709	1.418	12.3851	6.84214	-0.00242235	-0.00328314	0.00253965	0.00211825	0.00306697	0.00215686
710	1.42	12.4069	6.82176	-0.00241742	-0.00330511	0.00253481	0.00211166	0.00307204	0.00216109
711	1.422	12.4184	6.81364	-0.00241738	-0.00332343	0.00252997	0.00210503	0.0030771	0.0021653
712	1.424	12.4197	6.445	-0.00242217	-0.00345052	0.00252513	0.00209825	0.00308215	0.00216949
713	1.426	12.4112	6.32798	-0.00243169	-0.00361159	0.00252028	0.00209119	0.00308719	0.00217368
714	1.428	12.393	6.27277	-0.00244584	-0.00367465	0.0025154	0.00208391	0.00309223	0.00217784
715	1.43	12.3654	6.48095	-0.00246448	-0.00363602	0.00251049	0.0020766	0.00309725	0.002182
716	1.432	12.3289	6.55452	-0.00248744	-0.00355708	0.00250554	0.0020694	0.00310226	0.00218614
717	1.434	12.2838	6.62133	-0.00251454	-0.00352227	0.00250054	0.00206232	0.00310726	0.00219026
718	1.436	12.2306	6.67342	-0.0025456	-0.00349411	0.00249548	0.00205531	0.00311225	0.00219437
719	1.438	12.1697	6.71928	-0.00258037	-0.00347243	0.00249035	0.00204834	0.00311723	0.00219847
720	1.44	12.1016	6.61846	-0.00261863	-0.00349848	0.00248515	0.00204137	0.0031222	0.00220255
721	1.442	12.0271	6.00929	-0.00266011	-0.00372916	0.00247987	0.00203414	0.00312716	0.00220662
722	1.444	11.9465	6.08253	-0.00270454	-0.0039054	0.00247451	0.00202651	0.00313211	0.00221067
723	1.446	11.8607	6.11538	-0.00275162	-0.00388094	0.00246905	0.00201872	0.00313705	0.00221471
724	1.448	11.7701	6.25549	-0.00280105	-0.00383552	0.0024635	0.002011	0.00314197	0.00221873
725	1.45	11.6755	6.28175	-0.00285251	-0.00379209	0.00245785	0.00200338	0.00314689	0.00222274
726	1.452	11.5777	6.3086	-0.00290567	-0.003784	0.00245209	0.0019958	0.00315179	0.00222673
727	1.454	11.4772	5.83701	-0.0029602	-0.00393142	0.00244622	0.00198809	0.00315669	0.00223071
728	1.456	11.3749	5.91547	-0.00301574	-0.00406266	0.00244025	0.00198009	0.00316157	0.00223467
729	1.458	11.2715	6.04565	-0.00307196	-0.00400577	0.00243416	0.00197202	0.00316644	0.00223861
730	1.46	11.1676	6.1711	-0.00312851	-0.00393414	0.00242796	0.00196408	0.00317129	0.00224254
731	1.462	11.0641	6.25832	-0.00318504	-0.00387586	0.00242165	0.00195627	0.00317613	0.00224645
732	1.464	10.9616	6.32996	-0.0032412	-0.00383434	0.00241522	0.00194856	0.00318097	0.00225035
733	1.466	10.8609	6.69763	-0.00329667	-0.00370512	0.00240868	0.00194102	0.00318578	0.00225423
734	1.468	10.7625	6.88008	-0.00335111	-0.0035412	0.00240203	0.00193378	0.00319059	0.0022581
735	1.47	10.6672	6.90907	-0.0034042	-0.00348307	0.00239528	0.00192675	0.00319538	0.00226195
736	1.472	10.5756	6.79899	-0.00345565	-0.00351629	0.00238842	0.00191975	0.00320015	0.00226579
737	1.474	10.4883	6.88544	-0.00350516	-0.0035315	0.00238146	0.00191271	0.00320492	0.00226962
738	1.476	10.4058	6.94827	-0.00355245	-0.00349261	0.0023744	0.00190568	0.00320967	0.00227343
739	1.478	10.3286	7.3557	-0.00359729	-0.00335337	0.00236725	0.00189884	0.0032144	0.00227722
740	1.48	10.2572	7.4225	-0.00363943	-0.00321282	0.00236001	0.00189227	0.00321912	0.00228101
741	1.482	10.192	7.61388	-0.00367868	-0.00313974	0.0023527	0.00188592	0.00322383	0.00228478
742	1.484	10.1334	8.1599	-0.00371484	-0.00291685	0.0023453	0.00187986	0.00322852	0.00228854
743	1.486	10.0816	8.39132	-0.00374776	-0.0026814	0.00233784	0.00187426	0.00323319	0.00229229
744	1.488	10.0369	8.46056	-0.00377731	-0.00259489	0.00233031	0.00186899	0.00323785	0.00229603
745	1.49	9.99959	8.39605	-0.00380338	-0.00260082	0.00232273	0.00186379	0.0032425	0.00229975
746	1.492	9.96966	8.52199	-0.0038259	-0.00258898	0.0023151	0.0018586	0.00324713	0.00230347
747	1.494	9.94723	8.66386	-0.00384482	-0.00251261	0.00230743	0.0018535	0.00325174	0.00230718
748	1.496	9.93233	9.54089	-0.00386011	-0.00220148	0.00229973	0.00184878	0.00325634	0.00231088
749	1.498	9.92491	9.6501	-0.00387179	-0.00190051	0.002292	0.00184468	0.00326093	0.00231457
750	1.5	9.92486	9.75107	-0.00387988	-0.00184202	0.00228425	0.00184094	0.00326549	0.00231825
751	1.502	9.93205	9.63428	-0.00388444	-0.00185413	0.00227648	0.00183724	0.00327005	0.00232192
752	1.504	9.94627	9.73275	-0.00388557	-0.00186698	0.00226871	0.00183352	0.00327459	0.00232559
753	1.506	9.96726	9.77179	-0.00388336	-0.0018311	0.00226094	0.00182982	0.00327911	0.00232925
754	1.508	9.99473	9.73338	-0.00387794	-0.00183797	0.00225318	0.00182616	0.00328361	0.0023329
755	1.51	10.0283	9.65561	-0.00386948	-0.00188131	0.00224543	0.00182244	0.0032881	0.00233655
756	1.512	10.0677	9.7521	-0.00385814	-0.00188246	0.00223771	0.00181867	0.00329258	0.00234018
757	1.514	10.1124	9.94166	-0.00384412	-0.00180004	0.00223	0.00181499	0.00329704	0.00234381
758	1.516	10.162	10.0052	-0.00382761	-0.00172787	0.00222233	0.00181146	0.00330148	0.00234744
759	1.518	10.216	10.0291	-0.00380885	-0.00170744	0.0022147	0.00180803	0.00330591	0.00235105
760	1.52	10.2739	9.76941	-0.00378805	-0.001788	0.0022071	0.00180453	0.00331033	0.00235466
761	1.522	10.3352	9.75334	-0.00376548	-0.00188103	0.00219954	0.00180086	0.00331473	0.00235826
762	1.524	10.3994	9.68817	-0.00374137	-0.00191323	0.00219204	0.00179707	0.00331911	0.00236186
763	1.526	10.4658	9.31997	-0.00371598	-0.00205543	0.00218458	0.0017931	0.00332348	0.00236544
764	1.528	10.5341	9.03756	-0.00368959	-0.00226549	0.00217717	0.00178878	0.00332783	0.00236902
765	1.53	10.6035	8.95137	-0.00366244	-0.00238739	0.00216982	0.00178413	0.00333217	0.00237259
766	1.532	10.6736	8.96417	-0.00363481	-0.002417	0.00216253	0.00177932	0.0033365	0.00237615
767	1.534	10.7438	8.72418	-0.00360695	-0.00249464	0.00215528	0.00177441	0.00334081	0.0023797
768	1.536	10.8135	8.65406	-0.00357913	-0.00259814	0.0021481	0.00176932	0.00334511	0.00238324
769	1.538	10.8824	8.15433	-0.00355159	-0.00278278	0.00214097	0.00176394	0.00334939	0.00238676
770	1.54	10.9497	8.12583	-0.00352459	-0.00295436	0.00213389	0.0017582	0.00335366	0.00239028
771	1.542	11.0151	7.94301	-0.00349836	-0.00302687	0.00212687	0.00175222	0.00335791	0.00239378
772	1.544	11.0781	7.68728	-0.00347313	-0.00317034	0.0021199	0.00174602	0.00336215	0.00239728
773	1.546	11.1382	7.51508	-0.00344911	-0.00331045	0.00211297	0.00173954	0.00336638	0.00240076
774	1.548	11.1951	7.4871	-0.0034265	-0.00337934	0.0021061	0.00173285	0.00337059	0.00240422
775	1.55	11.2484	7.08938	-0.0034055	-0.00351865	0.00209927	0.00172595	0.00337479	0.00240767
776	1.552	11.2976	7.01973	-0.00338627	-0.00367093	0.00209247	0.00171876	0.00337897	0.00241111
777	1.554	11.3426	6.90245	-0.00336898	-0.00373552	0.00208572	0.00171136	0.00338314	0.00241453
778	1.556	11.383	6.60737	-0.00335375	-0.0038705	0.002079	0.00170375	0.0033873	0.00241794
779	1.558	11.4186	6.49223	-0.00334071	-0.00400476	0.0020723	0.00169587	0.00339145	0.00242133
780	1.56	11.4492	6.51429	-0.00332996	-0.00403986	0.00206563	0.00168783	0.00339558	0.00242471
781	1.562	11.4747	5.9613	-0.00332158	-0.00421172	0.00205898	0.00167958	0.00339969	0.00242807
782	1.564	11.4949	5.87031	-0.00331564	-0.00441885	0.00205234	0.00167095	0.0034038	0.00243141
783	1.566	11.5099	5.8495	-0.00331217	-0.00445961	0.00204572	0.00166207	0.00340789	0.00243473
784	1.568	11.5195	5.8374	-0.00331119	-0.00447566	0.00203909	0.00165313	0.00341197	0.00243804
785	1.57	11.5238	5.78907	-0.00331271	-0.00450024	0.00203247	0.00164416	0.00341603	0.00244133
786	1.572	11.5228	5.69773	-0.00331671	-0.00454953	0.00202584	0.00163511	0.00342009	0.0024446
787	1.574	11.5167	5.33801	-0.00332314	-0.00469605	0.0020192	0.00162586	0.00342412	0.00244785
788	1.576	11.5057	5.42557	-0.00333194	-0.00478661	0.00201254	0.00161638	0.00342815	0.00245108
789	1.578	11.4898	5.29082	-0.00334303	-0.00480679	0.00200587	0.00160679	0.00343216	0.0024543
790	1.58	11.4694	5.73549	-0.00335632	-0.00471531	0.00199917	0.00159726	0.00343616	0.00245749
791	1.582	11.4446	5.58991	-0.00337168	-0.00462714	0.00199244	0.00158792	0.00344014	0.00246067
792	1.584	11.4159	5.63004	-0.00338898	-0.00466533	0.00198568	0.00157863	0.00344412	0.00246382
793	1.586	11.3835	5.75907	-0.00340807	-0.00461763	0.00197888	0.00156935	0.00344807	0.00246696
794	1.588	11.3478	5.83705	-0.00342878	-0.00455804	0.00197205	0.00156017	0.00345202	0.00247008
795	1.59	11.3091	5.79976	-0.00345094	-0.00455036	0.00196517	0.00155106	0.00345595	0.00247318
796	1.592	11.268	6.01776	-0.00347435	-0.00449885	0.00195824	0.00154201	0.00345986	0.00247627
797	1.594	11.2248	6.01083	-0.00349881	-0.0044378	0.00195127	0.00153308	0.00346377	0.00247933
798	1.596	11.1799	6.00741	-0.00352412	-0.00444588	0.00194425	0.00152419	0.00346765	0.00248238
799	1.598	11.1339	5.94698	-0.00355005	-0.00447061	0.00193717	0.00151528	0.00347153	0.00248541
800	1.6	11.0872	5.74681	-0.0035764	-0.00455676	0.00193004	0.00150625	0.00347539	0.00248843
801	1.602	11.0402	5.45029	-0.00360293	-0.00471663	0.00192287	0.00149698	0.00347923	0.00249142
802	1.604	10.9935	5.75905	-0.00362942	-0.0047174	0.00191563	0.00148754	0.00348307	0.0024944
803	1.606	10.9474	5.63635	-0.00365566	-0.00466378	0.00190835	0.00147816	0.00348688	0.00249735
804	1.608	10.9025	5.47755	-0.00368143	-0.00475621	0.00190101	0.00146874	0.00349068	0.00250029
805	1.61	10.8591	5.61004	-0.00370652	-0.00476883	0.00189362	0.00145922	0.00349447	0.00250321
806	1.612	10.8177	5.62946	-0.00373074	-0.00472568	0.00188619	0.00144972	0.00349824	0.00250611
807	1.614	10.7786	5.61015	-0.00375389	-0.00472991	0.0018787	0.00144027	0.003502	0.00250899
808	1.616	10.7422	5.96324	-0.00377581	-0.00462981	0.00187117	0.00143091	0.00350574	0.00251185
809	1.618	10.7088	5.88191	-0.00379633	-0.00454901	0.0018636	0.00142173	0.00350947	0.00251469
810	1.62	10.6787	5.87234	-0.00381531	-0.00458149	0.00185599	0.0014126	0.00351318	0.00251752
811	1.622	10.6522	5.27911	-0.00383263	-0.00477387	0.00184834	0.00140324	0.00351688	0.00252032
812	1.624	10.6293	5.29841	-0.00384819	-0.00495717	0.00184066	0.00139351	0.00352056	0.00252311
813	1.626	10.6103	5.27321	-0.0038619	-0.00496289	0.00183295	0.00138359	0.00352423	0.00252588
814	1.628	10.5953	5.09337	-0.00387371	-0.00503078	0.00182521	0.0013736	0.00352788	0.00252863
815	1.63	10.5842	4.93493	-0.00388357	-0.00514023	0.00181746	0.00136343	0.00353151	0.00253135
816	1.632	10.5772	4.91559	-0.00389149	-0.00519947	0.00180968	0.00135309	0.00353513	0.00253406
817	1.634	10.5742	5.12766	-0.00389746	-0.00514284	0.00180189	0.00134274	0.00353874	0.00253674
818	1.636	10.575	5.22654	-0.00390153	-0.0050492	0.00179409	0.00133255	0.00354232	0.00253941
819	1.638	10.5796	5.36232	-0.00390374	-0.00497934	0.00178629	0.00132252	0.0035459	0.00254205
820	1.64	10.5876	5.96438	-0.00390419	-0.00475217	0.00177848	0.00131279	0.00354945	0.00254468
821	1.642	10.599	6.14002	-0.00390297	-0.00451247	0.00177067	0.00130353	0.00355299	0.00254729
822	1.644	10.6134	6.54603	-0.0039002	-0.00433397	0.00176287	0.00129468	0.00355652	0.00254988
823	1.646	10.6306	6.39718	-0.00389602	-0.00425682	0.00175507	0.00128609	0.00356003	0.00255245
824	1.648	10.6501	6.40857	-0.0038906	-0.00430292	0.00174729	0.00127753	0.00356353	0.002555
825	1.65	10.6716	6.5377	-0.00388409	-0.00426211	0.00173951	0.00126896	0.003567	0.00255754
826	1.652	10.6947	6.25551	-0.00387668	-0.00431297	0.00173175	0.00126039	0.00357047	0.00256006
827	1.654	10.719	6.30174	-0.00386857	-0.00438969	0.00172401	0.00125169	0.00357392	0.00256257
828	1.656	10.744	6.26786	-0.00385995	-0.00438875	0.00171628	0.00124291	0.00357735	0.00256505
829	1.658	10.7694	6.55288	-0.00385104	-0.00431314	0.00170857	0.00123421	0.00358077	0.00256752
830	1.66	10.7946	6.59901	-0.00384203	-0.00421246	0.00170087	0.00122568	0.00358417	0.00256997
831	1.662	10.8194	6.55492	-0.00383314	-0.00421457	0.0016932	0.00121725	0.00358755	0.00257241
832	1.664	10.8431	6.92172	-0.00382457	-0.00411641	0.00168554	0.00120892	0.00359092	0.00257482
833	1.666	10.8655	6.93665	-0.00381652	-0.00399976	0.0016779	0.00120081	0.00359428	0.00257723
834	1.668	10.8861	6.9792	-0.00380919	-0.00398438	0.00167027	0.00119282	0.00359762	0.00257961
835	1.67	10.9045	6.79146	-0.00380275	-0.00403229	0.00166266	0.00118481	0.00360095	0.00258198
836	1.672	10.9205	6.94821	-0.00379738	-0.00404445	0.00165506	0.00117673	0.00360426	0.00258433
837	1.674	10.9336	6.95341	-0.00379323	-0.00399627	0.00164747	0.00116869	0.00360755	0.00258667
838	1.676	10.9437	6.74974	-0.00379045	-0.00406066	0.00163989	0.00116063	0.00361083	0.00258899
839	1.678	10.9503	6.65009	-0.00378917	-0.00415777	0.00163231	0.00115241	0.0036141	0.0025913
840	1.68	10.9535	6.60703	-0.0037895	-0.00420463	0.00162473	0.00114405	0.00361735	0.00259359
841	1.682	10.9529	6.51741	-0.00379152	-0.00424831	0.00161715	0.0011356	0.00362058	0.00259586
842	1.684	10.9484	6.66501	-0.00379533	-0.00423235	0.00160956	0.00112712	0.0036238	0.00259811
843	1.686	10.9399	6.4966	-0.00380096	-0.00424096	0.00160196	0.00111864	0.003627	0.00260035
844	1.688	10.9273	6.74341	-0.00380848	-0.00421851	0.00159436	0.00111018	0.00363019	0.00260257
845	1.69	10.9107	6.86037	-0.00381789	-0.00410683	0.00158673	0.00110186	0.00363336	0.00260477
846	1.692	10.89	6.89096	-0.00382921	-0.00406267	0.00157908	0.00109369	0.00363652	0.00260696
847	1.694	10.8652	7.4108	-0.00384244	-0.00389254	0.00157141	0.00108573	0.00363967	0.00260913
848	1.696	10.8365	7.54699	-0.00385755	-0.00368937	0.00156371	0.00107815	0.00364279	0.00261129
849	1.698	10.8037	7.72035	-0.00387451	-0.00359443	0.00155598	0.00107087	0.00364591	0.00261343
850	1.7	10.7672	7.12275	-0.00389328	-0.00372874	0.00154821	0.00106355	0.003649	0.00261556
851	1.702	10.7269	7.47314	-0.00391382	-0.00380769	0.0015404	0.00105601	0.00365208	0.00261767
852	1.704	10.683	7.72282	-0.00393606	-0.00362182	0.00153255	0.00104858	0.00365515	0.00261977
853	1.706	10.6357	7.64975	-0.00395995	-0.00356822	0.00152466	0.00104139	0.0036582	0.00262185
854	1.708	10.585	7.73945	-0.00398542	-0.00356458	0.00151671	0.00103426	0.00366123	0.00262392
855	1.71	10.5311	7.80246	-0.00401241	-0.00351837	0.00150871	0.00102717	0.00366425	0.00262597
856	1.712	10.4741	8.39546	-0.00404085	-0.00331483	0.00150066	0.00102034	0.00366725	0.00262801
857	1.714	10.4142	8.59814	-0.00407069	-0.0030676	0.00149255	0.00101396	0.00367023	0.00263004
858	1.716	10.3515	8.73678	-0.00410186	-0.00296231	0.00148438	0.00100793	0.0036732	0.00263206
859	1.718	10.286	8.84322	-0.00413431	-0.00288706	0.00147614	0.00100208	0.00367616	0.00263406
860	1.72	10.2179	8.89999	-0.004168	-0.00283736	0.00146784	0.000996354	0.00367909	0.00263605
861	1.722	10.1473	8.9096	-0.00420288	-0.00281789	0.00145947	0.000990699	0.00368201	0.00263803
862	1.724	10.0742	8.98128	-0.0042389	-0.00279371	0.00145103	0.000985087	0.00368491	0.00264
863	1.726	9.9987	8.85654	-0.00427606	-0.00281149	0.00144251	0.000979482	0.0036878	0.00264196
864	1.728	9.92083	8.87299	-0.0043143	-0.00284649	0.00143392	0.000973824	0.00369066	0.00264391
865	1.73	9.84062	8.42055	-0.00435363	-0.00298387	0.00142525	0.000967994	0.00369352	0.00264585
866	1.732	9.75811	8.42475	-0.00439402	-0.00312503	0.0014165	0.000961885	0.00369635	0.00264777
867	1.734	9.67333	8.51604	-0.00443545	-0.00309625	0.00140768	0.000955663	0.00369916	0.00264968
868	1.736	9.58628	8.14557	-0.00447792	-0.00318451	0.00139876	0.000949383	0.00370196	0.00265158
869	1.738	9.49701	8.16071	-0.00452142	-0.00329653	0.00138976	0.000942902	0.00370474	0.00265347
870	1.74	9.40554	8.37801	-0.00456593	-0.00322483	0.00138068	0.00093638	0.0037075	0.00265534
871	1.742	9.3119	9.14415	-0.00461143	-0.00291841	0.0013715	0.000930237	0.00371025	0.0026572
872	1.744	9.21615	8.90105	-0.00465791	-0.00275582	0.00136223	0.000924563	0.00371297	0.00265905
873	1.746	9.11836	8.96792	-0.00470534	-0.00281171	0.00135287	0.000918995	0.00371568	0.00266089
874	1.748	9.01862	9.31516	-0.00475367	-0.00268309	0.00134341	0.0009135	0.00371836	0.00266271
875	1.75	8.91705	9.79043	-0.00480285	-0.00242682	0.00133385	0.000908391	0.00372103	0.00266453
876	1.752	8.8138	9.95752	-0.00485283	-0.0022268	0.00132419	0.000903737	0.00372368	0.00266634
877	1.754	8.70905	9.53112	-0.00490352	-0.00230854	0.00131444	0.000899202	0.00372631	0.00266814
878	1.756	8.603	9.28448	-0.00495482	-0.00251953	0.00130458	0.000894373	0.00372892	0.00266993
879	1.758	8.49593	9.16162	-0.00500664	-0.00263564	0.00129462	0.000889218	0.00373151	0.0026717
880	1.76	8.3881	9.45792	-0.00505883	-0.00258205	0.00128455	0.000884001	0.00373407	0.00267347
881	1.762	8.27986	9.67626	-0.00511125	-0.0024218	0.00127438	0.000878997	0.00373662	0.00267523
882	1.764	8.17157	9.71608	-0.00516374	-0.00234168	0.00126411	0.000874233	0.00373915	0.00267698
883	1.766	8.06364	9.70963	-0.0052161	-0.00233177	0.00125373	0.00086956	0.00374166	0.00267872
884	1.768	7.9565	9.83607	-0.00526814	-0.00229477	0.00124324	0.000864933	0.00374415	0.00268045
885	1.77	7.85064	9.93045	-0.00531964	-0.00222623	0.00123266	0.000860412	0.00374661	0.00268217
886	1.772	7.74656	10.3116	-0.00537036	-0.00207807	0.00122197	0.000856108	0.00374905	0.00268388
887	1.774	7.64478	10.5316	-0.00542006	-0.00189064	0.00121118	0.000852139	0.00375148	0.00268558
888	1.776	7.54585	10.7266	-0.00546848	-0.00176132	0.00120029	0.000848487	0.00375388	0.00268728
889	1.778	7.45035	10.5527	-0.00551536	-0.00175508	0.0011893	0.000844971	0.00375626	0.00268897
890	1.78	7.35884	10.3914	-0.00556042	-0.00186019	0.00117823	0.000841356	0.00375861	0.00269065
891	1.782	7.27189	10.1351	-0.00560339	-0.00199099	0.00116706	0.000837504	0.00376095	0.00269233
892	1.784	7.19008	9.74562	-0.005644	-0.00219311	0.00115582	0.00083332	0.00376326	0.002694
893	1.786	7.11395	9.66608	-0.00568199	-0.00233997	0.00114449	0.000828787	0.00376555	0.00269565
894	1.788	7.04403	9.50022	-0.00571709	-0.00241692	0.00113309	0.00082403	0.00376781	0.0026973
895	1.79	6.98085	9.24643	-0.00574905	-0.00254829	0.00112162	0.000819065	0.00377006	0.00269894
896	1.792	6.92485	8.70878	-0.00577765	-0.00279581	0.0011101	0.000813721	0.00377228	0.00270057
897	1.794	6.87647	8.48566	-0.00580267	-0.00303373	0.00109852	0.000807892	0.00377447	0.00270218
898	1.796	6.83609	8.55526	-0.00582392	-0.00308184	0.00108689	0.000801776	0.00377665	0.00270379
899	1.798	6.80402	8.62151	-0.00584123	-0.00303949	0.00107523	0.000795655	0.0037788	0.00270538
900	1.8	6.78053	8.66953	-0.00585446	-0.00300385	0.00106353	0.000789611	0.00378093	0.00270696
901	1.802	6.76581	8.27589	-0.00586352	-0.00311189	0.00105181	0.000783496	0.00378303	0.00270852
902	1.804	6.75998	8.0997	-0.00586831	-0.00328996	0.00104008	0.000777094	0.00378511	0.00271008
903	1.806	6.7631	8.05318	-0.0058688	-0.00335952	0.00102834	0.000770444	0.00378717	0.00271162
904	1.808	6.77516	7.82612	-0.00586498	-0.00344493	0.00101661	0.00076364	0.0037892	0.00271315
905	1.81	6.79605	7.81919	-0.00585688	-0.00351794	0.00100489	0.000756677	0.00379121	0.00271466
906	1.812	6.8256	7.82815	-0.00584455	-0.00351714	0.000993186	0.000749642	0.0037932	0.00271616
907	1.814	6.86359	8.3175	-0.0058281	-0.00336122	0.000981514	0.000742764	0.00379516	0.00271764
908	1.816	6.9097	8.26864	-0.00580766	-0.00322333	0.000969878	0.000736179	0.0037971	0.00271912
909	1.818	6.96356	8.09365	-0.00578339	-0.00329301	0.000958287	0.000729663	0.00379901	0.00272058
910	1.82	7.02473	8.6306	-0.00575548	-0.00317958	0.000946748	0.00072319	0.00380091	0.00272202
911	1.822	7.09273	8.9427	-0.00572414	-0.0029139	0.000935268	0.000717097	0.00380278	0.00272346
912	1.824	7.16703	9.04982	-0.00568964	-0.00278251	0.000923855	0.0007114	0.00380463	0.00272488
913	1.826	7.24704	8.95168	-0.00565222	-0.00277928	0.000912513	0.000705838	0.00380645	0.00272629
914	1.828	7.33217	8.95387	-0.00561216	-0.00280881	0.000901248	0.00070025	0.00380825	0.00272769
915	1.83	7.42179	8.92703	-0.00556978	-0.00281603	0.000890066	0.000694625	0.00381003	0.00272908
916	1.832	7.51525	8.83629	-0.00552536	-0.00285226	0.000878971	0.000688957	0.00381179	0.00273046
917	1.834	7.61189	8.97475	-0.00547922	-0.00283679	0.000867967	0.000683268	0.00381353	0.00273183
918	1.836	7.71109	9.17495	-0.00543166	-0.00273038	0.000857056	0.000677701	0.00381524	0.00273318
919	1.838	7.8122	9.48883	-0.00538299	-0.00256911	0.000846241	0.000672401	0.00381693	0.00273453
920	1.84	7.91461	9.42546	-0.0053335	-0.00249019	0.000835525	0.000667342	0.00381861	0.00273586
921	1.842	8.01774	9.31701	-0.00528349	-0.00254321	0.000824908	0.000662309	0.00382026	0.00273718
922	1.844	8.12105	9.13658	-0.00523322	-0.00263278	0.000814391	0.000657133	0.00382188	0.0027385
923	1.846	8.22404	9.00484	-0.00518293	-0.00272961	0.000803975	0.00065177	0.00382349	0.0027398
924	1.848	8.32625	8.86098	-0.00513286	-0.00281498	0.000793659	0.000646226	0.00382508	0.00274109
925	1.85	8.42728	8.16908	-0.00508322	-0.00307537	0.000783443	0.000640335	0.00382665	0.00274238
926	1.852	8.5268	8.03024	-0.00503416	-0.00333415	0.000773326	0.000633926	0.00382819	0.00274364
927	1.854	8.62453	7.76071	-0.00498585	-0.00346092	0.000763306	0.000627131	0.00382972	0.0027449
928	1.856	8.72025	6.95201	-0.0049384	-0.00379697	0.000753381	0.000619873	0.00383123	0.00274614
929	1.858	8.81382	6.69011	-0.0048919	-0.00413061	0.000743551	0.000611945	0.00383271	0.00274736
930	1.86	8.90513	6.42082	-0.0048464	-0.00429563	0.000733813	0.000603519	0.00383418	0.00274857
931	1.862	8.99416	5.90128	-0.00480195	-0.00454112	0.000724164	0.000594682	0.00383563	0.00274976
932	1.864	9.08093	5.6417	-0.00475853	-0.00478352	0.000714604	0.000585358	0.00383706	0.00275093
933	1.866	9.16552	5.40727	-0.00471613	-0.00493678	0.000705129	0.000575637	0.00383847	0.00275208
934	1.868	9.24806	5.18077	-0.0046747	-0.00507965	0.000695738	0.000565621	0.00383986	0.00275321
935	1.87	9.32871	5.01747	-0.00463416	-0.00520023	0.00068643	0.000555341	0.00384123	0.00275432
936	1.872	9.40767	4.8898	-0.00459444	-0.00528986	0.000677201	0.000544851	0.00384259	0.00275541
937	1.874	9.48517	4.80223	-0.00455543	-0.00535578	0.000668051	0.000534205	0.00384392	0.00275648
938	1.876	9.56145	4.5497	-0.00451701	-0.00546065	0.000658979	0.000523389	0.00384524	0.00275753
939	1.878	9.63678	4.53501	-0.00447907	-0.00554268	0.000649983	0.000512386	0.00384654	0.00275855
940	1.88	9.71142	4.08731	-0.00444149	-0.00568564	0.000641062	0.000501157	0.00384782	0.00275955
941	1.882	9.78562	4.04815	-0.00440414	-0.00583619	0.000632216	0.000489635	0.00384909	0.00276053
942	1.884	9.85963	3.95597	-0.0043669	-0.00587557	0.000623445	0.000477924	0.00385033	0.00276149
943	1.886	9.93368	3.59982	-0.00432966	-0.00601394	0.000614749	0.000466034	0.00385156	0.00276242
944	1.888	10.008	3.47247	-0.00429233	-0.00616324	0.000606127	0.000453857	0.00385278	0.00276333
945	1.89	10.0826	3.55278	-0.0042548	-0.00617608	0.00059758	0.000441518	0.00385397	0.00276421
946	1.892	10.1578	3.72572	-0.00421703	-0.006095	0.000589108	0.000429247	0.00385515	0.00276507
947	1.894	10.2336	3.65994	-0.00417895	-0.00605951	0.000580712	0.000417092	0.00385631	0.0027659
948	1.896	10.3101	3.57573	-0.00414053	-0.00610431	0.000572392	0.000404928	0.00385746	0.00276671
949	1.898	10.3872	3.66838	-0.00410178	-0.00609953	0.00056415	0.000392724	0.00385858	0.0027675
950	1.9	10.4648	3.6568	-0.0040627	-0.00607198	0.000555986	0.000380553	0.0038597	0.00276826
951	1.902	10.543	3.70039	-0.00402334	-0.00605969	0.0005479	0.000368421	0.00386079	0.002769
952	1.904	10.6214	3.92426	-0.00398376	-0.00597377	0.000539892	0.000356388	0.00386187	0.00276971
953	1.906	10.7	3.93968	-0.00394404	-0.00589657	0.000531965	0.000344517	0.00386294	0.0027704
954	1.908	10.7784	4.03087	-0.0039043	-0.00586077	0.000524116	0.00033276	0.00386398	0.00277106
955	1.91	10.8564	4.28611	-0.00386466	-0.00574995	0.000516347	0.000321149	0.00386502	0.00277171
956	1.912	10.9337	4.33326	-0.00382525	-0.00565284	0.000508657	0.000309747	0.00386603	0.00277233
957	1.914	11.0099	4.51248	-0.00378625	-0.00557942	0.000501046	0.000298514	0.00386704	0.00277292
958	1.916	11.0847	4.29792	-0.0037478	-0.00558772	0.000493512	0.000287347	0.00386802	0.0027735
959	1.918	11.1577	4.51794	-0.0037101	-0.00558321	0.000486054	0.000276176	0.003869	0.00277405
960	1.92	11.2285	4.19512	-0.0036733	-0.00561246	0.000478671	0.000264981	0.00386995	0.00277458
961	1.922	11.2968	4.65092	-0.0036376	-0.00556798	0.00047136	0.0002538	0.0038709	0.00277509
962	1.924	11.3622	4.63814	-0.00360316	-0.00542654	0.000464119	0.000242806	0.00387182	0.00277557
963	1.926	11.4244	4.6752	-0.00357015	-0.0054159	0.000456946	0.000231963	0.00387274	0.00277604
964	1.928	11.4831	5.21793	-0.00353872	-0.00523161	0.000449837	0.000221316	0.00387364	0.00277648
965	1.93	11.5379	5.36603	-0.003509	-0.00501255	0.000442789	0.000211072	0.00387452	0.0027769
966	1.932	11.5888	5.26556	-0.00348112	-0.00499444	0.000435799	0.000201065	0.00387539	0.0027773
967	1.934	11.6354	5.2922	-0.00345518	-0.00501423	0.000428863	0.000191056	0.00387625	0.00277769
968	1.936	11.6777	5.19348	-0.00343123	-0.00503342	0.000421976	0.000181008	0.0038771	0.00277805
969	1.938	11.7156	5.32705	-0.00340932	-0.00501914	0.000415136	0.000170956	0.00387793	0.00277839
970	1.94	11.7492	5.50176	-0.00338947	-0.00491935	0.000408337	0.000161017	0.00387874	0.00277871
971	1.942	11.7784	5.54714	-0.00337167	-0.00484707	0.000401576	0.000151251	0.00387955	0.00277902
972	1.944	11.8035	5.64216	-0.00335586	-0.00479965	0.000394848	0.000141604	0.00388034	0.0027793
973	1.946	11.8246	5.51259	-0.00334197	-0.00480684	0.00038815	0.000131998	0.00388111	0.00277956
974	1.948	11.8419	5.51549	-0.0033299	-0.00484277	0.000381478	0.000122348	0.00388188	0.00277981
975	1.95	11.8559	5.44578	-0.00331949	-0.00485994	0.000374829	0.000112645	0.00388262	0.00278003
976	1.952	11.8668	5.4375	-0.00331059	-0.00488055	0.000368199	0.000102905	0.00388336	0.00278024
977	1.954	11.8751	5.75863	-0.003303	-0.00477898	0.000361585	9.32452e-05	0.00388408	0.00278042
978	1.956	11.8813	5.56304	-0.00329651	-0.00473589	0.000354986	8.37303e-05	0.00388479	0.00278059
979	1.958	11.8859	5.2339	-0.00329088	-0.00489595	0.000348399	7.40985e-05	0.00388549	0.00278074
980	1.96	11.8895	4.86496	-0.00328587	-0.00511014	0.000341822	6.40924e-05	0.00388617	0.00278087
981	1.962	11.8925	4.83974	-0.0032812	-0.0052293	0.000335255	5.3753e-05	0.00388685	0.00278098
982	1.964	11.8957	4.31244	-0.0032766	-0.0053979	0.000328697	4.31258e-05	0.0038875	0.00278106
983	1.966	11.8995	4.38715	-0.00327179	-0.00553521	0.000322149	3.21927e-05	0.00388815	0.00278113
984	1.968	11.9046	4.29112	-0.00326649	-0.00553769	0.00031561	2.11198e-05	0.00388878	0.00278117
985	1.97	11.9115	4.26405	-0.00326043	-0.00557192	0.000309083	1.00102e-05	0.0038894	0.00278119
986	1.972	11.9208	4.32805	-0.00325333	-0.00555608	0.00030257	-1.11783e-06	0.00389	0.00278119
987	1.974	11.9331	4.44503	-0.00324495	-0.00549516	0.000296071	-1.21691e-05	0.00389059	0.00278116
988	1.976	11.9487	4.89169	-0.00323503	-0.00531461	0.000289591	-2.29789e-05	0.00389117	0.00278112
989	1.978	11.9682	5.16724	-0.00322337	-0.00508444	0.000283133	-3.33779e-05	0.00389174	0.00278105
990	1.98	11.992	5.19832	-0.00320975	-0.00498409	0.0002767	-4.34464e-05	0.00389229	0.00278096
991	1.982	12.0203	5.29972	-0.00319402	-0.00493811	0.000270296	-5.33686e-05	0.00389283	0.00278086
992	1.984	12.0534	5.28891	-0.00317602	-0.00490516	0.000263926	-6.32119e-05	0.00389336	0.00278073
993	1.986	12.0916	5.29426	-0.00315564	-0.00490218	0.000257594	-7.30192e-05	0.00389388	0.00278058
994	1.988	12.135	5.34528	-0.0031328	-0.00487983	0.000251306	-8.28012e-05	0.00389438	0.00278042
995	1.99	12.1837	5.37543	-0.00310745	-0.00484967	0.000245066	-9.25307e-05	0.00389487	0.00278023
996	1.992	12.2376	5.30196	-0.00307957	-0.00485837	0.000238879	-0.000102239	0.00389535	0.00278003
997	1.994	12.2967	5.2529	-0.00304917	-0.00489177	0.00023275	-0.000111989	0.00389581	0.0027798
998	1.996	12.3609	4.8317	-0.00301631	-0.00503379	0.000226684	-0.000121914	0.00389627	0.00277956
999	1.998	12.43	4.85282	-0.00298105	-0.00515383	0.000220687	-0.000132102	0.00389671	0.0027793
1000	2	12.5036	5.63608	-0.00294352	-0.00489741	0.000214762	-0.000142153	0.00389714	0.00277901
1001	2.002	12.5817	5.85694	-0.00290382	-0.00457853	0.000208915	-0.000151629	0.00389755	0.00277871
1002	2.004	12.6637	5.82856	-0.00286214	-0.00451324	0.000203149	-0.000160721	0.00389796	0.00277839
1003	2.006	12.7492	6.03744	-0.00281863	-0.00445164	0.000197468	-0.000169686	0.00389836	0.00277805
1004	2.008	12.8379	5.95707	-0.00277351	-0.00440625	0.000191876	-0.000178544	0.00389874	0.00277769
1005	2.01	12.9293	6.17208	-0.00272698	-0.00435889	0.000186376	-0.000187309	0.00389911	0.00277732
1006	2.012	13.0229	6.34129	-0.00267926	-0.00423349	0.00018097	-0.000195901	0.00389947	0.00277692
1007	2.014	13.1183	6.23787	-0.00263058	-0.00420757	0.00017566	-0.000204342	0.00389983	0.00277652
1008	2.016	13.2148	6.09872	-0.0025812	-0.00427796	0.000170448	-0.000212828	0.00390017	0.00277609
1009	2.018	13.3121	5.91587	-0.00253133	-0.00437313	0.000165335	-0.000221479	0.0039005	0.00277565
1010	2.02	13.4095	5.66894	-0.00248123	-0.00450194	0.000160323	-0.000230354	0.00390082	0.00277519
1011	2.022	13.5067	5.86576	-0.00243113	-0.00451207	0.00015541	-0.000239368	0.00390113	0.00277471
1012	2.024	13.6032	5.92387	-0.00238125	-0.00442682	0.000150598	-0.000248307	0.00390143	0.00277421
1013	2.026	13.6984	5.99163	-0.00233182	-0.00438185	0.000145885	-0.000257116	0.00390172	0.0027737
1014	2.028	13.792	5.91109	-0.00228305	-0.00438018	0.00014127	-0.000265878	0.003902	0.00277317
1015	2.03	13.8836	5.63256	-0.00223514	-0.00448667	0.000136752	-0.000274745	0.00390228	0.00277262
1016	2.032	13.9728	5.53914	-0.00218828	-0.00459715	0.000132329	-0.000283828	0.00390254	0.00277205
1017	2.034	14.0592	5.62706	-0.00214263	-0.00459306	0.000127998	-0.000293019	0.0039028	0.00277146
1018	2.036	14.1425	5.33702	-0.00209836	-0.00465038	0.000123757	-0.000302262	0.00390305	0.00277086
1019	2.038	14.2224	5.74427	-0.00205561	-0.00460786	0.000119603	-0.00031152	0.00390328	0.00277023
1020	2.04	14.2987	5.76873	-0.00201452	-0.00446701	0.000115533	-0.000320595	0.00390352	0.00276959
1021	2.042	14.3711	5.47001	-0.00197521	-0.00454673	0.000111543	-0.000329609	0.00390374	0.00276893
1022	2.044	14.4394	5.19947	-0.0019378	-0.0047186	0.00010763	-0.000338874	0.00390395	0.00276826
1023	2.046	14.5034	5.31436	-0.00190238	-0.00476117	0.00010379	-0.000348354	0.00390416	0.00276756
1024	2.048	14.5629	5.48436	-0.00186906	-0.00466602	0.000100018	-0.000357781	0.00390436	0.00276684
1025	2.05	14.6177	5.58198	-0.00183791	-0.00457622	9.63112e-05	-0.000367023	0.00390455	0.00276611
1026	2.052	14.6676	5.39233	-0.00180903	-0.00459877	9.26643e-05	-0.000376198	0.00390474	0.00276536
1027	2.054	14.7124	5.11252	-0.0017825	-0.00473922	8.90728e-05	-0.000385536	0.00390492	0.00276459
1028	2.056	14.7521	5.09224	-0.0017584	-0.00482669	8.55319e-05	-0.000395102	0.00390509	0.0027638
1029	2.058	14.7863	5.07979	-0.00173682	-0.00483058	8.20366e-05	-0.00040476	0.00390525	0.00276299
1030	2.06	14.815	5.42729	-0.00171784	-0.00471948	7.8582e-05	-0.00041431	0.00390541	0.00276216
1031	2.062	14.8379	5.38458	-0.00170155	-0.00461779	7.51626e-05	-0.000423647	0.00390556	0.00276131
1032	2.064	14.8549	5.03856	-0.00168804	-0.00473278	7.1773e-05	-0.000432997	0.0039057	0.00276044
1033	2.066	14.8657	4.77866	-0.00167742	-0.00491559	6.84076e-05	-0.000442646	0.00390584	0.00275956
1034	2.068	14.87	4.57135	-0.00166978	-0.00505502	6.50604e-05	-0.000452616	0.00390597	0.00275865
1035	2.07	14.8678	4.48521	-0.00166525	-0.00514009	6.17253e-05	-0.000462812	0.00390609	0.00275773
1036	2.072	14.8586	4.59405	-0.00166391	-0.00512632	5.83962e-05	-0.000473078	0.00390621	0.00275678
1037	2.074	14.8424	4.44784	-0.00166591	-0.00513127	5.50664e-05	-0.000483336	0.00390632	0.00275582
1038	2.076	14.8187	4.34826	-0.00167133	-0.0052013	5.17291e-05	-0.000493668	0.00390642	0.00275483
1039	2.078	14.7875	4.5666	-0.00168031	-0.00515736	4.83775e-05	-0.000504027	0.00390652	0.00275382
1040	2.08	14.7485	4.20801	-0.00169295	-0.00519431	4.50042e-05	-0.000514378	0.00390661	0.00275279
1041	2.082	14.7014	4.16382	-0.00170936	-0.00531324	4.16019e-05	-0.000524886	0.00390669	0.00275174
1042	2.084	14.6461	4.21846	-0.00172963	-0.005303	3.81629e-05	-0.000535502	0.00390677	0.00275067
1043	2.086	14.5825	4.27221	-0.00175385	-0.00526209	3.46794e-05	-0.000546067	0.00390684	0.00274958
1044	2.088	14.5103	4.20035	-0.00178207	-0.00526067	3.11435e-05	-0.00055659	0.0039069	0.00274847
1045	2.09	14.4295	4.20332	-0.00181436	-0.00527506	2.75471e-05	-0.000567126	0.00390696	0.00274733
1046	2.092	14.3402	3.96883	-0.00185073	-0.00534022	2.3882e-05	-0.000577741	0.00390701	0.00274618
1047	2.094	14.2422	3.96069	-0.00189119	-0.0054088	2.01401e-05	-0.00058849	0.00390705	0.002745
1048	2.096	14.1358	4.14949	-0.00193569	-0.00534505	1.63132e-05	-0.000599244	0.00390708	0.0027438
1049	2.098	14.021	4.10179	-0.00198419	-0.00529362	1.23933e-05	-0.000609883	0.0039071	0.00274258
1050	2.1	13.8982	4.13195	-0.00203657	-0.0052917	8.37255e-06	-0.000620468	0.00390712	0.00274134
1051	2.102	13.7676	3.45144	-0.00209271	-0.00548749	4.24327e-06	-0.000631247	0.00390713	0.00274008
1052	2.104	13.6297	3.45728	-0.00215243	-0.00569083	-1.87212e-09	-0.000642425	0.00390713	0.00273879
1053	2.106	13.485	3.49348	-0.00221551	-0.00567013	-4.36981e-06	-0.000653786	0.00390712	0.00273748
1054	2.108	13.334	3.85529	-0.00228169	-0.00553815	-8.86701e-06	-0.000664995	0.0039071	0.00273615
1055	2.11	13.1774	3.80693	-0.00235069	-0.00543253	-1.34994e-05	-0.000675965	0.00390708	0.0027348
1056	2.112	13.016	3.831	-0.00242216	-0.00543241	-1.82722e-05	-0.00068683	0.00390704	0.00273343
1057	2.114	12.8505	3.68074	-0.00249572	-0.00546407	-2.31901e-05	-0.000697727	0.00390699	0.00273203
1058	2.116	12.6819	3.73192	-0.00257097	-0.00548721	-2.82568e-05	-0.000708678	0.00390694	0.00273062
1059	2.118	12.5112	3.85548	-0.00264745	-0.00542473	-3.34752e-05	-0.00071959	0.00390687	0.00272918
1060	2.12	12.3394	3.89879	-0.0027247	-0.00536466	-3.88474e-05	-0.000730379	0.00390679	0.00272772
1061	2.122	12.1675	3.94305	-0.0028022	-0.00532931	-4.43743e-05	-0.000741073	0.0039067	0.00272623
1062	2.124	11.9967	3.92754	-0.00287945	-0.0053123	-5.00559e-05	-0.000751715	0.0039066	0.00272473
1063	2.126	11.828	3.70697	-0.0029559	-0.00537799	-5.58913e-05	-0.000762405	0.00390649	0.00272321
1064	2.128	11.6628	3.89899	-0.00303102	-0.00537878	-6.18782e-05	-0.000773162	0.00390637	0.00272166
1065	2.13	11.502	3.89617	-0.00310424	-0.00531147	-6.80135e-05	-0.000783852	0.00390623	0.00272009
1066	2.132	11.3468	3.68125	-0.00317504	-0.00537128	-7.42928e-05	-0.000794535	0.00390608	0.0027185
1067	2.134	11.1984	3.78065	-0.00324288	-0.0053991	-8.07107e-05	-0.000805305	0.00390592	0.00271689
1068	2.136	11.0577	3.81361	-0.00330725	-0.0053494	-8.72608e-05	-0.000816054	0.00390575	0.00271526
1069	2.138	10.9258	3.47716	-0.00336766	-0.00543585	-9.39357e-05	-0.000826839	0.00390556	0.00271361
1070	2.14	10.8035	3.67862	-0.00342366	-0.00546959	-0.000100727	-0.000837745	0.00390536	0.00271193
1071	2.142	10.6918	3.81613	-0.00347485	-0.00535518	-0.000107626	-0.000848569	0.00390514	0.00271023
1072	2.144	10.5912	4.4875	-0.00352084	-0.00509386	-0.000114621	-0.000859018	0.00390491	0.00270852
1073	2.146	10.5024	4.59322	-0.00356134	-0.00484243	-0.000121703	-0.000868955	0.00390467	0.00270678
1074	2.148	10.4259	4.72176	-0.00359608	-0.00476058	-0.000128861	-0.000878558	0.00390441	0.00270502
1075	2.15	10.362	4.93345	-0.00362487	-0.00464558	-0.000136082	-0.000887964	0.00390414	0.00270325
1076	2.152	10.311	5.18603	-0.00364758	-0.00449176	-0.000143354	-0.000897101	0.00390385	0.00270145
1077	2.154	10.2728	5.35029	-0.00366415	-0.00435273	-0.000150666	-0.000905946	0.00390355	0.00269964
1078	2.156	10.2473	5.99639	-0.00367459	-0.00409069	-0.000158005	-0.000914389	0.00390323	0.00269781
1079	2.158	10.2344	6.2879	-0.003679	-0.00378883	-0.000165358	-0.000922269	0.0039029	0.00269597
1080	2.16	10.2335	6.37352	-0.00367752	-0.0036621	-0.000172715	-0.00092972	0.00390256	0.00269411
1081	2.162	10.2442	6.44845	-0.00367039	-0.00360301	-0.000180063	-0.000936985	0.0039022	0.00269223
1082	2.164	10.2657	6.53685	-0.00365791	-0.00354302	-0.000187391	-0.000944131	0.00390182	0.00269034
1083	2.166	10.2973	6.62386	-0.00364044	-0.00347923	-0.000194689	-0.000951153	0.00390143	0.00268844
1084	2.168	10.3378	6.85163	-0.00361842	-0.00337185	-0.000201948	-0.000958004	0.00390103	0.00268653
1085	2.17	10.3863	6.84402	-0.00359232	-0.00329401	-0.000209159	-0.00096467	0.00390061	0.0026846
1086	2.172	10.4416	6.95223	-0.0035627	-0.00325351	-0.000216314	-0.000971217	0.00390018	0.00268265
1087	2.174	10.5024	7.24884	-0.00353013	-0.00311791	-0.000223407	-0.000977589	0.00389973	0.0026807
1088	2.176	10.5673	7.30778	-0.00349524	-0.00299769	-0.000230432	-0.000983704	0.00389927	0.00267873
1089	2.178	10.6349	7.44058	-0.00345869	-0.00292863	-0.000237386	-0.000989631	0.0038988	0.00267675
1090	2.18	10.7039	7.83257	-0.00342116	-0.00275547	-0.000244266	-0.000995315	0.00389831	0.00267476
1091	2.182	10.7727	7.75737	-0.00338332	-0.00264729	-0.00025107	-0.00100072	0.00389781	0.00267276
1092	2.184	10.8399	7.72207	-0.00334589	-0.00267261	-0.0002578	-0.00100604	0.00389729	0.00267075
1093	2.186	10.904	7.53612	-0.00330954	-0.00273253	-0.000264455	-0.00101144	0.00389676	0.00266873
1094	2.188	10.9637	7.51091	-0.00327496	-0.00278927	-0.00027104	-0.00101696	0.00389622	0.00266669
1095	2.19	11.0176	7.41272	-0.00324279	-0.00281857	-0.000277557	-0.00102257	0.00389566	0.00266465
1096	2.192	11.0644	7.0061	-0.00321367	-0.00296704	-0.000284014	-0.00102836	0.0038951	0.00266259
1097	2.194	11.103	6.95112	-0.00318817	-0.00310198	-0.000290416	-0.00103443	0.00389452	0.00266052
1098	2.196	11.1323	6.84938	-0.00316684	-0.00314163	-0.000296771	-0.00104067	0.00389392	0.00265844
1099	2.198	11.1512	6.47334	-0.00315015	-0.00328158	-0.000303088	-0.00104709	0.00389332	0.00265634
1100	2.2	11.1591	6.25718	-0.00313853	-0.00345726	-0.000309376	-0.00105383	0.0038927	0.00265424
1101	2.202	11.1552	6.20033	-0.00313233	-0.00353317	-0.000315647	-0.00106082	0.00389207	0.00265212
1102	2.204	11.139	6.17184	-0.00313184	-0.00355041	-0.000321911	-0.00106791	0.00389142	0.00264998
1103	2.206	11.1102	6.26006	-0.00313727	-0.00352228	-0.00032818	-0.00107498	0.00389077	0.00264783
1104	2.208	11.0684	6.25587	-0.00314878	-0.00348653	-0.000334466	-0.00108199	0.0038901	0.00264567
1105	2.21	11.0138	6.19132	-0.0031664	-0.0034985	-0.000340782	-0.00108897	0.00388942	0.00264349
1106	2.212	10.9463	6.24149	-0.00319015	-0.00349345	-0.000347138	-0.00109597	0.00388872	0.0026413
1107	2.214	10.8662	6.23124	-0.00321991	-0.0034714	-0.000353548	-0.00110293	0.00388801	0.00263909
1108	2.216	10.774	5.64273	-0.00325553	-0.00364891	-0.000360024	-0.00111005	0.00388729	0.00263687
1109	2.218	10.6703	5.53113	-0.00329677	-0.00385806	-0.000366576	-0.00111756	0.00388656	0.00263463
1110	2.22	10.5557	5.49501	-0.00334333	-0.00389456	-0.000373216	-0.00112531	0.00388581	0.00263238
1111	2.222	10.431	5.37781	-0.00339484	-0.00393278	-0.000379954	-0.00113314	0.00388505	0.00263012
1112	2.224	10.2973	5.30214	-0.00345088	-0.00398333	-0.0003868	-0.00114105	0.00388428	0.00262784
1113	2.226	10.1555	5.25988	-0.00351097	-0.00401043	-0.000393762	-0.00114905	0.00388349	0.00262554
1114	2.228	10.0069	5.30556	-0.00357461	-0.00399957	-0.000400847	-0.00115706	0.00388269	0.00262322
1115	2.23	9.85246	5.63341	-0.00364123	-0.00387301	-0.000408063	-0.00116493	0.00388188	0.00262089
1116	2.232	9.6936	5.75492	-0.00371025	-0.00372273	-0.000415415	-0.00117253	0.00388104	0.00261855
1117	2.234	9.53156	5.84459	-0.00378106	-0.00364685	-0.000422906	-0.00117989	0.0038802	0.00261619
1118	2.236	9.36765	5.89233	-0.00385305	-0.00359399	-0.00043054	-0.00118714	0.00387934	0.00261381
1119	2.238	9.20318	5.93445	-0.0039256	-0.00355596	-0.000438319	-0.00119429	0.00387846	0.00261143
1120	2.24	9.03944	5.88131	-0.00399808	-0.00354942	-0.000446242	-0.00120139	0.00387757	0.00260902
1121	2.242	8.8777	5.93758	-0.00406988	-0.00353844	-0.00045431	-0.00120848	0.00387666	0.00260661
1122	2.244	8.7192	5.94068	-0.0041404	-0.00350984	-0.000462521	-0.00121553	0.00387574	0.00260418
1123	2.246	8.56509	6.09226	-0.00420909	-0.00345144	-0.00047087	-0.00122249	0.00387479	0.00260173
1124	2.248	8.41648	6.03222	-0.00427539	-0.00341275	-0.000479355	-0.00122935	0.00387383	0.00259927
1125	2.25	8.27439	6.07324	-0.0043388	-0.00340857	-0.000487969	-0.00123617	0.00387286	0.0025968
1126	2.252	8.13974	5.82721	-0.00439885	-0.00346249	-0.000496706	-0.00124305	0.00387187	0.00259431
1127	2.254	8.01337	5.74864	-0.00445513	-0.00355376	-0.00050556	-0.00125006	0.00387085	0.00259181
1128	2.256	7.89601	5.75678	-0.00450727	-0.00356557	-0.000514523	-0.00125718	0.00386983	0.0025893
1129	2.258	7.78829	6.0618	-0.00455494	-0.00345748	-0.000523585	-0.0012642	0.00386878	0.00258677
1130	2.26	7.69071	6.21052	-0.00459786	-0.00330543	-0.000532738	-0.00127097	0.00386771	0.00258423
1131	2.262	7.60368	6.29192	-0.00463583	-0.00322324	-0.000541972	-0.0012775	0.00386663	0.00258167
1132	2.264	7.52749	6.5015	-0.00466867	-0.003122	-0.000551276	-0.00128384	0.00386553	0.00257911
1133	2.266	7.46232	6.59956	-0.00469627	-0.00301553	-0.000560641	-0.00128998	0.0038644	0.00257653
1134	2.268	7.40826	6.61141	-0.00471857	-0.00297083	-0.000570056	-0.00129596	0.00386326	0.00257393
1135	2.27	7.36528	6.16477	-0.00473556	-0.00309632	-0.00057951	-0.00130203	0.00386211	0.00257133
1136	2.272	7.33327	5.91351	-0.00474726	-0.00330402	-0.000588993	-0.00130843	0.00386093	0.00256871
1137	2.274	7.31204	5.83353	-0.00475376	-0.00339711	-0.000598494	-0.00131513	0.00385973	0.00256608
1138	2.276	7.30131	5.20397	-0.00475515	-0.00360839	-0.000608003	-0.00132214	0.00385851	0.00256344
1139	2.278	7.30074	5.1012	-0.00475159	-0.00382677	-0.000617509	-0.00132957	0.00385728	0.00256078
1140	2.28	7.30992	5.03332	-0.00474326	-0.0038696	-0.000627004	-0.00133727	0.00385603	0.0025581
1141	2.282	7.3284	4.60505	-0.00473036	-0.00401411	-0.000636478	-0.00134515	0.00385475	0.00255541
1142	2.284	7.35568	4.55743	-0.00471312	-0.00415227	-0.000645921	-0.00135332	0.00385346	0.00255271
1143	2.286	7.39124	4.73734	-0.00469177	-0.00410033	-0.000655326	-0.00136157	0.00385215	0.00254998
1144	2.288	7.43454	4.59714	-0.00466658	-0.00407729	-0.000664685	-0.00136975	0.00385082	0.00254725
1145	2.29	7.485	4.74009	-0.00463781	-0.00406576	-0.000673989	-0.00137789	0.00384947	0.00254449
1146	2.292	7.54208	4.67954	-0.00460573	-0.00402932	-0.000683233	-0.00138599	0.00384811	0.00254172
1147	2.294	7.6052	4.40374	-0.0045706	-0.0041237	-0.000692409	-0.00139414	0.00384672	0.00253893
1148	2.296	7.67382	4.47226	-0.0045327	-0.00417771	-0.000701512	-0.00140244	0.00384532	0.00253612
1149	2.298	7.74739	4.48308	-0.00449227	-0.00414212	-0.000710537	-0.00141076	0.0038439	0.0025333
1150	2.3	7.8254	4.47917	-0.00444958	-0.00412913	-0.000719479	-0.00141903	0.00384246	0.00253046
1151	2.302	7.90736	4.42871	-0.00440486	-0.00413526	-0.000728333	-0.0014273	0.003841	0.00252761
1152	2.304	7.99279	4.31484	-0.00435834	-0.00417571	-0.000737097	-0.00143561	0.00383953	0.00252474
1153	2.306	8.08128	4.13807	-0.00431024	-0.0042556	-0.000745765	-0.00144404	0.00383804	0.00252185
1154	2.308	8.17239	4.13165	-0.00426076	-0.00430188	-0.000754336	-0.0014526	0.00383653	0.00251895
1155	2.31	8.26577	4.15684	-0.00421008	-0.00428502	-0.000762807	-0.00146119	0.003835	0.00251602
1156	2.312	8.36106	4.23473	-0.00415838	-0.00424177	-0.000771176	-0.00146971	0.00383346	0.00251308
1157	2.314	8.45795	4.22881	-0.00410582	-0.0042082	-0.00077944	-0.00147816	0.0038319	0.00251013
1158	2.316	8.55613	4.41288	-0.00405254	-0.00414143	-0.000787598	-0.00148651	0.00383033	0.00250715
1159	2.318	8.65534	5.07237	-0.00399869	-0.00386667	-0.000795649	-0.00149452	0.00382873	0.00250417
1160	2.32	8.75533	5.17861	-0.00394437	-0.00361621	-0.000803592	-0.001502	0.00382713	0.00250116
1161	2.322	8.85585	5.31206	-0.00388972	-0.0035301	-0.000811427	-0.00150915	0.0038255	0.00249814
1162	2.324	8.95669	5.9766	-0.00383484	-0.0032695	-0.000819151	-0.00151595	0.00382387	0.00249511
1163	2.326	9.05764	6.05213	-0.00377983	-0.00302696	-0.000826766	-0.00152224	0.00382221	0.00249207
1164	2.328	9.15847	5.86964	-0.00372481	-0.00304911	-0.00083427	-0.00152832	0.00382054	0.00248901
1165	2.33	9.25898	6.00993	-0.00366986	-0.00305099	-0.000841665	-0.00153442	0.00381886	0.00248594
1166	2.332	9.35896	5.84356	-0.00361509	-0.00304781	-0.00084895	-0.00154052	0.00381716	0.00248286
1167	2.334	9.45818	5.887	-0.0035606	-0.00307488	-0.000856126	-0.00154664	0.00381545	0.00247977
1168	2.336	9.55644	6.54307	-0.00350651	-0.00284492	-0.000863193	-0.00155256	0.00381372	0.00247666
1169	2.338	9.65348	6.54222	-0.00345291	-0.00262877	-0.000870152	-0.00155804	0.00381198	0.00247355
1170	2.34	9.74907	6.46605	-0.00339992	-0.00264143	-0.000877005	-0.00156331	0.00381023	0.00247042
1171	2.342	9.84295	6.17305	-0.00334766	-0.00274537	-0.000883753	-0.00156869	0.00380846	0.00246728
1172	2.344	9.93486	6.14081	-0.00329627	-0.00283556	-0.000890397	-0.00157427	0.00380668	0.00246413
1173	2.346	10.0245	6.10331	-0.00324585	-0.0028459	-0.000896939	-0.00157996	0.00380489	0.00246097
1174	2.348	10.1116	6.22451	-0.00319656	-0.00280826	-0.000903381	-0.00158561	0.00380308	0.0024578
1175	2.35	10.1959	6.1361	-0.00314853	-0.00278651	-0.000909726	-0.0015912	0.00380126	0.00245462
1176	2.352	10.2771	6.09967	-0.00310189	-0.00281401	-0.000915977	-0.0015968	0.00379943	0.00245143
1177	2.354	10.3548	6.3122	-0.0030568	-0.00274744	-0.000922135	-0.00160237	0.00379758	0.00244822
1178	2.356	10.4289	6.31108	-0.00301338	-0.00266982	-0.000928206	-0.00160778	0.00379573	0.00244501
1179	2.358	10.4989	6.26127	-0.00297179	-0.00267416	-0.000934191	-0.00161313	0.00379386	0.00244178
1180	2.36	10.5647	6.49619	-0.00293214	-0.00260472	-0.000940095	-0.00161841	0.00379198	0.00243854
1181	2.362	10.6259	6.52305	-0.00289457	-0.00251131	-0.000945921	-0.00162352	0.00379009	0.0024353
1182	2.364	10.6824	6.50861	-0.0028592	-0.0024958	-0.000951675	-0.00162853	0.00378818	0.00243204
1183	2.366	10.7339	6.19474	-0.00282614	-0.00258676	-0.00095736	-0.00163361	0.00378627	0.00242877
1184	2.368	10.7802	6.10921	-0.00279546	-0.00269992	-0.000962982	-0.0016389	0.00378434	0.00242549
1185	2.37	10.8213	6.10906	-0.00276727	-0.00271502	-0.000968545	-0.00164431	0.00378241	0.0024222
1186	2.372	10.8569	6.12461	-0.00274161	-0.00269852	-0.000974054	-0.00164973	0.00378046	0.00241891
1187	2.374	10.887	6.08191	-0.00271853	-0.0026953	-0.000979514	-0.00165512	0.0037785	0.0024156
1188	2.376	10.9117	6.00265	-0.00269805	-0.00272169	-0.00098493	-0.00166054	0.00377653	0.00241227
1189	2.378	10.9308	5.62938	-0.00268017	-0.00285137	-0.000990309	-0.00166611	0.00377455	0.00240894
1190	2.38	10.9446	5.51234	-0.00266487	-0.00299283	-0.000995654	-0.00167196	0.00377256	0.0024056
1191	2.382	10.953	5.5432	-0.00265211	-0.00300798	-0.00100097	-0.00167796	0.00377056	0.00240224
1192	2.384	10.9563	5.61106	-0.00264181	-0.00296534	-0.00100626	-0.00168393	0.00376854	0.00239887
1193	2.386	10.9547	5.5167	-0.0026339	-0.0029618	-0.00101154	-0.00168986	0.00376652	0.00239549
1194	2.388	10.9484	5.52618	-0.00262826	-0.00297648	-0.0010168	-0.00169579	0.00376449	0.0023921
1195	2.39	10.9378	5.3804	-0.00262475	-0.00300722	-0.00102206	-0.00170178	0.00376244	0.0023887
1196	2.392	10.9231	5.38469	-0.00262323	-0.00303956	-0.0010273	-0.00170783	0.00376039	0.00238528
1197	2.394	10.9048	5.3557	-0.00262353	-0.00303538	-0.00103255	-0.0017139	0.00375832	0.00238186
1198	2.396	10.8832	5.42151	-0.00262546	-0.00301195	-0.0010378	-0.00171995	0.00375625	0.00237842
1199	2.398	10.8588	5.38609	-0.00262882	-0.00299052	-0.00104305	-0.00172595	0.00375416	0.00237496
1200	2.4	10.832	5.30065	-0.00263341	-0.00301633	-0.00104832	-0.00173196	0.00375206	0.0023715
1201	2.402	10.8033	4.73161	-0.002639	-0.00320887	-0.00105359	-0.00173818	0.00374996	0.00236802
1202	2.404	10.7732	4.62794	-0.00264538	-0.00340709	-0.00105887	-0.0017448	0.00374784	0.00236453
1203	2.406	10.7421	4.57883	-0.00265231	-0.00344281	-0.00106417	-0.00175165	0.00374571	0.00236103
1204	2.408	10.7105	4.95323	-0.00265958	-0.00332911	-0.00106948	-0.00175842	0.00374357	0.00235751
1205	2.41	10.6789	4.97194	-0.00266695	-0.00319419	-0.00107481	-0.00176494	0.00374142	0.00235398
1206	2.412	10.6477	4.96455	-0.00267422	-0.00317855	-0.00108015	-0.00177132	0.00373926	0.00235044
1207	2.414	10.6173	4.86934	-0.00268118	-0.00319849	-0.00108551	-0.00177769	0.00373709	0.00234689
1208	2.416	10.5882	4.91696	-0.00268764	-0.00320123	-0.00109087	-0.00178409	0.00373491	0.00234332
1209	2.418	10.5606	5.02371	-0.0026934	-0.00314082	-0.00109625	-0.00179043	0.00373272	0.00233974
1210	2.42	10.535	5.10116	-0.00269832	-0.00307107	-0.00110165	-0.00179665	0.00373051	0.00233614
1211	2.422	10.5116	5.20212	-0.00270223	-0.00300311	-0.00110705	-0.00180272	0.0037283	0.00233254
1212	2.424	10.4907	5.18061	-0.00270501	-0.00296606	-0.00111245	-0.00180869	0.00372607	0.00232892
1213	2.426	10.4725	5.5698	-0.00270655	-0.00283891	-0.00111787	-0.00181449	0.00372384	0.00232529
1214	2.428	10.4571	5.80083	-0.00270676	-0.00263282	-0.00112328	-0.00181997	0.00372159	0.00232165
1215	2.43	10.4447	5.93223	-0.00270557	-0.00250728	-0.00112869	-0.00182511	0.00371934	0.002318
1216	2.432	10.4353	5.95881	-0.00270293	-0.0024456	-0.0011341	-0.00183006	0.00371707	0.00231434
1217	2.434	10.429	6.05343	-0.00269881	-0.00239541	-0.0011395	-0.0018349	0.00371479	0.00231067
1218	2.436	10.4259	6.11417	-0.00269319	-0.00233453	-0.00114489	-0.00183963	0.0037125	0.00230699
1219	2.438	10.4259	6.19358	-0.00268608	-0.00227839	-0.00115027	-0.00184424	0.0037102	0.0023033
1220	2.44	10.4288	6.29753	-0.0026775	-0.00220873	-0.00115564	-0.00184873	0.00370789	0.00229961
1221	2.442	10.4348	6.31735	-0.00266748	-0.00215768	-0.00116098	-0.0018531	0.00370556	0.0022959
1222	2.444	10.4436	5.91084	-0.00265606	-0.00226614	-0.00116631	-0.00185752	0.00370323	0.00229219
1223	2.446	10.4552	5.94172	-0.00264329	-0.00237113	-0.0011716	-0.00186216	0.00370089	0.00228846
1224	2.448	10.4694	6.06634	-0.00262921	-0.00231013	-0.00117688	-0.00186684	0.00369853	0.00228473
1225	2.45	10.4861	6.56366	-0.0026139	-0.00210335	-0.00118212	-0.00187125	0.00369617	0.00228098
1226	2.452	10.5052	6.68074	-0.0025974	-0.00189892	-0.00118733	-0.00187526	0.0036938	0.00227723
1227	2.454	10.5266	6.75482	-0.00257977	-0.00182674	-0.00119251	-0.00187898	0.00369141	0.00227348
1228	2.456	10.5503	6.70388	-0.00256106	-0.00180706	-0.00119765	-0.00188261	0.00368902	0.00226971
1229	2.458	10.576	6.74613	-0.0025413	-0.00179732	-0.00120275	-0.00188622	0.00368661	0.00226594
1230	2.46	10.6039	6.68713	-0.00252052	-0.00179009	-0.00120781	-0.00188981	0.00368419	0.00226216
1231	2.462	10.6338	6.9917	-0.00249874	-0.00170088	-0.00121283	-0.0018933	0.00368177	0.00225837
1232	2.464	10.6658	7.04634	-0.00247596	-0.00157615	-0.00121781	-0.00189657	0.00367933	0.00225458
1233	2.466	10.6999	7.12962	-0.00245216	-0.00152056	-0.00122274	-0.00189967	0.00367689	0.00225078
1234	2.468	10.7362	6.88132	-0.00242733	-0.00155964	-0.00122762	-0.00190275	0.00367443	0.00224697
1235	2.47	10.7748	6.98594	-0.00240141	-0.00159204	-0.00123244	-0.0019059	0.00367197	0.00224316
1236	2.472	10.8159	6.88792	-0.00237433	-0.00157748	-0.00123722	-0.00190907	0.00366949	0.00223934
1237	2.474	10.8597	6.41117	-0.00234603	-0.00174459	-0.00124194	-0.00191239	0.00366701	0.00223552
1238	2.476	10.9063	6.35351	-0.00231641	-0.00189908	-0.0012466	-0.00191604	0.00366452	0.00223169
1239	2.478	10.956	6.35346	-0.00228536	-0.0019046	-0.0012512	-0.00191984	0.00366201	0.00222785
1240	2.48	11.0091	6.34103	-0.00225275	-0.00189598	-0.00125574	-0.00192364	0.0036595	0.002224
1241	2.482	11.0658	6.23633	-0.00221847	-0.00192005	-0.00126021	-0.00192746	0.00365698	0.00222015
1242	2.484	11.1264	6.26333	-0.00218238	-0.00193179	-0.00126461	-0.00193131	0.00365445	0.00221628
1243	2.486	11.1913	7.32993	-0.00214433	-0.00157749	-0.00126894	-0.00193482	0.00365191	0.00221241
1244	2.488	11.2607	7.37276	-0.00210418	-0.00121823	-0.00127319	-0.00193762	0.00364937	0.00220854
1245	2.49	11.335	7.26689	-0.0020618	-0.00122537	-0.00127736	-0.00194006	0.00364681	0.00220466
1246	2.492	11.4143	6.85332	-0.00201706	-0.00137513	-0.00128143	-0.00194266	0.00364425	0.00220077
1247	2.494	11.4989	6.94023	-0.00196982	-0.00146465	-0.00128542	-0.0019455	0.00364168	0.00219688
1248	2.496	11.5891	6.91618	-0.00191999	-0.00143244	-0.00128931	-0.0019484	0.0036391	0.00219299
1249	2.498	11.685	6.96142	-0.00186746	-0.00141324	-0.0012931	-0.00195124	0.00363652	0.00218908
1250	2.5	11.7868	6.86829	-0.00181218	-0.00141563	-0.00129678	-0.00195407	0.00363392	0.00218517
1251	2.502	11.8944	6.85883	-0.00175409	-0.00143511	-0.00130034	-0.00195692	0.00363132	0.00218126
1252	2.504	12.0081	7.37353	-0.00169317	-0.00126464	-0.00130379	-0.00195962	0.00362871	0.00217734
1253	2.506	12.1275	7.25111	-0.00162943	-0.00112947	-0.00130711	-0.00196202	0.0036261	0.00217342
1254	2.508	12.2528	7.17763	-0.00156292	-0.00117811	-0.00131031	-0.00196432	0.00362348	0.00216949
1255	2.51	12.3835	7.29568	-0.00149372	-0.00115159	-0.00131336	-0.00196665	0.00362085	0.00216556
1256	2.512	12.5196	7.18128	-0.00142193	-0.00113786	-0.00131628	-0.00196894	0.00361822	0.00216162
1257	2.514	12.6606	7.15121	-0.00134771	-0.00117042	-0.00131905	-0.00197125	0.00361558	0.00215768
1258	2.516	12.806	7.51547	-0.00127124	-0.0010534	-0.00132167	-0.00197347	0.00361294	0.00215373
1259	2.518	12.9555	7.60504	-0.00119276	-0.000898987	-0.00132413	-0.00197543	0.00361029	0.00214978
1260	2.52	13.1084	7.62124	-0.00111251	-0.000853345	-0.00132644	-0.00197718	0.00360764	0.00214582
1261	2.522	13.264	7.24695	-0.00103079	-0.000952661	-0.00132858	-0.00197899	0.00360498	0.00214186
1262	2.524	13.4216	7.50541	-0.00094794	-0.000976273	-0.00133056	-0.00198091	0.00360232	0.0021379
1263	2.526	13.5805	7.6274	-0.0008643	-0.000844799	-0.00133237	-0.00198274	0.00359965	0.00213394
1264	2.528	13.7399	6.90861	-0.000780258	-0.00101872	-0.00133402	-0.0019846	0.00359699	0.00212997
1265	2.53	13.8988	6.832	-0.000696218	-0.0012547	-0.00133549	-0.00198687	0.00359431	0.00212599
1266	2.532	14.0563	6.744	-0.000612603	-0.00129356	-0.0013368	-0.00198942	0.00359164	0.00212202
1267	2.534	14.2116	6.1105	-0.00052985	-0.00150645	-0.00133794	-0.00199222	0.00358897	0.00211803
1268	2.536	14.3637	5.88223	-0.000448404	-0.00176317	-0.00133892	-0.00199549	0.00358629	0.00211404
1269	2.538	14.5116	5.80771	-0.000368711	-0.00184521	-0.00133974	-0.0019991	0.00358361	0.00211004
1270	2.54	14.6545	6.10636	-0.000291219	-0.00176257	-0.0013404	-0.00200271	0.00358093	0.00210604
1271	2.542	14.7914	6.24712	-0.000216365	-0.00161266	-0.00134091	-0.00200608	0.00357825	0.00210202
1272	2.544	14.9214	6.28093	-0.000144572	-0.0015455	-0.00134127	-0.00200924	0.00357556	0.00209801
1273	2.546	15.0438	5.36015	-7.62459e-05	-0.00181006	-0.00134149	-0.0020126	0.00357288	0.00209398
1274	2.548	15.1577	5.35222	-1.17657e-05	-0.00208766	-0.00134158	-0.00201649	0.0035702	0.00208995
1275	2.55	15.2624	5.40623	4.85186e-05	-0.00206064	-0.00134154	-0.00202064	0.00356751	0.00208591
1276	2.552	15.3574	5.28208	0.000104292	-0.00206992	-0.00134139	-0.00202477	0.00356483	0.00208186
1277	2.554	15.4421	5.29617	0.000155279	-0.00209167	-0.00134113	-0.00202893	0.00356215	0.0020778
1278	2.556	15.5161	5.38655	0.000201249	-0.00204637	-0.00134077	-0.00203307	0.00355947	0.00207373
1279	2.558	15.579	5.22789	0.000242016	-0.00205504	-0.00134033	-0.00203717	0.00355679	0.00206966
1280	2.56	15.6306	5.25082	0.000277447	-0.00208478	-0.00133981	-0.00204131	0.00355411	0.00206558
1281	2.562	15.6707	5.33022	0.000307458	-0.00204011	-0.00133922	-0.00204544	0.00355143	0.00206149
1282	2.564	15.6995	5.82162	0.000332021	-0.00184904	-0.00133858	-0.00204933	0.00354875	0.00205739
1283	2.566	15.7169	5.63712	0.000351164	-0.00174043	-0.0013379	-0.00205292	0.00354608	0.00205328
1284	2.568	15.7233	5.45341	0.000364966	-0.00184278	-0.00133718	-0.0020565	0.0035434	0.00204917
1285	2.57	15.7189	5.41615	0.000373564	-0.00189911	-0.00133645	-0.00206024	0.00354073	0.00204505
1286	2.572	15.7042	5.35675	0.000377146	-0.00191659	-0.00133569	-0.00206406	0.00353806	0.00204092
1287	2.574	15.6798	5.29182	0.000375949	-0.00194271	-0.00133494	-0.00206792	0.00353539	0.00203678
1288	2.576	15.6463	5.55852	0.000370261	-0.00186691	-0.0013342	-0.00207173	0.00353272	0.00203264
1289	2.578	15.6045	5.45448	0.000360412	-0.00180332	-0.00133346	-0.0020754	0.00353005	0.00202849
1290	2.58	15.5552	5.26793	0.000346773	-0.00188137	-0.00133276	-0.00207908	0.00352739	0.00202433
1291	2.582	15.4992	4.54023	0.000329748	-0.0021543	-0.00133208	-0.00208312	0.00352472	0.00202016
1292	2.584	15.4374	4.23287	0.000309774	-0.00246498	-0.00133144	-0.00208774	0.00352206	0.00201599
1293	2.586	15.371	4.21913	0.000287309	-0.00255253	-0.00133084	-0.00209275	0.0035194	0.0020118
1294	2.588	15.3009	4.51818	0.000262832	-0.00245057	-0.00133029	-0.00209776	0.00351674	0.00200761
1295	2.59	15.2282	4.55573	0.000236833	-0.00233257	-0.00132979	-0.00210254	0.00351408	0.0020034
1296	2.592	15.1538	4.50585	0.000209805	-0.00232359	-0.00132935	-0.0021072	0.00351142	0.00199919
1297	2.594	15.0788	4.4841	0.000182242	-0.00233313	-0.00132896	-0.00211185	0.00350876	0.00199497
1298	2.596	15.0042	4.40437	0.00015463	-0.00235198	-0.00132862	-0.00211654	0.0035061	0.00199073
1299	2.598	14.9311	4.33829	0.000127441	-0.00238468	-0.00132834	-0.00212127	0.00350345	0.00198649
1300	2.6	14.8602	4.73365	0.000101124	-0.00226889	-0.00132811	-0.00212593	0.00350079	0.00198224
1301	2.602	14.7925	4.57411	7.61058e-05	-0.00218231	-0.00132793	-0.00213038	0.00349813	0.00197798
1302	2.604	14.7288	4.37346	5.27779e-05	-0.00228196	-0.0013278	-0.00213484	0.00349548	0.00197371
1303	2.606	14.6698	3.71724	3.14963e-05	-0.00253681	-0.00132772	-0.00213966	0.00349282	0.00196943
1304	2.608	14.616	3.53027	1.25756e-05	-0.00278737	-0.00132767	-0.00214499	0.00349017	0.00196514
1305	2.61	14.568	3.5691	-3.71508e-06	-0.00282072	-0.00132767	-0.00215059	0.00348751	0.00196084
1306	2.612	14.5263	3.60937	-1.7155e-05	-0.00278303	-0.00132769	-0.0021562	0.00348486	0.00195652
1307	2.614	14.491	3.61059	-2.75743e-05	-0.00275709	-0.00132773	-0.00216174	0.0034822	0.0019522
1308	2.616	14.4625	3.63025	-3.48558e-05	-0.00273756	-0.00132779	-0.00216723	0.00347955	0.00194787
1309	2.618	14.4407	3.59813	-3.89359e-05	-0.00272844	-0.00132787	-0.0021727	0.00347689	0.00194352
1310	2.62	14.4257	4.07838	-3.9805e-05	-0.00257537	-0.00132795	-0.002178	0.00347423	0.00193916
1311	2.622	14.4172	4.19354	-3.75065e-05	-0.00237625	-0.00132802	-0.00218295	0.00347158	0.0019348
1312	2.624	14.4151	4.8287	-3.21356e-05	-0.00212871	-0.00132809	-0.00218746	0.00346892	0.00193042
1313	2.626	14.419	4.956	-2.38373e-05	-0.00187736	-0.00132815	-0.00219147	0.00346627	0.00192604
1314	2.628	14.4284	4.8671	-1.28034e-05	-0.00185228	-0.00132819	-0.00219519	0.00346361	0.00192165
1315	2.63	14.4429	4.66837	7.3098e-07	-0.00192906	-0.0013282	-0.00219898	0.00346095	0.00191725
1316	2.632	14.4617	4.56222	1.64914e-05	-0.00201124	-0.00132818	-0.00220292	0.0034583	0.00191285
1317	2.634	14.4842	4.48383	3.41688e-05	-0.00205579	-0.00132813	-0.00220698	0.00345564	0.00190843
1318	2.636	14.5096	4.59035	5.34246e-05	-0.00203388	-0.00132804	-0.00221107	0.00345298	0.00190401
1319	2.638	14.5373	4.42853	7.38965e-05	-0.00203803	-0.00132791	-0.00221514	0.00345033	0.00189958
1320	2.64	14.5663	4.25686	9.52035e-05	-0.0021291	-0.00132775	-0.00221931	0.00344767	0.00189514
1321	2.642	14.5958	3.68389	0.000116953	-0.00234865	-0.00132753	-0.00222379	0.00344502	0.00189069
1322	2.644	14.625	3.48969	0.000138746	-0.00257523	-0.00132728	-0.00222871	0.00344236	0.00188624
1323	2.646	14.6531	3.66337	0.000160183	-0.00256847	-0.00132698	-0.00223386	0.00343971	0.00188177
1324	2.648	14.6792	3.92249	0.000180872	-0.00242003	-0.00132664	-0.00223885	0.00343706	0.00187729
1325	2.65	14.7026	3.97057	0.000200432	-0.00231082	-0.00132626	-0.00224358	0.0034344	0.0018728
1326	2.652	14.7224	3.839	0.0002185	-0.0023237	-0.00132584	-0.00224821	0.00343175	0.00186831
1327	2.654	14.7381	4.20828	0.000234737	-0.00223618	-0.00132538	-0.00225277	0.0034291	0.0018638
1328	2.656	14.7491	4.11762	0.00024883	-0.00213587	-0.0013249	-0.00225714	0.00342645	0.00185929
1329	2.658	14.7546	4.18099	0.000260502	-0.00213114	-0.00132439	-0.00226141	0.0034238	0.00185477
1330	2.66	14.7544	4.21795	0.000269508	-0.00208652	-0.00132386	-0.00226563	0.00342116	0.00185023
1331	2.662	14.748	3.69338	0.000275647	-0.00222563	-0.00132332	-0.00226994	0.00341851	0.00184569
1332	2.664	14.7351	3.60584	0.000278758	-0.00240363	-0.00132276	-0.00227457	0.00341586	0.00184115
1333	2.666	14.7155	3.08122	0.000278724	-0.00258163	-0.0013222	-0.00227955	0.00341322	0.00183659
1334	2.668	14.6891	2.98083	0.000275477	-0.00276363	-0.00132165	-0.0022849	0.00341058	0.00183202
1335	2.67	14.6559	2.97419	0.000268992	-0.00278375	-0.00132111	-0.00229045	0.00340793	0.00182744
1336	2.672	14.6161	3.02108	0.000259293	-0.00275783	-0.00132058	-0.00229599	0.00340529	0.00182284
1337	2.674	14.5698	3.03612	0.000246447	-0.00272512	-0.00132007	-0.00230147	0.00340265	0.00181824
1338	2.676	14.5172	3.04371	0.000230569	-0.00270467	-0.00131959	-0.0023069	0.00340001	0.00181363
1339	2.678	14.4588	3.09292	0.000211812	-0.00267353	-0.00131915	-0.00231228	0.00339737	0.001809
1340	2.68	14.3951	3.14057	0.000190372	-0.00262985	-0.00131875	-0.00231758	0.00339474	0.00180437
1341	2.682	14.3264	3.20469	0.00016648	-0.0025815	-0.00131839	-0.00232279	0.0033921	0.00179972
1342	2.684	14.2535	3.44704	0.000140399	-0.00247229	-0.00131809	-0.00232785	0.00338946	0.00179507
1343	2.686	14.1769	3.6931	0.000112423	-0.0023062	-0.00131783	-0.00233263	0.00338683	0.0017904
1344	2.688	14.0974	3.25734	8.2868e-05	-0.00235202	-0.00131764	-0.00233728	0.00338419	0.00178573
1345	2.69	14.0157	3.20154	5.20701e-05	-0.00249215	-0.0013175	-0.00234213	0.00338156	0.00178104
1346	2.692	13.9324	3.15431	2.03806e-05	-0.00251085	-0.00131743	-0.00234713	0.00337892	0.00177635
1347	2.694	13.8485	3.27493	-1.18399e-05	-0.00247441	-0.00131742	-0.00235212	0.00337629	0.00177164
1348	2.696	13.7646	3.04842	-4.42261e-05	-0.00249397	-0.00131748	-0.00235709	0.00337365	0.00176693
1349	2.698	13.6815	2.9826	-7.6413e-05	-0.00257179	-0.0013176	-0.00236215	0.00337102	0.0017622
1350	2.7	13.6	2.9306	-0.000108041	-0.00259506	-0.00131778	-0.00236732	0.00336838	0.00175747
1351	2.702	13.5207	2.69061	-0.00013876	-0.00267274	-0.00131803	-0.00237259	0.00336575	0.00175272
1352	2.704	13.4444	2.69123	-0.000168235	-0.00273396	-0.00131834	-0.00237799	0.00336311	0.00174797
1353	2.706	13.3718	2.72989	-0.000196148	-0.00270809	-0.0013187	-0.00238343	0.00336047	0.0017432
1354	2.708	13.3033	2.81508	-0.000222205	-0.00265578	-0.00131912	-0.0023888	0.00335783	0.00173842
1355	2.71	13.2396	2.98363	-0.000246136	-0.00256285	-0.00131959	-0.00239402	0.00335519	0.00173364
1356	2.712	13.1811	2.9636	-0.0002677	-0.00250279	-0.0013201	-0.00239908	0.00335255	0.00172884
1357	2.714	13.1283	2.69458	-0.000286685	-0.00257947	-0.00132066	-0.00240417	0.00334991	0.00172403
1358	2.716	13.0814	2.57226	-0.000302913	-0.00268809	-0.00132125	-0.00240943	0.00334727	0.00171921
1359	2.718	13.0407	2.47311	-0.000316238	-0.00274361	-0.00132187	-0.00241486	0.00334463	0.00171438
1360	2.72	13.0065	2.65465	-0.000326549	-0.00270416	-0.00132251	-0.00242031	0.00334198	0.00170954
1361	2.722	12.9788	2.55955	-0.00033377	-0.00266342	-0.00132317	-0.00242568	0.00333934	0.00170469
1362	2.724	12.9578	2.54827	-0.000337858	-0.00268293	-0.00132384	-0.00243103	0.00333669	0.00169983
1363	2.726	12.9434	2.72159	-0.000338802	-0.00261854	-0.00132452	-0.00243633	0.00333404	0.00169495
1364	2.728	12.9355	2.64436	-0.000336626	-0.00257475	-0.00132519	-0.00244152	0.00333139	0.00169007
1365	2.73	12.9339	2.97348	-0.00033138	-0.00248225	-0.00132586	-0.00244658	0.00332874	0.00168518
1366	2.732	12.9386	2.69773	-0.000323146	-0.00245177	-0.00132651	-0.00245151	0.00332608	0.00168028
1367	2.734	12.9492	2.64751	-0.000312028	-0.00253982	-0.00132715	-0.0024565	0.00332343	0.00167536
1368	2.736	12.9655	2.34743	-0.000298155	-0.00263547	-0.00132776	-0.00246168	0.00332077	0.00167044
1369	2.738	12.987	2.4666	-0.000281675	-0.00267816	-0.00132834	-0.00246699	0.00331812	0.0016655
1370	2.74	13.0136	2.50326	-0.000262752	-0.00261561	-0.00132888	-0.00247229	0.00331546	0.00166056
1371	2.742	13.0447	2.4604	-0.000241565	-0.00260368	-0.00132939	-0.00247751	0.0033128	0.00165561
1372	2.744	13.0799	2.82767	-0.000218302	-0.00248841	-0.00132985	-0.0024826	0.00331014	0.00165064
1373	2.746	13.1189	2.94633	-0.000193158	-0.00232266	-0.00133026	-0.00248741	0.00330748	0.00164567
1374	2.748	13.1613	3.07426	-0.000166333	-0.00223169	-0.00133062	-0.00249196	0.00330482	0.00164068
1375	2.75	13.2065	3.22881	-0.000138026	-0.00212948	-0.00133092	-0.00249632	0.00330216	0.00163569
1376	2.752	13.2543	3.00361	-0.000108436	-0.00213763	-0.00133117	-0.00250059	0.0032995	0.00163069
1377	2.754	13.3042	2.92769	-7.77557e-05	-0.00221778	-0.00133136	-0.00250495	0.00329683	0.00162568
1378	2.756	13.3557	3.09886	-4.61732e-05	-0.00217405	-0.00133148	-0.00250934	0.00329417	0.00162066
1379	2.758	13.4087	3.34279	-1.38662e-05	-0.00203037	-0.00133154	-0.00251354	0.00329151	0.00161563
1380	2.76	13.4626	3.43435	1.89977e-05	-0.00191154	-0.00133154	-0.00251748	0.00328884	0.0016106
1381	2.762	13.5173	2.56645	5.22624e-05	-0.00214016	-0.00133146	-0.00252154	0.00328618	0.00160555
1382	2.764	13.5723	2.56405	8.57846e-05	-0.00239813	-0.00133133	-0.00252607	0.00328352	0.0016005
1383	2.766	13.6275	2.72027	0.000119434	-0.00233606	-0.00133112	-0.00253081	0.00328086	0.00159544
1384	2.768	13.6826	2.69362	0.000153095	-0.00228155	-0.00133085	-0.00253543	0.00327819	0.00159037
1385	2.77	13.7375	2.71809	0.000186663	-0.00226819	-0.00133051	-0.00253998	0.00327553	0.00158529
1386	2.772	13.7919	2.50069	0.000220049	-0.00231444	-0.0013301	-0.00254456	0.00327287	0.0015802
1387	2.774	13.8457	2.95612	0.000253173	-0.002226	-0.00132963	-0.0025491	0.00327021	0.0015751
1388	2.776	13.8987	3.12083	0.000285971	-0.00201813	-0.00132909	-0.00255334	0.00326756	0.00157
1389	2.778	13.9509	3.31076	0.000318384	-0.00189323	-0.00132849	-0.00255726	0.0032649	0.00156488
1390	2.78	14.0022	3.15247	0.000350363	-0.00186926	-0.00132782	-0.00256102	0.00326224	0.00155976
1391	2.782	14.0525	3.28629	0.000381868	-0.00186281	-0.00132708	-0.00256475	0.00325959	0.00155463
1392	2.784	14.1016	3.3515	0.000412862	-0.00178651	-0.00132629	-0.0025684	0.00325694	0.00154949
1393	2.786	14.1496	3.62892	0.000443311	-0.00166532	-0.00132543	-0.00257185	0.00325428	0.00154435
1394	2.788	14.1964	3.66266	0.000473186	-0.00155397	-0.00132452	-0.00257507	0.00325164	0.0015392
1395	2.79	14.2419	3.5542	0.000502454	-0.00156319	-0.00132354	-0.00257819	0.00324899	0.00153404
1396	2.792	14.2861	3.70454	0.000531084	-0.00153598	-0.00132251	-0.00258129	0.00324634	0.00152888
1397	2.794	14.3288	4.13495	0.00055904	-0.00134036	-0.00132142	-0.00258416	0.0032437	0.00152371
1398	2.796	14.37	4.33103	0.000586282	-0.00113045	-0.00132027	-0.00258663	0.00324106	0.00151854
1399	2.798	14.4095	4.60305	0.000612766	-0.00097003	-0.00131907	-0.00258873	0.00323842	0.00151336
1400	2.8	14.4474	4.83455	0.000638442	-0.000798539	-0.00131782	-0.0025905	0.00323579	0.00150818
1401	2.802	14.4834	5.05908	0.000663252	-0.000641891	-0.00131652	-0.00259194	0.00323315	0.001503
1402	2.804	14.5173	5.78081	0.000687132	-0.00033205	-0.00131517	-0.00259292	0.00323052	0.00149781
1403	2.806	14.5492	5.96448	0.000710012	-3.49816e-05	-0.00131377	-0.00259328	0.0032279	0.00149262
1404	2.808	14.5787	5.98112	0.000731817	4.1739e-05	-0.00131233	-0.00259328	0.00322527	0.00148744
1405	2.81	14.6057	6.37256	0.000752464	0.000183376	-0.00131085	-0.00259305	0.00322265	0.00148225
1406	2.812	14.6301	6.47669	0.000771868	0.000352342	-0.00130932	-0.00259252	0.00322003	0.00147707
1407	2.814	14.6515	7.0828	0.00078994	0.000588381	-0.00130776	-0.00259158	0.00321742	0.00147188
1408	2.816	14.67	7.25465	0.00080659	0.000845569	-0.00130616	-0.00259014	0.0032148	0.0014667
1409	2.818	14.6851	7.31233	0.000821728	0.000931356	-0.00130454	-0.00258836	0.00321219	0.00146153
1410	2.82	14.6969	7.43334	0.00083527	0.00100124	-0.00130288	-0.00258643	0.00320959	0.00145635
1411	2.822	14.7051	7.48933	0.000847133	0.00107057	-0.0013012	-0.00258436	0.00320699	0.00145118
1412	2.824	14.7095	7.5865	0.000857243	0.00113243	-0.00129949	-0.00258216	0.00320439	0.00144602
1413	2.826	14.7101	7.66654	0.000865536	0.00120179	-0.00129777	-0.00257982	0.00320179	0.00144086
1414	2.828	14.7068	7.47076	0.000871961	0.00117957	-0.00129603	-0.00257744	0.0031992	0.0014357
1415	2.83	14.6995	7.46221	0.000876481	0.00112965	-0.00129428	-0.00257513	0.00319661	0.00143055
1416	2.832	14.6881	7.53507	0.000879077	0.00116366	-0.00129253	-0.00257284	0.00319403	0.00142541
1417	2.834	14.6727	7.4146	0.000879749	0.00116268	-0.00129077	-0.00257051	0.00319144	0.00142027
1418	2.836	14.6534	7.21639	0.000878518	0.00107696	-0.00128901	-0.00256827	0.00318887	0.00141513
1419	2.838	14.6303	7.28854	0.000875431	0.00105141	-0.00128726	-0.00256614	0.00318629	0.00141
1420	2.84	14.6036	7.00457	0.000870557	0.000999039	-0.00128551	-0.00256409	0.00318372	0.00140487
1421	2.842	14.5734	6.4913	0.000863992	0.000763708	-0.00128378	-0.00256233	0.00318115	0.00139975
1422	2.844	14.5401	6.24324	0.00085586	0.000539579	-0.00128206	-0.00256103	0.00317859	0.00139462
1423	2.846	14.5041	6.13864	0.000846311	0.00044314	-0.00128035	-0.00256005	0.00317603	0.0013895
1424	2.848	14.4656	6.06034	0.000835524	0.000399734	-0.00127867	-0.0025592	0.00317347	0.00138439
1425	2.85	14.4253	5.9503	0.000823703	0.000354613	-0.00127701	-0.00255845	0.00317092	0.00137927
1426	2.852	14.3835	5.60162	0.00081108	0.000224986	-0.00127538	-0.00255787	0.00316837	0.00137415
1427	2.854	14.3409	5.48199	0.000797909	9.23485e-05	-0.00127377	-0.00255755	0.00316582	0.00136904
1428	2.856	14.2981	5.06043	0.000784467	-6.30763e-05	-0.00127219	-0.00255752	0.00316327	0.00136392
1429	2.858	14.2557	5.29151	0.000771054	-0.000108913	-0.00127063	-0.00255769	0.00316073	0.00135881
1430	2.86	14.2143	5.20667	0.000757983	-4.95363e-05	-0.0012691	-0.00255785	0.00315819	0.00135369
1431	2.862	14.1748	5.09977	0.000745584	-9.57892e-05	-0.0012676	-0.002558	0.00315566	0.00134858
1432	2.864	14.1377	5.24243	0.000734196	-7.09598e-05	-0.00126612	-0.00255816	0.00315313	0.00134346
1433	2.866	14.1039	5.16078	0.000724165	-3.82483e-05	-0.00126466	-0.00255827	0.0031506	0.00133834
1434	2.868	14.0741	5.11853	0.000715838	-6.33269e-05	-0.00126322	-0.00255838	0.00314807	0.00133323
1435	2.87	14.0489	4.74231	0.000709562	-0.000180469	-0.00126179	-0.00255862	0.00314555	0.00132811
1436	2.872	14.0291	4.90207	0.000705675	-0.000234493	-0.00126038	-0.00255903	0.00314303	0.00132299
1437	2.874	14.0154	4.88059	0.000704503	-0.00017767	-0.00125897	-0.00255945	0.00314051	0.00131787
1438	2.876	14.0084	4.80335	0.000706356	-0.000194918	-0.00125756	-0.00255982	0.00313799	0.00131275
1439	2.878	14.0087	4.63252	0.000711522	-0.000258847	-0.00125614	-0.00256027	0.00313548	0.00130763
1440	2.88	14.0167	4.60645	0.000720262	-0.000306789	-0.00125471	-0.00256084	0.00313297	0.00130251
1441	2.882	14.033	4.49688	0.000732808	-0.000335595	-0.00125326	-0.00256148	0.00313047	0.00129739
1442	2.884	14.0579	4.67832	0.000749355	-0.000299563	-0.00125177	-0.00256212	0.00312796	0.00129226
1443	2.886	14.0917	4.75179	0.000770061	-0.00020634	-0.00125025	-0.00256262	0.00312546	0.00128714
1444	2.888	14.1346	4.72216	0.000795037	-0.000179082	-0.00124869	-0.00256301	0.00312296	0.00128201
1445	2.89	14.1867	4.70361	0.000824353	-0.000180587	-0.00124707	-0.00256337	0.00312047	0.00127688
1446	2.892	14.2479	4.7415	0.000858027	-0.000161002	-0.00124539	-0.00256371	0.00311798	0.00127176
1447	2.894	14.3182	4.4435	0.000896028	-0.000228754	-0.00124363	-0.0025641	0.00311549	0.00126663
1448	2.896	14.3973	4.46748	0.000938272	-0.000300859	-0.0012418	-0.00256463	0.00311301	0.0012615
1449	2.898	14.4849	4.51754	0.000984621	-0.000264201	-0.00123988	-0.00256519	0.00311053	0.00125637
1450	2.9	14.5805	4.55602	0.00103489	-0.000223019	-0.00123786	-0.00256568	0.00310805	0.00125124
1451	2.902	14.6836	4.77041	0.00108882	-0.000130495	-0.00123573	-0.00256603	0.00310558	0.00124611
1452	2.904	14.7935	4.88539	0.00114613	-1.40702e-05	-0.0012335	-0.00256618	0.00310311	0.00124097
1453	2.906	14.9093	4.71212	0.00120648	-1.87961e-05	-0.00123115	-0.00256621	0.00310065	0.00123584
1454	2.908	15.0303	4.85213	0.00126946	-1.57129e-05	-0.00122867	-0.00256625	0.00309819	0.00123071
1455	2.91	15.1555	4.8891	0.00133465	5.30612e-05	-0.00122607	-0.00256621	0.00309574	0.00122558
1456	2.912	15.2838	4.99907	0.00140156	0.000112439	-0.00122333	-0.00256604	0.0030933	0.00122044
1457	2.914	15.4141	4.86948	0.00146969	0.000119757	-0.00122046	-0.00256581	0.00309086	0.00121531
1458	2.916	15.5453	4.92826	0.00153849	0.000111069	-0.00121745	-0.00256558	0.00308842	0.00121018
1459	2.918	15.6762	4.70724	0.00160739	7.37962e-05	-0.0012143	-0.00256539	0.00308599	0.00120505
1460	2.92	15.8054	4.89739	0.00167581	7.7564e-05	-0.00121102	-0.00256524	0.00308357	0.00119992
1461	2.922	15.9318	4.90536	0.00174315	0.000152883	-0.0012076	-0.00256501	0.00308115	0.00119479
1462	2.924	16.054	5.59597	0.00180879	0.000384586	-0.00120405	-0.00256448	0.00307875	0.00118966
1463	2.926	16.1708	5.80829	0.00187214	0.000680136	-0.00120037	-0.00256341	0.00307635	0.00118453
1464	2.928	16.2809	6.00475	0.0019326	0.000821249	-0.00119656	-0.00256191	0.00307395	0.00117941
1465	2.93	16.3832	6.09586	0.00198958	0.000924468	-0.00119264	-0.00256016	0.00307157	0.00117429
1466	2.932	16.4765	6.24707	0.00204252	0.00101353	-0.00118861	-0.00255823	0.00306919	0.00116917
1467	2.934	16.5596	6.31187	0.00209089	0.00109436	-0.00118448	-0.00255612	0.00306682	0.00116406
1468	2.936	16.6317	6.67001	0.00213419	0.00123983	-0.00118025	-0.00255378	0.00306446	0.00115895
1469	2.938	16.6917	6.75775	0.00217195	0.00139244	-0.00117595	-0.00255115	0.00306211	0.00115385
1470	2.94	16.7389	6.81917	0.00220378	0.00145231	-0.00117157	-0.00254831	0.00305977	0.00114876
1471	2.942	16.7726	6.29557	0.00222931	0.00132112	-0.00116714	-0.00254553	0.00305743	0.00114366
1472	2.944	16.7921	6.15216	0.00224824	0.00112589	-0.00116266	-0.00254309	0.00305511	0.00113858
1473	2.946	16.7972	6.18189	0.00226034	0.00110356	-0.00115815	-0.00254086	0.00305279	0.0011335
1474	2.948	16.7874	6.08669	0.00226541	0.00109627	-0.00115362	-0.00253866	0.00305048	0.00112842
1475	2.95	16.7625	6.04135	0.00226336	0.0010655	-0.0011491	-0.0025365	0.00304818	0.00112335
1476	2.952	16.7227	6.08345	0.00225415	0.00107762	-0.00114458	-0.00253435	0.00304589	0.00111828
1477	2.954	16.6681	5.6746	0.00223779	0.000976117	-0.00114009	-0.0025323	0.00304361	0.00111321
1478	2.956	16.5988	5.7608	0.00221441	0.00088838	-0.00113563	-0.00253043	0.00304134	0.00110815
1479	2.958	16.5154	5.75556	0.00218415	0.000926754	-0.00113124	-0.00252862	0.00303908	0.00110309
1480	2.96	16.4183	5.78697	0.00214726	0.000947986	-0.0011269	-0.00252674	0.00303683	0.00109804
1481	2.962	16.3084	5.79771	0.00210404	0.000974193	-0.00112265	-0.00252482	0.00303458	0.00109299
1482	2.964	16.1864	5.77714	0.00205486	0.000984139	-0.00111849	-0.00252286	0.00303234	0.00108795
1483	2.966	16.0532	5.58467	0.00200012	0.000930566	-0.00111444	-0.00252095	0.00303012	0.0010829
1484	2.968	15.91	5.452	0.00194031	0.000841942	-0.0011105	-0.00251918	0.0030279	0.00107787
1485	2.97	15.7578	5.2885	0.00187594	0.000762352	-0.00110668	-0.00251757	0.00302568	0.00107283
1486	2.972	15.5978	5.03688	0.00180758	0.000645573	-0.001103	-0.00251616	0.00302348	0.0010678
1487	2.974	15.4314	4.99793	0.00173583	0.000567701	-0.00109946	-0.00251495	0.00302128	0.00106277
1488	2.976	15.2599	5.05924	0.00166129	0.000587603	-0.00109606	-0.0025138	0.00301908	0.00105774
1489	2.978	15.0846	5.1868	0.00158462	0.000659524	-0.00109281	-0.00251255	0.0030169	0.00105272
1490	2.98	14.9069	5.17196	0.00150646	0.000707636	-0.00108972	-0.00251118	0.00301472	0.00104769
1491	2.982	14.7282	4.5395	0.00142747	0.000518224	-0.00108679	-0.00250996	0.00301255	0.00104267
1492	2.984	14.5499	4.97711	0.00134831	0.000470189	-0.00108401	-0.00250897	0.00301038	0.00103766
1493	2.986	14.3732	4.95479	0.0012696	0.000612809	-0.00108139	-0.00250788	0.00300822	0.00103264
1494	2.988	14.1994	4.8802	0.00119197	0.000595351	-0.00107893	-0.00250668	0.00300606	0.00102763
1495	2.99	14.0297	5.54533	0.00111601	0.000792708	-0.00107662	-0.00250529	0.0030039	0.00102262
1496	2.992	13.8653	5.45394	0.00104226	0.000984799	-0.00107447	-0.00250351	0.00300176	0.00101761
1497	2.994	13.7071	5.42163	0.000971228	0.000958924	-0.00107245	-0.00250157	0.00299961	0.00101261
1498	2.996	13.5561	5.86384	0.000903382	0.00109978	-0.00107058	-0.00249951	0.00299747	0.00100761
1499	2.998	13.413	5.79528	0.000839124	0.00122929	-0.00106884	-0.00249718	0.00299533	0.00100261
1500	3	13.2786	5.81419	0.000778797	0.0012265	-0.00106722	-0.00249472	0.0029932	0.000997623
1501	3.002	13.1533	6.00607	0.000722681	0.00130508	-0.00106572	-0.00249219	0.00299107	0.000992638
1502	3.004	13.0374	6.0482	0.000670989	0.00139089	-0.00106432	-0.0024895	0.00298894	0.000987659
1503	3.006	12.9313	6.07166	0.000623865	0.00142405	-0.00106303	-0.00248668	0.00298681	0.000982686
1504	3.008	12.835	6.08476	0.00058138	0.00144812	-0.00106182	-0.00248381	0.00298469	0.000977718
1505	3.01	12.7485	6.17278	0.000543534	0.00149234	-0.0010607	-0.00248087	0.00298257	0.000972757
1506	3.012	12.6714	6.28422	0.000510259	0.00156727	-0.00105964	-0.00247781	0.00298045	0.000967801
1507	3.014	12.6035	6.64163	0.000481413	0.00172636	-0.00105865	-0.00247451	0.00297833	0.000962852
1508	3.016	12.5442	6.62402	0.000456791	0.0018451	-0.00105771	-0.00247094	0.00297621	0.00095791
1509	3.018	12.4929	6.59384	0.000436123	0.00184269	-0.00105682	-0.00246726	0.0029741	0.000952976
1510	3.02	12.4489	6.45801	0.00041908	0.00180331	-0.00105597	-0.00246361	0.00297199	0.000948048
1511	3.022	12.4112	6.4297	0.000405281	0.00176449	-0.00105514	-0.00246004	0.00296988	0.000943128
1512	3.024	12.3791	7.12218	0.000394296	0.00198449	-0.00105434	-0.00245629	0.00296777	0.000938216
1513	3.026	12.3513	6.11579	0.000385654	0.00189882	-0.00105356	-0.00245241	0.00296566	0.000933311
1514	3.028	12.3269	6.1037	0.000378853	0.00159294	-0.0010528	-0.00244892	0.00296356	0.000928413
1515	3.03	12.3047	6.19685	0.000373361	0.00163064	-0.00105204	-0.00244569	0.00296145	0.000923522
1516	3.032	12.2835	5.33302	0.000368634	0.00140214	-0.0010513	-0.00244266	0.00295935	0.000918636
1517	3.034	12.2621	5.47712	0.000364113	0.00118955	-0.00105057	-0.00244007	0.00295725	0.000913756
1518	3.036	12.2395	5.47876	0.000359245	0.0012474	-0.00104985	-0.00243763	0.00295515	0.000908881
1519	3.038	12.2145	5.50596	0.000353479	0.00126869	-0.00104913	-0.00243512	0.00295305	0.000904011
1520	3.04	12.1859	5.3693	0.000346287	0.00124674	-0.00104843	-0.0024326	0.00295095	0.000899145
1521	3.042	12.1528	5.28391	0.000337162	0.00118959	-0.00104775	-0.00243016	0.00294886	0.000894285
1522	3.044	12.1141	5.07325	0.000325633	0.0011093	-0.00104709	-0.00242787	0.00294676	0.000889429
1523	3.046	12.0691	4.80191	0.000311267	0.000970872	-0.00104645	-0.00242579	0.00294467	0.000884578
1524	3.048	12.0169	4.63409	0.000293682	0.000845816	-0.00104585	-0.00242397	0.00294258	0.00087973
1525	3.05	11.957	4.47727	0.000272549	0.000756531	-0.00104528	-0.00242237	0.00294049	0.000874885
1526	3.052	11.8889	4.25088	0.000247597	0.000648928	-0.00104476	-0.00242096	0.0029384	0.000870043
1527	3.054	11.8121	4.06919	0.000218622	0.000533534	-0.00104429	-0.00241978	0.00293631	0.000865204
1528	3.056	11.7265	3.974	0.000185487	0.000459129	-0.00104389	-0.00241879	0.00293422	0.000860366
1529	3.058	11.632	4.04377	0.000148124	0.000463294	-0.00104356	-0.00241786	0.00293214	0.00085553
1530	3.06	11.5287	3.89196	0.000106541	0.00044975	-0.0010433	-0.00241695	0.00293005	0.000850696
1531	3.062	11.4169	4.25745	6.08171e-05	0.000528605	-0.00104313	-0.00241597	0.00292796	0.000845864
1532	3.064	11.2968	4.24471	1.11031e-05	0.000650905	-0.00104306	-0.00241479	0.00292588	0.000841035
1533	3.066	11.1691	4.11876	-4.23773e-05	0.000619618	-0.00104309	-0.00241352	0.00292379	0.000836208
1534	3.068	11.0345	5.22219	-9.93327e-05	0.000937123	-0.00104323	-0.00241197	0.0029217	0.000831384
1535	3.07	10.8938	5.31391	-0.000159407	0.00132264	-0.00104349	-0.00240971	0.00291962	0.000826565
1536	3.072	10.7478	5.24442	-0.000222182	0.00134159	-0.00104388	-0.00240704	0.00291753	0.00082175
1537	3.074	10.5977	5.66407	-0.000287188	0.00146301	-0.00104438	-0.00240424	0.00291544	0.000816942
1538	3.076	10.4446	5.6181	-0.000353904	0.00159175	-0.00104503	-0.00240118	0.00291335	0.00081214
1539	3.078	10.2897	5.67743	-0.000421769	0.00160787	-0.0010458	-0.00239798	0.00291126	0.000807344
1540	3.08	10.1343	5.75942	-0.000490188	0.00166396	-0.00104671	-0.00239471	0.00290917	0.000802554
1541	3.082	9.97965	5.93538	-0.00055854	0.00175647	-0.00104776	-0.00239129	0.00290707	0.000797772
1542	3.084	9.82717	6.07941	-0.000626188	0.00186835	-0.00104895	-0.00238767	0.00290497	0.000792996
1543	3.086	9.67821	6.61614	-0.000692487	0.00209294	-0.00105027	-0.0023837	0.00290287	0.000788229
1544	3.088	9.5341	6.78443	-0.000756793	0.00232509	-0.00105171	-0.00237929	0.00290077	0.00078347
1545	3.09	9.39617	6.9318	-0.000818473	0.00243553	-0.00105329	-0.00237453	0.00289866	0.000778721
1546	3.092	9.26566	7.15619	-0.000876913	0.00256347	-0.00105499	-0.00236953	0.00289655	0.000773982
1547	3.094	9.1438	7.26475	-0.000931525	0.00267926	-0.00105679	-0.00236428	0.00289444	0.000769254
1548	3.096	9.03167	7.37192	-0.00098176	0.00275839	-0.00105871	-0.00235885	0.00289232	0.000764536
1549	3.098	8.9303	7.56118	-0.00102711	0.0028627	-0.00106072	-0.00235323	0.0028902	0.00075983
1550	3.1	8.84059	7.40514	-0.00106712	0.00288472	-0.00106281	-0.00234748	0.00288807	0.000755135
1551	3.102	8.7633	7.4842	-0.0011014	0.00287227	-0.00106498	-0.00234172	0.00288594	0.000750451
1552	3.104	8.69908	7.21404	-0.0011296	0.00282413	-0.00106721	-0.00233602	0.00288381	0.000745779
1553	3.106	8.6484	7.13113	-0.00115147	0.00272534	-0.00106949	-0.00233047	0.00288167	0.000741118
1554	3.108	8.6116	6.89151	-0.0011668	0.00263605	-0.00107181	-0.00232511	0.00287953	0.000736468
1555	3.11	8.58886	6.32472	-0.00117547	0.00239552	-0.00107415	-0.00232008	0.00287738	0.000731828
1556	3.112	8.5802	6.26801	-0.00117744	0.00221211	-0.0010765	-0.00231547	0.00287523	0.000727197
1557	3.114	8.58547	6.23638	-0.00117274	0.00219592	-0.00107885	-0.00231107	0.00287307	0.000722575
1558	3.116	8.60437	6.15041	-0.00116147	0.00217055	-0.00108119	-0.0023067	0.00287091	0.000717961
1559	3.118	8.63645	6.14809	-0.00114381	0.00215431	-0.00108349	-0.00230237	0.00286874	0.000713356
1560	3.12	8.68113	6.10018	-0.00112001	0.00214994	-0.00108576	-0.00229807	0.00286657	0.00070876
1561	3.122	8.73766	6.06654	-0.00109039	0.00213576	-0.00108797	-0.00229378	0.00286439	0.000704173
1562	3.124	8.80518	5.99847	-0.00105532	0.00211524	-0.00109011	-0.00228953	0.00286221	0.000699594
1563	3.126	8.88273	5.97888	-0.00101524	0.0020991	-0.00109218	-0.00228532	0.00286003	0.000695023
1564	3.128	8.96923	5.60064	-0.000970646	0.00198599	-0.00109417	-0.00228123	0.00285784	0.000690461
1565	3.13	9.06354	5.63421	-0.000922054	0.00188947	-0.00109606	-0.00227736	0.00285565	0.000685906
1566	3.132	9.16443	5.60127	-0.000870035	0.00190083	-0.00109785	-0.00227357	0.00285345	0.000681359
1567	3.134	9.27063	5.18899	-0.000815182	0.00177284	-0.00109954	-0.00226989	0.00285125	0.000676819
1568	3.136	9.38084	5.15471	-0.000758109	0.0016444	-0.00110111	-0.00226648	0.00284905	0.000672286
1569	3.138	9.49373	5.07511	-0.000699438	0.00161991	-0.00110257	-0.00226321	0.00284684	0.00066776
1570	3.14	9.60801	4.87878	-0.000639797	0.00154475	-0.00110391	-0.00226005	0.00284464	0.000663239
1571	3.142	9.72238	4.87374	-0.000579806	0.00149287	-0.00110513	-0.00225701	0.00284243	0.000658725
1572	3.144	9.83557	4.88083	-0.000520072	0.00150453	-0.00110623	-0.00225401	0.00284021	0.000654217
1573	3.146	9.94641	4.81088	-0.000461178	0.00149589	-0.00110721	-0.00225101	0.002838	0.000649715
1574	3.148	10.0537	4.7764	-0.00040368	0.00147424	-0.00110808	-0.00224804	0.00283578	0.000645219
1575	3.15	10.1565	4.94889	-0.000348095	0.00152833	-0.00110883	-0.00224504	0.00283357	0.000640729
1576	3.152	10.2539	5.1547	-0.000294898	0.00165749	-0.00110947	-0.00224185	0.00283135	0.000636246
1577	3.154	10.3448	5.12249	-0.000244517	0.00172266	-0.00111001	-0.00223847	0.00282913	0.000631769
1578	3.156	10.4288	5.12292	-0.000197325	0.00172363	-0.00111045	-0.00223503	0.00282691	0.000627299
1579	3.158	10.505	4.75208	-0.000153639	0.00161875	-0.0011108	-0.00223169	0.00282468	0.000622835
1580	3.16	10.5732	4.69605	-0.000113716	0.0014962	-0.00111107	-0.00222857	0.00282246	0.000618378
1581	3.162	10.6328	4.62429	-7.77524e-05	0.0014671	-0.00111126	-0.00222561	0.00282024	0.000613927
1582	3.164	10.6838	4.73956	-4.58807e-05	0.0014915	-0.00111139	-0.00222265	0.00281802	0.000609482
1583	3.166	10.726	4.69067	-1.81715e-05	0.00152304	-0.00111145	-0.00221963	0.00281579	0.000605042
1584	3.168	10.7594	4.60398	5.36621e-06	0.00149144	-0.00111146	-0.00221662	0.00281357	0.000600609
1585	3.17	10.7843	4.7315	2.47832e-05	0.00151494	-0.00111143	-0.00221361	0.00281135	0.000596182
1586	3.172	10.801	4.72348	4.01873e-05	0.00156301	-0.00111137	-0.00221054	0.00280912	0.000591761
1587	3.174	10.8097	4.7403	5.17396e-05	0.00157647	-0.00111128	-0.0022074	0.0028069	0.000587346
1588	3.176	10.811	4.82716	5.96503e-05	0.00161955	-0.00111116	-0.0022042	0.00280468	0.000582937
1589	3.178	10.8056	4.93769	6.41739e-05	0.0016919	-0.00111104	-0.00220089	0.00280246	0.000578536
1590	3.18	10.7939	4.99552	6.56034e-05	0.00175515	-0.00111091	-0.00219744	0.00280024	0.000574141
1591	3.182	10.7769	4.71192	6.42644e-05	0.00169522	-0.00111078	-0.00219399	0.00279801	0.000569753
1592	3.184	10.7551	4.84312	6.05091e-05	0.00165819	-0.00111066	-0.00219064	0.00279579	0.000565372
1593	3.186	10.7295	4.88045	5.47094e-05	0.00172143	-0.00111054	-0.00218726	0.00279357	0.000560997
1594	3.188	10.7007	4.83239	4.72503e-05	0.00172863	-0.00111044	-0.00218381	0.00279135	0.000556629
1595	3.19	10.6698	5.00302	3.85234e-05	0.00177746	-0.00111035	-0.0021803	0.00278913	0.000552269
1596	3.192	10.6374	5.1522	2.892e-05	0.00188791	-0.00111028	-0.00217664	0.00278691	0.000547916
1597	3.194	10.6044	5.04937	1.8825e-05	0.00191288	-0.00111024	-0.00217284	0.00278469	0.00054357
1598	3.196	10.5716	5.0476	8.61063e-06	0.00189065	-0.00111021	-0.00216903	0.00278247	0.000539232
1599	3.198	10.5396	5.05513	-1.36937e-06	0.00190288	-0.0011102	-0.00216524	0.00278025	0.000534901
1600	3.2	10.5091	5.4179	-1.07847e-05	0.00202901	-0.00111021	-0.00216131	0.00277803	0.000530579
1601	3.202	10.4808	5.42932	-1.93334e-05	0.00215633	-0.00111024	-0.00215712	0.00277581	0.000526264
1602	3.204	10.4551	5.62958	-2.67458e-05	0.00223285	-0.00111029	-0.00215273	0.00277359	0.000521959
1603	3.206	10.4325	5.05196	-3.2788e-05	0.00212526	-0.00111035	-0.00214837	0.00277137	0.000517662
1604	3.208	10.4134	5.25773	-3.72646e-05	0.00201936	-0.00111042	-0.00214423	0.00276915	0.000513374
1605	3.21	10.3981	5.44198	-4.00206e-05	0.00215153	-0.0011105	-0.00214006	0.00276692	0.000509094
1606	3.212	10.3867	5.71922	-4.0943e-05	0.002306	-0.00111058	-0.0021356	0.0027647	0.000504822
1607	3.214	10.3794	5.66592	-3.99606e-05	0.00238621	-0.00111066	-0.00213091	0.00276248	0.000500561
1608	3.216	10.3762	5.53162	-3.70445e-05	0.00233779	-0.00111074	-0.00212619	0.00276026	0.000496308
1609	3.218	10.377	5.98342	-3.22072e-05	0.00244719	-0.00111081	-0.0021214	0.00275804	0.000492066
1610	3.22	10.3816	6.08475	-2.55004e-05	0.00263019	-0.00111086	-0.00211632	0.00275582	0.000487833
1611	3.222	10.3899	6.04919	-1.70135e-05	0.00266086	-0.00111091	-0.00211103	0.0027536	0.000483611
1612	3.224	10.4015	6.36678	-6.87091e-06	0.00275908	-0.00111093	-0.00210561	0.00275137	0.0004794
1613	3.226	10.4161	6.25188	4.77165e-06	0.00283248	-0.00111093	-0.00210002	0.00274915	0.0004752
1614	3.228	10.4332	6.10105	1.77302e-05	0.00275947	-0.00111091	-0.00209443	0.00274693	0.000471011
1615	3.23	10.4525	5.76252	3.17969e-05	0.00261654	-0.00111086	-0.00208905	0.00274471	0.000466833
1616	3.232	10.4733	5.63818	4.67435e-05	0.00248185	-0.00111078	-0.00208395	0.00274249	0.000462665
1617	3.234	10.4953	5.51038	6.23266e-05	0.00241299	-0.00111067	-0.00207906	0.00274027	0.000458507
1618	3.236	10.5178	5.62291	7.82916e-05	0.00241813	-0.00111053	-0.00207423	0.00273804	0.000454358
1619	3.238	10.5403	5.60896	9.4377e-05	0.00245881	-0.00111036	-0.00206935	0.00273582	0.000450219
1620	3.24	10.5622	5.58569	0.000110319	0.00245702	-0.00111015	-0.00206444	0.0027336	0.000446091
1621	3.242	10.5829	5.78278	0.000125857	0.00252116	-0.00110992	-0.00205946	0.00273138	0.000441972
1622	3.244	10.6021	5.81945	0.000140734	0.002604	-0.00110965	-0.00205433	0.00272916	0.000437863
1623	3.246	10.6191	5.60513	0.000154705	0.00255825	-0.00110936	-0.00204917	0.00272695	0.000433765
1624	3.248	10.6335	5.49527	0.000167537	0.00246667	-0.00110903	-0.00204414	0.00272473	0.000429676
1625	3.25	10.6448	5.292	0.000179015	0.00237852	-0.00110869	-0.0020393	0.00272251	0.000425598
1626	3.252	10.6527	5.14306	0.000188941	0.00227812	-0.00110832	-0.00203464	0.00272029	0.000421528
1627	3.254	10.6568	4.70621	0.000197141	0.00210471	-0.00110793	-0.00203026	0.00271808	0.000417468
1628	3.256	10.6568	4.68227	0.000203463	0.00197034	-0.00110753	-0.00202619	0.00271586	0.000413416
1629	3.258	10.6525	4.71312	0.000207777	0.00198209	-0.00110712	-0.00202223	0.00271365	0.000409371
1630	3.26	10.6437	4.22145	0.000209984	0.00184765	-0.0011067	-0.0020184	0.00271143	0.000405334
1631	3.262	10.6303	3.99714	0.000210007	0.00163345	-0.00110628	-0.00201492	0.00270922	0.000401304
1632	3.264	10.6121	3.94095	0.000207796	0.00155532	-0.00110587	-0.00201173	0.00270701	0.000397281
1633	3.266	10.5892	3.53171	0.000203327	0.00141938	-0.00110545	-0.00200876	0.0027048	0.000393263
1634	3.268	10.5616	3.71864	0.000196601	0.00135939	-0.00110506	-0.00200598	0.00270259	0.000389251
1635	3.27	10.5293	3.89469	0.000187644	0.00148229	-0.00110467	-0.00200314	0.00270038	0.000385245
1636	3.272	10.4926	4.16008	0.000176501	0.00162968	-0.00110431	-0.00200003	0.00269817	0.000381245
1637	3.274	10.4514	4.21319	0.000163242	0.00173864	-0.00110397	-0.00199666	0.00269596	0.000377252
1638	3.276	10.4062	4.30155	0.000147955	0.00179226	-0.00110366	-0.00199313	0.00269376	0.000373266
1639	3.278	10.357	4.88831	0.000130742	0.00201262	-0.00110338	-0.00198932	0.00269155	0.000369287
1640	3.28	10.3041	4.82416	0.000111725	0.0021853	-0.00110313	-0.00198512	0.00268934	0.000365317
1641	3.282	10.2479	4.94986	9.1035e-05	0.00221387	-0.00110293	-0.00198072	0.00268714	0.000361355
1642	3.284	10.1887	4.84774	6.88149e-05	0.00223055	-0.00110277	-0.00197628	0.00268493	0.000357403
1643	3.286	10.1267	4.96774	4.5216e-05	0.00224542	-0.00110266	-0.0019718	0.00268273	0.000353459
1644	3.288	10.0624	5.09057	2.03961e-05	0.00233057	-0.00110259	-0.00196723	0.00268052	0.000349525
1645	3.29	9.99596	5.65258	-5.48295e-06	0.00255382	-0.00110258	-0.00196234	0.00267832	0.0003456
1646	3.292	9.92787	5.9783	-3.22568e-05	0.00284045	-0.00110262	-0.00195695	0.00267611	0.000341686
1647	3.294	9.85842	6.13893	-5.97603e-05	0.00300161	-0.00110271	-0.00195111	0.00267391	0.000337784
1648	3.296	9.78796	6.46122	-8.78293e-05	0.00316167	-0.00110285	-0.00194494	0.0026717	0.000333894
1649	3.298	9.71683	6.49877	-0.000116302	0.00328324	-0.00110306	-0.0019385	0.00266949	0.000330017
1650	3.3	9.64536	6.54408	-0.00014502	0.00331821	-0.00110332	-0.0019319	0.00266729	0.000326153
1651	3.302	9.57385	6.51247	-0.00017383	0.00333154	-0.00110364	-0.00192525	0.00266508	0.000322303
1652	3.304	9.50263	6.61629	-0.000202583	0.00336312	-0.00110402	-0.00191855	0.00266287	0.000318466
1653	3.306	9.43197	6.74756	-0.000231138	0.00344556	-0.00110445	-0.00191174	0.00266066	0.000314642
1654	3.308	9.36216	7.4547	-0.000259359	0.0037165	-0.00110494	-0.00190458	0.00265845	0.000310833
1655	3.31	9.29345	7.34925	-0.000287117	0.00391343	-0.00110549	-0.00189695	0.00265624	0.000307039
1656	3.312	9.22609	7.33276	-0.000314292	0.00388419	-0.00110609	-0.00188916	0.00265403	0.000303261
1657	3.314	9.16032	7.50299	-0.000340771	0.00394106	-0.00110674	-0.00188133	0.00265182	0.000299498
1658	3.316	9.09634	7.56722	-0.000366448	0.00402311	-0.00110745	-0.00187337	0.0026496	0.000295751
1659	3.318	9.03434	7.57775	-0.000391225	0.00405522	-0.00110821	-0.00186529	0.00264738	0.000292021
1660	3.32	8.97452	7.0387	-0.000415013	0.00389875	-0.00110901	-0.00185733	0.00264517	0.000288306
1661	3.322	8.91703	7.13313	-0.00043773	0.00376847	-0.00110987	-0.00184967	0.00264295	0.000284607
1662	3.324	8.86202	7.08615	-0.000459302	0.00379191	-0.00111076	-0.00184211	0.00264073	0.000280922
1663	3.326	8.80962	6.96663	-0.000479664	0.00374846	-0.0011117	-0.00183457	0.0026385	0.000277253
1664	3.328	8.75994	6.90109	-0.000498757	0.00369917	-0.00111268	-0.00182712	0.00263628	0.000273599
1665	3.33	8.71307	6.94646	-0.000516532	0.00370137	-0.0011137	-0.00181972	0.00263405	0.00026996
1666	3.332	8.66909	7.18312	-0.000532949	0.00379796	-0.00111475	-0.00181222	0.00263182	0.000266335
1667	3.334	8.62806	7.07755	-0.000547977	0.00384735	-0.00111583	-0.00180457	0.00262959	0.000262726
1668	3.336	8.59001	7.0621	-0.000561593	0.00381792	-0.00111694	-0.00179691	0.00262735	0.000259132
1669	3.338	8.55496	7.16589	-0.000573784	0.00385387	-0.00111807	-0.00178924	0.00262512	0.000255554
1670	3.34	8.52291	7.22491	-0.000584548	0.00391305	-0.00111923	-0.00178147	0.00262288	0.000251991
1671	3.342	8.49382	7.35919	-0.000593893	0.00398172	-0.00112041	-0.00177357	0.00262064	0.000248444
1672	3.344	8.46764	7.4618	-0.000601838	0.00406397	-0.0011216	-0.00176553	0.0026184	0.000244913
1673	3.346	8.4443	7.64608	-0.000608414	0.00416181	-0.00112281	-0.0017573	0.00261615	0.000241398
1674	3.348	8.42369	7.85612	-0.000613663	0.00429318	-0.00112404	-0.00174885	0.0026139	0.0002379
1675	3.35	8.40568	7.51075	-0.000617641	0.00425899	-0.00112527	-0.0017403	0.00261165	0.00023442
1676	3.352	8.39013	7.55637	-0.000620414	0.00417337	-0.00112651	-0.00173186	0.0026094	0.000230956
1677	3.354	8.37684	7.75307	-0.000622064	0.00425711	-0.00112775	-0.00172343	0.00260714	0.000227509
1678	3.356	8.36562	7.54684	-0.000622681	0.0042621	-0.00112899	-0.00171491	0.00260489	0.000224079
1679	3.358	8.35622	7.59096	-0.000622372	0.00421937	-0.00113024	-0.00170643	0.00260262	0.000220666
1680	3.36	8.3484	7.61658	-0.000621253	0.00424905	-0.00113148	-0.00169796	0.00260036	0.000217271
1681	3.362	8.34186	7.5364	-0.000619452	0.00423984	-0.00113272	-0.00168947	0.0025981	0.000213892
1682	3.364	8.33631	7.52172	-0.00061711	0.004218	-0.00113396	-0.00168102	0.00259583	0.00021053
1683	3.366	8.33142	7.46026	-0.000614373	0.00420196	-0.00113519	-0.0016726	0.00259356	0.000207184
1684	3.368	8.32686	7.43193	-0.0006114	0.00418162	-0.00113642	-0.00166421	0.00259129	0.000203856
1685	3.37	8.32227	7.41885	-0.000608355	0.00417635	-0.00113764	-0.00165586	0.00258901	0.000200544
1686	3.372	8.3173	7.36945	-0.000605406	0.00416445	-0.00113885	-0.00164751	0.00258673	0.000197249
1687	3.374	8.31158	7.69276	-0.000602727	0.00425764	-0.00114006	-0.00163909	0.00258445	0.000193971
1688	3.376	8.30475	7.64206	-0.00060049	0.00435038	-0.00114126	-0.00163048	0.00258217	0.00019071
1689	3.378	8.29644	7.56173	-0.00059887	0.00431693	-0.00114246	-0.00162182	0.00257988	0.000187466
1690	3.38	8.2863	7.48761	-0.000598035	0.00427613	-0.00114366	-0.00161322	0.0025776	0.00018424
1691	3.382	8.274	7.46331	-0.000598149	0.00425279	-0.00114485	-0.00160469	0.00257531	0.000181031
1692	3.384	8.25922	7.38639	-0.000599368	0.00422853	-0.00114605	-0.00159621	0.00257302	0.000177838
1693	3.386	8.24167	7.50472	-0.000601836	0.0042488	-0.00114725	-0.00158774	0.00257072	0.000174663
1694	3.388	8.22109	7.41076	-0.000605686	0.00426371	-0.00114846	-0.00157922	0.00256842	0.000171504
1695	3.39	8.19725	7.24706	-0.000611033	0.00419044	-0.00114968	-0.00157077	0.00256612	0.000168363
1696	3.392	8.16996	7.4955	-0.000617974	0.00422412	-0.00115091	-0.00156236	0.00256382	0.000165238
1697	3.394	8.13909	7.41212	-0.00062659	0.00428287	-0.00115215	-0.00155385	0.00256152	0.00016213
1698	3.396	8.10454	7.17633	-0.000636935	0.00419025	-0.00115341	-0.00154538	0.00255921	0.00015904
1699	3.398	8.06626	7.40354	-0.000649042	0.00419464	-0.0011547	-0.00153699	0.0025569	0.000155966
1700	3.4	8.02426	7.2641	-0.000662922	0.00422911	-0.00115601	-0.00152857	0.00255459	0.000152908
1701	3.402	7.97861	7.21866	-0.000678555	0.00417833	-0.00115735	-0.00152016	0.00255228	0.000149868
1702	3.404	7.92942	7.46752	-0.0006959	0.00424885	-0.00115873	-0.00151173	0.00254996	0.000146845
1703	3.406	7.87687	7.58465	-0.000714885	0.00437013	-0.00116014	-0.00150311	0.00254764	0.000143838
1704	3.408	7.82119	7.79888	-0.000735417	0.00448055	-0.00116159	-0.00149426	0.00254531	0.00014085
1705	3.41	7.76265	8.39579	-0.000757373	0.00474086	-0.00116308	-0.00148504	0.00254299	0.00013788
1706	3.412	7.70158	8.3143	-0.000780609	0.00490871	-0.00116462	-0.00147539	0.00254066	0.000134929
1707	3.414	7.63837	8.32513	-0.000804956	0.00489337	-0.0011662	-0.00146559	0.00253833	0.000131998
1708	3.416	7.57342	7.85344	-0.000830224	0.00475604	-0.00116784	-0.00145594	0.00253599	0.000129086
1709	3.418	7.5072	8.17522	-0.000856206	0.00471583	-0.00116953	-0.00144647	0.00253365	0.000126193
1710	3.42	7.44019	8.25151	-0.000882677	0.00484682	-0.00117127	-0.00143691	0.00253131	0.000123319
1711	3.422	7.3729	7.54059	-0.0009094	0.00465505	-0.00117306	-0.0014274	0.00252896	0.000120464
1712	3.424	7.30586	7.70022	-0.000936126	0.00448927	-0.0011749	-0.00141826	0.00252661	0.000117628
1713	3.426	7.23962	7.79958	-0.000962602	0.00457666	-0.0011768	-0.00140919	0.00252426	0.00011481
1714	3.428	7.17471	7.85055	-0.000988569	0.00463005	-0.00117875	-0.00139999	0.0025219	0.00011201
1715	3.43	7.11167	7.87497	-0.00101377	0.00465998	-0.00118076	-0.0013907	0.00251954	0.000109228
1716	3.432	7.05102	7.82849	-0.00103795	0.00465941	-0.00118281	-0.00138138	0.00251718	0.000106465
1717	3.434	6.99329	7.40598	-0.00106086	0.00451912	-0.00118491	-0.0013722	0.00251481	0.000103721
1718	3.436	6.93894	7.51215	-0.00108227	0.0044265	-0.00118705	-0.00136325	0.00251243	0.000100995
1719	3.438	6.88843	7.54571	-0.00110196	0.00447636	-0.00118923	-0.00135435	0.00251005	9.82858e-05
1720	3.44	6.84215	7.50044	-0.00111972	0.00447884	-0.00119145	-0.00134539	0.00250767	9.5595e-05
1721	3.442	6.80049	7.6112	-0.00113537	0.00450541	-0.00119371	-0.00133641	0.00250528	9.29222e-05
1722	3.444	6.76373	7.58209	-0.00114875	0.00453699	-0.00119599	-0.00132737	0.00250289	9.02675e-05
1723	3.446	6.73215	7.23451	-0.00115973	0.00442529	-0.0011983	-0.00131841	0.00250049	8.76307e-05
1724	3.448	6.70594	7.28373	-0.00116819	0.00433802	-0.00120063	-0.00130964	0.00249809	8.50114e-05
1725	3.45	6.68524	7.07898	-0.00117405	0.00429534	-0.00120297	-0.00130101	0.00249569	8.24093e-05
1726	3.452	6.67013	6.47613	-0.00117726	0.00404885	-0.00120532	-0.00129266	0.00249328	7.9824e-05
1727	3.454	6.66063	6.58759	-0.00117781	0.00390114	-0.00120768	-0.00128471	0.00249086	7.72546e-05
1728	3.456	6.65668	6.72992	-0.00117569	0.00398626	-0.00121003	-0.00127683	0.00248844	7.47009e-05
1729	3.458	6.65819	6.18972	-0.00117095	0.00386769	-0.00121238	-0.00126897	0.00248602	7.2163e-05
1730	3.46	6.66499	5.66246	-0.00116364	0.00353984	-0.00121471	-0.00126157	0.00248359	6.96399e-05
1731	3.462	6.67687	5.47694	-0.00115386	0.00332279	-0.00121703	-0.0012547	0.00248115	6.71304e-05
1732	3.464	6.69357	5.959	-0.00114172	0.00342111	-0.00121933	-0.00124796	0.00247871	6.46345e-05
1733	3.466	6.71477	5.76939	-0.00112735	0.00351813	-0.0012216	-0.00124102	0.00247627	6.21525e-05
1734	3.468	6.74014	5.63912	-0.00111091	0.00342376	-0.00122383	-0.00123408	0.00247382	5.96843e-05
1735	3.47	6.7693	5.64791	-0.00109258	0.00339135	-0.00122604	-0.00122726	0.00247137	5.72298e-05
1736	3.472	6.80184	5.4712	-0.00107253	0.0033444	-0.0012282	-0.00122053	0.00246891	5.47888e-05
1737	3.474	6.83735	5.5991	-0.00105097	0.00333464	-0.00123033	-0.00121385	0.00246645	5.23611e-05
1738	3.476	6.87538	6.26612	-0.00102809	0.00358851	-0.00123241	-0.00120693	0.00246399	4.99472e-05
1739	3.478	6.91551	6.25461	-0.00100412	0.00379878	-0.00123444	-0.00119954	0.00246152	4.75481e-05
1740	3.48	6.95731	6.29442	-0.000979238	0.00381301	-0.00123642	-0.00119193	0.00245905	4.51643e-05
1741	3.482	7.00033	6.01045	-0.000953668	0.00374206	-0.00123835	-0.00118437	0.00245657	4.27955e-05
1742	3.484	7.04419	6.1447	-0.000927602	0.00370059	-0.00124023	-0.00117693	0.00245409	4.04417e-05
1743	3.486	7.08848	6.28482	-0.000901232	0.00379161	-0.00124206	-0.00116944	0.00245161	3.81028e-05
1744	3.488	7.13286	6.54835	-0.000874736	0.003923	-0.00124384	-0.00116172	0.00244912	3.57794e-05
1745	3.49	7.17698	6.41436	-0.000848278	0.00396869	-0.00124556	-0.00115383	0.00244663	3.34717e-05
1746	3.492	7.22055	6.54499	-0.000822009	0.00397281	-0.00124723	-0.00114589	0.00244413	3.11799e-05
1747	3.494	7.26332	6.39806	-0.000796059	0.00397284	-0.00124885	-0.00113794	0.00244164	2.8904e-05
1748	3.496	7.30506	6.58877	-0.000770542	0.00399162	-0.00125042	-0.00112998	0.00243913	2.66441e-05
1749	3.498	7.3456	6.65981	-0.000745553	0.00407847	-0.00125193	-0.00112191	0.00243663	2.44003e-05
1750	3.5	7.38481	7.13571	-0.000721165	0.00425441	-0.0012534	-0.00111358	0.00243412	2.21731e-05
1751	3.502	7.42259	7.18055	-0.000697432	0.00442212	-0.00125482	-0.0011049	0.00243161	1.99633e-05
1752	3.504	7.4589	7.39364	-0.00067439	0.00450766	-0.00125619	-0.00109597	0.0024291	1.77714e-05
1753	3.506	7.49371	7.24573	-0.000652055	0.00453293	-0.00125752	-0.00108693	0.00242659	1.55975e-05
1754	3.508	7.52705	7.30014	-0.000630423	0.00450856	-0.0012588	-0.00107789	0.00242407	1.34417e-05
1755	3.51	7.55898	7.29759	-0.000609477	0.00452958	-0.00126004	-0.00106885	0.00242155	1.1304e-05
1756	3.512	7.58957	7.66739	-0.000589184	0.00464911	-0.00126124	-0.00105967	0.00241903	9.18471e-06
1757	3.514	7.61895	7.747	-0.000569495	0.00479428	-0.0012624	-0.00105023	0.0024165	7.08425e-06
1758	3.516	7.64725	7.66083	-0.000550353	0.00479691	-0.00126352	-0.00104064	0.00241397	5.00298e-06
1759	3.518	7.67462	6.69089	-0.00053169	0.00447152	-0.0012646	-0.00103137	0.00241145	2.94025e-06
1760	3.52	7.70122	6.65528	-0.000513432	0.00416188	-0.00126564	-0.00102273	0.00240891	8.9478e-07
1761	3.522	7.72722	6.77365	-0.000495497	0.0041923	-0.00126665	-0.00101438	0.00240638	-1.13398e-06
1762	3.524	7.75281	7.23606	-0.000477802	0.0043783	-0.00126763	-0.00100581	0.00240385	-3.1456e-06
1763	3.526	7.77817	7.13479	-0.000460263	0.00449563	-0.00126856	-0.000996935	0.00240131	-5.13947e-06
1764	3.528	7.80346	6.99811	-0.000442794	0.0044257	-0.00126947	-0.000988014	0.00239877	-7.11549e-06
1765	3.53	7.82886	6.96689	-0.000425313	0.00437762	-0.00127034	-0.00097921	0.00239623	-9.07392e-06
1766	3.532	7.85454	7.04213	-0.000407741	0.00439573	-0.00127117	-0.000970437	0.00239369	-1.10148e-05
1767	3.534	7.88065	6.9367	-0.000390003	0.0043906	-0.00127197	-0.000961651	0.00239114	-1.29381e-05
1768	3.536	7.90732	6.92365	-0.000372029	0.00435784	-0.00127273	-0.000952902	0.0023886	-1.48439e-05
1769	3.538	7.93468	6.55824	-0.000353755	0.0042438	-0.00127345	-0.000944301	0.00238605	-1.67325e-05
1770	3.54	7.96286	6.38323	-0.000335124	0.0040791	-0.00127414	-0.000935978	0.0023835	-1.86045e-05
1771	3.542	7.99194	6.21974	-0.000316085	0.00397746	-0.00127479	-0.000927921	0.00238095	-2.04603e-05
1772	3.544	8.02203	6.17683	-0.000296592	0.00391707	-0.00127541	-0.000920027	0.0023784	-2.23003e-05
1773	3.546	8.05318	6.08145	-0.000276607	0.00387792	-0.00127598	-0.000912232	0.00237585	-2.41248e-05
1774	3.548	8.08548	5.72913	-0.000256096	0.00374205	-0.00127651	-0.000904612	0.0023733	-2.5934e-05
1775	3.55	8.11898	5.57569	-0.000235028	0.00358799	-0.001277	-0.000897282	0.00237074	-2.77286e-05
1776	3.552	8.15374	5.45151	-0.000213378	0.0035052	-0.00127745	-0.000890189	0.00236819	-2.9509e-05
1777	3.554	8.18979	5.13183	-0.000191122	0.00337042	-0.00127786	-0.000883313	0.00236563	-3.12756e-05
1778	3.556	8.22718	5.0209	-0.000168239	0.00323975	-0.00127822	-0.000876703	0.00236308	-3.3029e-05
1779	3.558	8.26597	4.88053	-0.000144706	0.00316509	-0.00127853	-0.000870298	0.00236052	-3.47696e-05
1780	3.56	8.30619	5.77548	-0.000120504	0.00340472	-0.00127879	-0.000863728	0.00235796	-3.64971e-05
1781	3.562	8.34789	5.76361	-9.56083e-05	0.00368449	-0.00127901	-0.000856639	0.0023554	-3.82103e-05
1782	3.564	8.39113	5.51132	-6.99956e-05	0.00360571	-0.00127918	-0.000849349	0.00235284	-3.9909e-05
1783	3.566	8.43598	5.19534	-4.36389e-05	0.00343186	-0.00127929	-0.000842311	0.00235029	-4.15937e-05
1784	3.568	8.48248	5.10332	-1.65091e-05	0.00330806	-0.00127935	-0.000835571	0.00234773	-4.32648e-05
1785	3.57	8.53071	4.99507	1.14255e-05	0.00324915	-0.00127936	-0.000829014	0.00234517	-4.49228e-05
1786	3.572	8.58075	4.77078	4.01992e-05	0.00314887	-0.0012793	-0.000822616	0.00234261	-4.65681e-05
1787	3.574	8.63267	4.827	6.98478e-05	0.00309996	-0.00127919	-0.000816367	0.00234005	-4.82008e-05
1788	3.576	8.68656	4.77182	0.000100408	0.00310387	-0.00127902	-0.000810163	0.00233749	-4.98211e-05
1789	3.578	8.74248	5.15934	0.000131918	0.00321127	-0.00127879	-0.000803848	0.00233494	-5.14288e-05
1790	3.58	8.80051	5.17555	0.000164412	0.00334096	-0.00127849	-0.000797296	0.00233238	-5.30234e-05
1791	3.582	8.86073	5.21396	0.000197923	0.00336152	-0.00127813	-0.000790593	0.00232982	-5.46046e-05
1792	3.584	8.92317	5.68295	0.00023248	0.00352354	-0.0012777	-0.000783708	0.00232727	-5.6172e-05
1793	3.586	8.98789	5.7927	0.000268104	0.00370783	-0.0012772	-0.000776477	0.00232471	-5.7725e-05
1794	3.588	9.05489	5.83867	0.000304808	0.00375989	-0.00127663	-0.000769009	0.00232216	-5.9263e-05
1795	3.59	9.12418	6.59891	0.000342595	0.00401519	-0.00127598	-0.000761234	0.00231961	-6.07855e-05
1796	3.592	9.19571	6.62099	0.000381455	0.00426299	-0.00127526	-0.000752956	0.00231706	-6.22914e-05
1797	3.594	9.26942	6.85737	0.000421363	0.00434705	-0.00127445	-0.000744346	0.00231451	-6.37801e-05
1798	3.596	9.3452	6.59109	0.000462277	0.00434096	-0.00127357	-0.000735658	0.00231196	-6.52514e-05
1799	3.598	9.42291	6.70495	0.000504139	0.00429654	-0.0012726	-0.00072702	0.00230942	-6.67054e-05
1800	3.6	9.50237	6.90196	0.000546868	0.00439686	-0.00127155	-0.000718327	0.00230687	-6.81421e-05
1801	3.602	9.58333	6.65253	0.000590366	0.00438361	-0.00127042	-0.000709547	0.00230433	-6.95612e-05
1802	3.604	9.66554	6.62711	0.00063451	0.00430082	-0.00126919	-0.000700862	0.00230179	-7.09629e-05
1803	3.606	9.74865	6.61295	0.000679158	0.0042915	-0.00126788	-0.00069227	0.00229926	-7.23474e-05
1804	3.608	9.8323	6.35461	0.000724145	0.00420936	-0.00126647	-0.000683769	0.00229672	-7.3715e-05
1805	3.61	9.9161	6.47494	0.000769286	0.0041692	-0.00126498	-0.00067539	0.00229419	-7.50657e-05
1806	3.612	9.99957	6.58366	0.000814376	0.00424372	-0.0012634	-0.000666977	0.00229167	-7.63997e-05
1807	3.614	10.0823	6.34451	0.000859193	0.00420586	-0.00126172	-0.000658528	0.00228914	-7.77168e-05
1808	3.616	10.1636	6.04792	0.000903497	0.0040413	-0.00125996	-0.000650281	0.00228662	-7.90173e-05
1809	3.618	10.2431	5.92493	0.000947038	0.003913	-0.00125811	-0.000642326	0.00228411	-8.0302e-05
1810	3.62	10.3202	5.47275	0.000989557	0.00373605	-0.00125617	-0.000634677	0.0022816	-8.15713e-05
1811	3.622	10.3944	5.44606	0.00103079	0.00358916	-0.00125415	-0.000627352	0.00227909	-8.2826e-05
1812	3.624	10.465	5.25295	0.00107046	0.00352319	-0.00125205	-0.00062024	0.00227658	-8.40665e-05
1813	3.626	10.5315	4.39172	0.00110831	0.00319639	-0.00124987	-0.00061352	0.00227408	-8.52935e-05
1814	3.628	10.5935	4.34945	0.00114409	0.00291669	-0.00124762	-0.000607407	0.00227159	-8.65084e-05
1815	3.63	10.6503	4.25318	0.00117755	0.00287602	-0.0012453	-0.000601614	0.0022691	-8.77116e-05
1816	3.632	10.7016	4.41998	0.00120847	0.00290066	-0.00124291	-0.000595838	0.00226661	-8.89033e-05
1817	3.634	10.747	4.54442	0.00123664	0.00299424	-0.00124047	-0.000589943	0.00226413	-9.00832e-05
1818	3.636	10.786	4.46567	0.00126189	0.00301106	-0.00123797	-0.000583938	0.00226166	-9.1251e-05
1819	3.638	10.8186	4.73967	0.00128407	0.00307459	-0.00123542	-0.000577852	0.00225918	-9.24067e-05
1820	3.64	10.8444	4.75055	0.00130309	0.0031661	-0.00123284	-0.000571611	0.00225672	-9.355e-05
1821	3.642	10.8634	4.65639	0.00131887	0.00314254	-0.00123021	-0.000565303	0.00225426	-9.46806e-05
1822	3.644	10.8756	4.89187	0.00133141	0.00318913	-0.00122756	-0.000558971	0.0022518	-9.57985e-05
1823	3.646	10.8811	4.89599	0.00134071	0.00326641	-0.00122489	-0.000552515	0.00224935	-9.69035e-05
1824	3.648	10.8801	5.00803	0.00134686	0.00330508	-0.0012222	-0.000545944	0.00224691	-9.79954e-05
1825	3.65	10.873	5.02565	0.00134998	0.00334794	-0.00121951	-0.000539291	0.00224447	-9.9074e-05
1826	3.652	10.86	4.88818	0.00135023	0.0033128	-0.00121681	-0.00053263	0.00224204	-0.000100139
1827	3.654	10.8418	4.91331	0.00134785	0.00327998	-0.00121411	-0.000526037	0.00223961	-0.000101191
1828	3.656	10.8189	5.10264	0.00134309	0.00334925	-0.00121142	-0.000519408	0.00223719	-0.00010223
1829	3.658	10.7921	5.26502	0.00133626	0.00346138	-0.00120874	-0.000512597	0.00223477	-0.000103255
1830	3.66	10.762	5.45338	0.00132772	0.00357318	-0.00120607	-0.000505563	0.00223236	-0.000104266
1831	3.662	10.7297	5.23306	0.00131786	0.00356536	-0.00120343	-0.000498424	0.00222995	-0.000105263
1832	3.664	10.6959	5.3711	0.00130708	0.00354178	-0.0012008	-0.000491317	0.00222755	-0.000106246
1833	3.666	10.6615	5.50347	0.00129582	0.00362838	-0.0011982	-0.000484147	0.00222515	-0.000107214
1834	3.668	10.6277	5.86146	0.00128454	0.00378368	-0.00119562	-0.000476735	0.00222276	-0.000108168
1835	3.67	10.5952	5.80814	0.00127369	0.00388093	-0.00119306	-0.00046907	0.00222037	-0.000109106
1836	3.672	10.5652	5.75027	0.00126375	0.00384818	-0.00119053	-0.000461341	0.00221799	-0.000110029
1837	3.674	10.5385	4.94813	0.00125516	0.00358139	-0.00118801	-0.000453912	0.00221562	-0.000110936
1838	3.676	10.516	4.92766	0.00124836	0.00332626	-0.0011855	-0.000447004	0.00221325	-0.00011183
1839	3.678	10.4986	4.89546	0.00124375	0.0033117	-0.00118301	-0.000440366	0.00221088	-0.000112711
1840	3.68	10.4869	4.74042	0.00124171	0.00325505	-0.00118053	-0.000433799	0.00220852	-0.000113579
1841	3.682	10.4817	4.67968	0.00124256	0.00318946	-0.00117804	-0.000427355	0.00220616	-0.000114433
1842	3.684	10.4834	4.56971	0.00124657	0.00313793	-0.00117555	-0.000421027	0.00220381	-0.000115275
1843	3.686	10.4924	4.67306	0.00125397	0.00313764	-0.00117305	-0.000414752	0.00220147	-0.000116105
1844	3.688	10.5089	4.5878	0.00126489	0.00314505	-0.00117053	-0.000408469	0.00219912	-0.000116922
1845	3.69	10.5331	4.44486	0.00127941	0.00307546	-0.00116799	-0.000402249	0.00219679	-0.000117726
1846	3.692	10.5648	4.82705	0.00129752	0.00315192	-0.00116541	-0.000396021	0.00219446	-0.000118518
1847	3.694	10.6037	4.70315	0.00131915	0.00323431	-0.00116279	-0.000389635	0.00219213	-0.000119298
1848	3.696	10.6495	4.56783	0.00134411	0.00315495	-0.00116013	-0.000383246	0.00218981	-0.000120064
1849	3.698	10.7015	4.35126	0.00137216	0.00304659	-0.00115742	-0.000377044	0.0021875	-0.000120818
1850	3.7	10.7588	4.22412	0.00140295	0.00294077	-0.00115464	-0.000371057	0.00218519	-0.00012156
1851	3.702	10.8206	4.13503	0.00143608	0.00287476	-0.0011518	-0.000365241	0.00218288	-0.000122291
1852	3.704	10.8857	4.69163	0.00147103	0.00302239	-0.00114889	-0.000359344	0.00218059	-0.00012301
1853	3.706	10.9528	4.63532	0.00150724	0.00318023	-0.00114592	-0.000353142	0.00217829	-0.000123716
1854	3.708	11.0206	4.59743	0.00154407	0.00315228	-0.00114286	-0.000346809	0.00217601	-0.000124409
1855	3.71	11.0874	4.90905	0.00158084	0.00323927	-0.00113974	-0.000340418	0.00217373	-0.00012509
1856	3.712	11.1518	4.9517	0.00161679	0.0033514	-0.00113654	-0.000333827	0.00217146	-0.000125758
1857	3.714	11.2121	4.98245	0.00165115	0.00337574	-0.00113327	-0.0003271	0.00216919	-0.000126412
1858	3.716	11.2665	5.51253	0.00168312	0.00355236	-0.00112994	-0.000320172	0.00216693	-0.000127053
1859	3.718	11.3133	5.53671	0.00171186	0.0037269	-0.00112654	-0.000312892	0.00216468	-0.000127678
1860	3.72	11.3508	5.43449	0.00173658	0.00370381	-0.0011231	-0.000305462	0.00216243	-0.000128289
1861	3.722	11.3773	5.29607	0.00175645	0.00362989	-0.0011196	-0.000298128	0.00216019	-0.000128885
1862	3.724	11.3913	5.36231	0.00177071	0.00360857	-0.00111608	-0.00029089	0.00215796	-0.000129467
1863	3.726	11.3912	5.33809	0.00177861	0.00362291	-0.00111253	-0.000283658	0.00215573	-0.000130035
1864	3.728	11.3757	4.57052	0.00177948	0.00337665	-0.00110897	-0.000276658	0.00215352	-0.000130588
1865	3.73	11.3436	4.50433	0.00177271	0.00311725	-0.00110542	-0.000270165	0.0021513	-0.000131128
1866	3.732	11.2939	4.49033	0.00175777	0.0030933	-0.00110189	-0.000263954	0.0021491	-0.000131656
1867	3.734	11.2257	4.36448	0.00173423	0.00305068	-0.00109839	-0.00025781	0.0021469	-0.000132172
1868	3.736	11.1385	4.42237	0.00170175	0.00303051	-0.00109496	-0.000251729	0.00214471	-0.000132675
1869	3.738	11.0319	4.51761	0.00166011	0.00307939	-0.0010916	-0.000245619	0.00214253	-0.000133166
1870	3.74	10.9059	4.37842	0.00160922	0.00306666	-0.00108833	-0.000239473	0.00214035	-0.000133645
1871	3.742	10.7606	4.44546	0.00154912	0.0030451	-0.00108517	-0.000233361	0.00213818	-0.000134112
1872	3.744	10.5966	4.50499	0.00147995	0.0030856	-0.00108214	-0.00022723	0.00213602	-0.000134567
1873	3.746	10.4146	4.07117	0.00140202	0.00296956	-0.00107926	-0.000221175	0.00213386	-0.000135009
1874	3.748	10.2156	4.0585	0.00131575	0.00283093	-0.00107654	-0.000215375	0.00213171	-0.00013544
1875	3.75	10.001	4.05609	0.0012217	0.00282709	-0.001074	-0.000209717	0.00212956	-0.000135859
1876	3.752	9.77224	4.35794	0.00112055	0.00292152	-0.00107166	-0.000203968	0.00212742	-0.000136267
1877	3.754	9.53123	4.32293	0.00101312	0.00300573	-0.00106953	-0.000198041	0.00212528	-0.000136663
1878	3.756	9.27999	4.30405	0.00090031	0.00298968	-0.00106761	-0.000192046	0.00212314	-0.000137047
1879	3.758	9.02075	3.91867	0.000783155	0.00286412	-0.00106593	-0.000186192	0.00212101	-0.00013742
1880	3.76	8.75594	3.82761	0.00066276	0.00271598	-0.00106448	-0.000180612	0.00211888	-0.000137781
1881	3.762	8.48811	3.90555	0.000540312	0.0027126	-0.00106328	-0.000175183	0.00211676	-0.000138131
1882	3.764	8.21995	3.74111	0.000417059	0.00268627	-0.00106232	-0.000169784	0.00211463	-0.000138471
1883	3.766	7.9542	3.57604	0.000294296	0.00258397	-0.00106161	-0.000164514	0.00211251	-0.0001388
1884	3.768	7.69366	3.59383	0.000173342	0.0025386	-0.00106114	-0.000159391	0.00211039	-0.000139119
1885	3.77	7.44112	3.56103	5.55283e-05	0.00253453	-0.00106092	-0.000154318	0.00210826	-0.000139427
1886	3.772	7.19932	3.61803	-5.78251e-05	0.0025427	-0.00106092	-0.000149241	0.00210614	-0.000139726
1887	3.774	6.97096	3.7062	-0.000165425	0.00258865	-0.00106114	-0.00014411	0.00210402	-0.000140014
1888	3.776	6.75857	3.3831	-0.000266026	0.0025158	-0.00106157	-0.000139005	0.0021019	-0.000140292
1889	3.778	6.56457	3.49098	-0.000358445	0.00244908	-0.0010622	-0.00013404	0.00209977	-0.00014056
1890	3.78	6.39116	3.60303	-0.000441586	0.00251832	-0.001063	-0.000129073	0.00209765	-0.000140818
1891	3.782	6.24033	4.04576	-0.000514448	0.00269219	-0.00106395	-0.000123862	0.00209552	-0.000141066
1892	3.784	6.1138	4.07323	-0.000576148	0.0028396	-0.00106504	-0.000118331	0.00209339	-0.000141303
1893	3.786	6.01303	4.10801	-0.000625928	0.0028595	-0.00106625	-0.000112631	0.00209126	-0.000141528
1894	3.788	5.93914	4.61658	-0.000663174	0.00302973	-0.00106753	-0.000106742	0.00208912	-0.000141741
1895	3.79	5.89296	4.69161	-0.00068742	0.0032125	-0.00106888	-0.0001005	0.00208698	-0.000141942
1896	3.792	5.87494	4.7661	-0.000698362	0.0032596	-0.00107027	-9.40279e-05	0.00208484	-0.00014213
1897	3.794	5.88522	4.94941	-0.000695857	0.00334051	-0.00107166	-8.74278e-05	0.0020827	-0.000142305
1898	3.796	5.92355	5.11833	-0.000679935	0.00345091	-0.00107304	-8.06364e-05	0.00208055	-0.000142466
1899	3.798	5.98934	5.31409	-0.000650792	0.00356516	-0.00107437	-7.36203e-05	0.0020784	-0.000142614
1900	3.8	6.08166	5.4714	-0.000608794	0.00367575	-0.00107563	-6.63794e-05	0.00207625	-0.000142746
1901	3.802	6.19921	5.69915	-0.00055447	0.00379631	-0.00107679	-5.89073e-05	0.0020741	-0.000142864
1902	3.804	6.3404	5.93829	-0.00048851	0.00394242	-0.00107784	-5.11686e-05	0.00207194	-0.000142967
1903	3.806	6.5033	6.58737	-0.00041175	0.00422015	-0.00107874	-4.3006e-05	0.00206979	-0.000143053
1904	3.808	6.68573	6.84058	-0.000325169	0.00450225	-0.00107947	-3.42836e-05	0.00206763	-0.000143121
1905	3.81	6.88525	7.06376	-0.00022987	0.00465122	-0.00108003	-2.51301e-05	0.00206547	-0.000143171
1906	3.812	7.09918	7.32073	-0.000127071	0.00480133	-0.00108039	-1.56776e-05	0.00206331	-0.000143203
1907	3.814	7.3247	7.51282	-1.80824e-05	0.00494168	-0.00108053	-5.93456e-06	0.00206114	-0.000143215
1908	3.816	7.55879	7.6628	9.57035e-05	0.00504855	-0.00108045	4.05567e-06	0.00205898	-0.000143207
1909	3.818	7.79837	7.87937	0.000212836	0.00516303	-0.00108015	1.42673e-05	0.00205682	-0.000143178
1910	3.82	8.04026	7.99652	0.000331823	0.00526721	-0.0010796	2.46975e-05	0.00205466	-0.000143129
1911	3.822	8.28129	7.95055	0.000451152	0.0052893	-0.00107882	3.5254e-05	0.00205251	-0.000143058
1912	3.824	8.51828	8.08921	0.000569309	0.00531807	-0.0010778	4.58614e-05	0.00205035	-0.000142966
1913	3.826	8.74814	8.23834	0.0006848	0.00540777	-0.00107654	5.65872e-05	0.0020482	-0.000142853
1914	3.828	8.96785	8.29495	0.00079617	0.00547177	-0.00107506	6.74668e-05	0.00204605	-0.000142718
1915	3.83	9.17456	8.26194	0.000902022	0.00547881	-0.00107336	7.84173e-05	0.0020439	-0.000142561
1916	3.832	9.36558	8.35179	0.00100103	0.0054962	-0.00107146	8.93924e-05	0.00204176	-0.000142383
1917	3.834	9.53844	8.32982	0.00109198	0.00551698	-0.00106937	0.000100406	0.00203962	-0.000142182
1918	3.836	9.6909	7.86278	0.00117374	0.0053637	-0.0010671	0.000111286	0.00203749	-0.000141959
1919	3.838	9.82102	7.83498	0.00124531	0.00520854	-0.00106468	0.000121858	0.00203536	-0.000141716
1920	3.84	9.92712	7.74822	0.00130583	0.00517217	-0.00106213	0.000132239	0.00203323	-0.000141451
1921	3.842	10.0079	7.76442	0.00135458	0.00514952	-0.00105947	0.000142561	0.00203111	-0.000141166
1922	3.844	10.0622	7.63327	0.00139099	0.00511294	-0.00105673	0.000152823	0.002029	-0.00014086
1923	3.846	10.0894	7.51683	0.00141465	0.00503487	-0.00105392	0.000162971	0.00202689	-0.000140534
1924	3.848	10.0891	7.41523	0.0014253	0.004966	-0.00105108	0.000172972	0.00202479	-0.000140188
1925	3.85	10.0614	7.32192	0.00142286	0.00490431	-0.00104823	0.000182842	0.00202269	-0.000139823
1926	3.852	10.0065	7.21791	0.00140739	0.00484182	-0.0010454	0.000192588	0.0020206	-0.000139438
1927	3.854	9.92498	7.16085	0.00137911	0.00479062	-0.00104262	0.000202221	0.00201852	-0.000139033
1928	3.856	9.81788	7.03416	0.00133839	0.00473229	-0.0010399	0.000211744	0.00201644	-0.00013861
1929	3.858	9.68639	6.94921	0.00128576	0.00466521	-0.00103727	0.000221141	0.00201436	-0.000138167
1930	3.86	9.53201	7.17173	0.00122186	0.00470721	-0.00103477	0.000230514	0.00201229	-0.000137706
1931	3.862	9.35647	7.05305	0.00114747	0.00473864	-0.0010324	0.00023996	0.00201023	-0.000137226
1932	3.864	9.16172	7.05575	0.00106344	0.00470133	-0.00103019	0.0002494	0.00200817	-0.000136728
1933	3.866	8.9499	6.97474	0.000970776	0.00467575	-0.00102815	0.000258777	0.00200611	-0.00013621
1934	3.868	8.72329	6.91091	0.00087051	0.00462935	-0.00102631	0.000268082	0.00200406	-0.000135674
1935	3.87	8.48428	6.95001	0.000763762	0.00462043	-0.00102468	0.000277331	0.00200201	-0.000135119
1936	3.872	8.23536	7.13316	0.000651698	0.00468866	-0.00102326	0.000286641	0.00199996	-0.000134546
1937	3.874	7.97907	7.05447	0.000535509	0.00472005	-0.00102207	0.000296049	0.00199792	-0.000133954
1938	3.876	7.71793	6.99261	0.000416405	0.00467483	-0.00102112	0.000305444	0.00199588	-0.000133343
1939	3.878	7.45448	6.56115	0.000295591	0.00451932	-0.00102041	0.000314638	0.00199384	-0.000132714
1940	3.88	7.19118	6.47104	0.000174257	0.00435495	-0.00101994	0.000323513	0.0019918	-0.000132067
1941	3.882	6.93042	6.49115	5.35579e-05	0.00433166	-0.00101971	0.000332199	0.00198976	-0.000131402
1942	3.884	6.67446	6.45901	-6.53972e-05	0.00432645	-0.00101972	0.000340857	0.00198772	-0.000130721
1943	3.886	6.42543	6.53581	-0.000181559	0.00433892	-0.00101997	0.000349523	0.00198568	-0.000130022
1944	3.888	6.18532	6.46762	-0.000293951	0.00434008	-0.00102045	0.000358202	0.00198364	-0.000129305
1945	3.89	5.95589	6.13603	-0.000401677	0.00421359	-0.00102114	0.000366755	0.00198159	-0.000128572
1946	3.892	5.73876	6.11299	-0.000503931	0.00410118	-0.00102205	0.00037507	0.00197955	-0.000127821
1947	3.894	5.53529	6.08574	-0.000600006	0.00408383	-0.00102315	0.000383255	0.0019775	-0.000127055
1948	3.896	5.34664	5.9871	-0.000689297	0.00404282	-0.00102444	0.000391382	0.00197545	-0.000126272
1949	3.898	5.17374	5.9935	-0.000771305	0.0040123	-0.0010259	0.000399437	0.0019734	-0.000125473
1950	3.9	5.01731	5.95675	-0.000845641	0.00400108	-0.00102752	0.00040745	0.00197135	-0.000124658
1951	3.902	4.87781	6.05201	-0.000912024	0.0040176	-0.00102928	0.000415469	0.00196929	-0.000123827
1952	3.904	4.7555	5.96347	-0.000970277	0.0040179	-0.00103116	0.000423504	0.00196723	-0.00012298
1953	3.906	4.65042	5.91876	-0.00102033	0.00397443	-0.00103315	0.000431497	0.00196516	-0.000122117
1954	3.908	4.5624	5.27413	-0.00106222	0.00375714	-0.00103523	0.000439228	0.00196309	-0.000121239
1955	3.91	4.49108	5.18915	-0.00109606	0.00352724	-0.00103739	0.000446513	0.00196102	-0.000120346
1956	3.912	4.43594	5.04326	-0.00112208	0.00345316	-0.00103961	0.000453493	0.00195894	-0.000119439
1957	3.914	4.39627	4.58159	-0.00114055	0.00326134	-0.00104187	0.000460208	0.00195685	-0.000118519
1958	3.916	4.37126	4.56435	-0.00115184	0.0031097	-0.00104416	0.000466579	0.00195476	-0.000117585
1959	3.918	4.35995	4.56472	-0.00115637	0.00310241	-0.00104647	0.000472791	0.00195267	-0.00011664
1960	3.92	4.3613	4.89933	-0.00115462	0.00320505	-0.00104878	0.000479098	0.00195057	-0.000115682
1961	3.922	4.37418	4.93586	-0.00114711	0.00331897	-0.00105108	0.000485622	0.00194847	-0.00011471
1962	3.924	4.39741	4.70303	-0.00113438	0.00325553	-0.00105337	0.000492197	0.00194636	-0.000113726
1963	3.926	4.42979	5.42131	-0.001117	0.00340512	-0.00105562	0.000498857	0.00194425	-0.000112728
1964	3.928	4.47009	5.29823	-0.00109556	0.00358898	-0.00105783	0.000505851	0.00194214	-0.000111717
1965	3.93	4.51709	5.25882	-0.00107063	0.00353603	-0.00106	0.000512976	0.00194002	-0.000110691
1966	3.932	4.56959	5.18837	-0.00104279	0.00349949	-0.00106211	0.000520012	0.00193789	-0.000109651
1967	3.934	4.62644	5.19849	-0.00101259	0.00347841	-0.00106416	0.00052699	0.00193577	-0.000108597
1968	3.936	4.68654	5.08642	-0.000980586	0.00344429	-0.00106616	0.000533913	0.00193363	-0.000107529
1969	3.938	4.74886	5.26609	-0.000947272	0.00346313	-0.00106809	0.00054082	0.0019315	-0.000106447
1970	3.94	4.81246	5.22283	-0.000913121	0.00350344	-0.00106995	0.000547787	0.00192936	-0.000105352
1971	3.942	4.87646	5.20069	-0.000878567	0.00348066	-0.00107174	0.000554771	0.00192721	-0.000104242
1972	3.944	4.9401	4.84501	-0.000843997	0.00336022	-0.00107346	0.000561612	0.00192507	-0.000103119
1973	3.946	5.00272	4.94519	-0.000809754	0.00327798	-0.00107511	0.00056825	0.00192292	-0.000101982
1974	3.948	5.06374	5.01146	-0.000776132	0.00332757	-0.0010767	0.000574855	0.00192076	-0.000100833
1975	3.95	5.1227	6.00048	-0.000743377	0.00365489	-0.00107822	0.000581838	0.00191861	-9.9669e-05
1976	3.952	5.17923	5.95374	-0.000711687	0.00394687	-0.00107967	0.00058944	0.00191645	-9.84901e-05
1977	3.954	5.23307	5.88738	-0.000681216	0.00390902	-0.00108107	0.000597295	0.00191429	-9.72955e-05
1978	3.956	5.28403	6.195	-0.000652069	0.00398187	-0.0010824	0.000605186	0.00191212	-9.60851e-05
1979	3.958	5.33201	6.15535	-0.000624313	0.00406303	-0.00108368	0.000613231	0.00190995	-9.48587e-05
1980	3.96	5.377	6.15441	-0.000597977	0.00404774	-0.0010849	0.000621342	0.00190778	-9.3616e-05
1981	3.962	5.41904	6.30203	-0.000573052	0.00409094	-0.00108607	0.000629481	0.00190561	-9.2357e-05
1982	3.964	5.45824	6.27699	-0.000549505	0.00412657	-0.00108719	0.000637698	0.00190344	-9.10816e-05
1983	3.966	5.49475	6.42339	-0.000527273	0.00416179	-0.00108827	0.000645987	0.00190126	-8.97896e-05
1984	3.968	5.52876	5.61902	-0.000506276	0.00395343	-0.0010893	0.000654102	0.00189908	-8.84814e-05
1985	3.97	5.56048	5.63417	-0.000486418	0.00370403	-0.0010903	0.000661759	0.0018969	-8.71579e-05
1986	3.972	5.59014	5.63038	-0.000467592	0.00370477	-0.00109125	0.000669168	0.00189472	-8.58196e-05
1987	3.974	5.61799	5.0301	-0.000449687	0.00351317	-0.00109217	0.000676386	0.00189253	-8.44668e-05
1988	3.976	5.64426	4.99222	-0.00043259	0.00331088	-0.00109305	0.00068321	0.00189035	-8.31004e-05
1989	3.978	5.66918	5.11425	-0.000416191	0.00333428	-0.0010939	0.000689855	0.00188816	-8.17207e-05
1990	3.98	5.69295	4.95203	-0.000400387	0.0033188	-0.00109471	0.000696508	0.00188597	-8.03277e-05
1991	3.982	5.71575	5.0771	-0.000385084	0.00330425	-0.0010955	0.000703131	0.00188378	-7.89214e-05
1992	3.984	5.73774	5.09025	-0.000370204	0.00334446	-0.00109626	0.00070978	0.00188159	-7.75018e-05
1993	3.986	5.75905	5.59426	-0.000355679	0.00350308	-0.00109698	0.000716628	0.00187939	-7.60686e-05
1994	3.988	5.77975	5.62425	-0.000341462	0.00366692	-0.00109768	0.000723798	0.0018772	-7.4621e-05
1995	3.99	5.79991	5.48455	-0.00032752	0.00362958	-0.00109835	0.000731094	0.001875	-7.31588e-05
1996	3.992	5.81952	4.83188	-0.000313837	0.00337888	-0.00109899	0.000738103	0.0018728	-7.16826e-05
1997	3.994	5.83856	4.85565	-0.000300418	0.00317924	-0.0010996	0.000744661	0.0018706	-7.01933e-05
1998	3.996	5.85699	4.92118	-0.000287281	0.00320401	-0.00110019	0.000751044	0.0018684	-6.86912e-05
1999	3.998	5.87471	4.91717	-0.000274458	0.00322006	-0.00110075	0.000757468	0.0018662	-6.71763e-05
[truncated: 6,301 more rows]
