# Supplementary material for: Computational Fluid Dynamics Modeling of Rope-Guided Conveyances in Two Typical Kinds of Shaft Layouts
Source: PLoS One. 2015 Feb 13;10(2):e0118268. doi: 10.1371/journal.pone.0118268 (PMC4332487; doi:10.1371/journal.pone.0118268)
Supplement: S2 Table — (XLS) [file pone.0118268.s002.xls]

## Sheet: Sheet1
i	t	Lateral force on counterweight	Lateral force on cage 2	Lateral acceleration on counterweight	Lateral acceleration on cage 2	Lateral velocity on counterweight	Lateral velocity on cage 2	Lateral displacement on counterweight	Lateral displacement on cage 2
1	0.002	-0.00573891	0	-2.20727e-06	0	-4.41455e-09	0	-8.82909e-12	0
2	0.004	-0.0406679	-0.414312	-8.92436e-06	-0.000129473	-1.33389e-08	-1.29473e-07	-3.55069e-11	-2.58945e-10
3	0.006	-0.0310181	-0.717068	-1.37857e-05	-0.000353555	-3.60489e-08	-6.12501e-07	-1.07605e-10	-1.48395e-09
4	0.008	0.0487478	-0.985516	3.40991e-06	-0.00053205	-4.64247e-08	-1.49811e-06	-2.00454e-10	-4.48016e-09
5	0.01	0.061371	-1.2894	2.11774e-05	-0.000710885	-2.18373e-08	-2.74104e-06	-2.44129e-10	-9.96224e-09
6	0.012	0.0487832	-1.36309	2.11846e-05	-0.000828839	2.05247e-08	-4.28076e-06	-2.03079e-10	-1.85238e-08
7	0.014	-0.0251465	-1.35837	4.54662e-06	-0.000850334	4.62559e-08	-5.95994e-06	-1.10567e-10	-3.04436e-08
8	0.016	-0.0287106	-1.46817	-1.03564e-05	-0.000883085	4.04462e-08	-7.69336e-06	-2.9675e-11	-4.58304e-08
9	0.018	-0.0297957	-1.56043	-1.12509e-05	-0.000946109	1.8839e-08	-9.52255e-06	8.00291e-12	-6.48755e-08
10	0.02	-0.0106893	-1.54234	-7.78552e-06	-0.000969137	-1.97432e-10	-1.14378e-05	7.60805e-12	-8.77511e-08
11	0.022	-0.0187078	-1.48288	-5.65331e-06	-0.000944723	-1.36363e-08	-1.33517e-05	-1.96645e-11	-1.14454e-07
12	0.024	-0.0211664	-1.29146	-7.66808e-06	-0.000866112	-2.69577e-08	-1.51625e-05	-7.35798e-11	-1.44779e-07
13	0.026	-0.0435349	-1.29163	-1.24423e-05	-0.0008061	-4.70681e-08	-1.68347e-05	-1.67716e-10	-1.78449e-07
14	0.028	-0.0440086	-1.21934	-1.68347e-05	-0.000783286	-7.63451e-08	-1.84241e-05	-3.20406e-10	-2.15297e-07
15	0.03	-0.0345078	-1.26731	-1.50981e-05	-0.000775384	-1.08278e-07	-1.99828e-05	-5.36962e-10	-2.55262e-07
16	0.032	-0.0183778	-1.28886	-1.01682e-05	-0.000796779	-1.33544e-07	-2.15549e-05	-8.0405e-10	-2.98372e-07
17	0.034	-0.019577	-1.49917	-7.29574e-06	-0.000868877	-1.51008e-07	-2.32206e-05	-1.10607e-09	-3.44813e-07
18	0.036	-0.012714	-1.57501	-6.20516e-06	-0.000957915	-1.64509e-07	-2.50474e-05	-1.43509e-09	-3.94908e-07
19	0.038	-0.0243821	-1.54504	-7.12769e-06	-0.000971836	-1.77842e-07	-2.69771e-05	-1.79077e-09	-4.48862e-07
20	0.04	-0.0322963	-1.49286	-1.08919e-05	-0.000945716	-1.95861e-07	-2.88947e-05	-2.18249e-09	-5.06652e-07
21	0.042	-0.0342109	-1.3131	-1.27802e-05	-0.000872752	-2.19534e-07	-3.07131e-05	-2.62156e-09	-5.68078e-07
22	0.044	0.00945182	-1.24036	-4.7497e-06	-0.000793332	-2.37063e-07	-3.23792e-05	-3.09569e-09	-6.32837e-07
23	0.046	0.0137415	-1.1081	4.47414e-06	-0.000728729	-2.37339e-07	-3.39013e-05	-3.57036e-09	-7.00639e-07
24	0.048	-0.00144031	-1.07689	2.3818e-06	-0.000677077	-2.30483e-07	-3.53071e-05	-4.03133e-09	-7.71253e-07
25	0.05	-0.00876589	-1.04113	-1.94428e-06	-0.000655556	-2.30046e-07	-3.66397e-05	-4.49142e-09	-8.44533e-07
26	0.052	0.009581	-1.131	1.77435e-07	-0.000671847	-2.31812e-07	-3.79671e-05	-4.95505e-09	-9.20467e-07
27	0.054	-0.000747468	-1.40016	1.72168e-06	-0.000783401	-2.29913e-07	-3.94224e-05	-5.41487e-09	-9.99312e-07
28	0.056	0.0110987	-1.39934	2.01578e-06	-0.000866592	-2.26176e-07	-4.10724e-05	-5.86722e-09	-1.08146e-06
29	0.058	0.0187063	-1.40315	5.75911e-06	-0.000866835	-2.18401e-07	-4.28058e-05	-6.30403e-09	-1.16707e-06
30	0.06	0.00468326	-1.37974	4.52752e-06	-0.00085999	-2.08114e-07	-4.45326e-05	-6.72025e-09	-1.25613e-06
31	0.062	-0.0464803	-1.39793	-8.0063e-06	-0.000857609	-2.11593e-07	-4.62502e-05	-7.14344e-09	-1.34863e-06
32	0.064	-0.0460441	-1.13725	-1.77595e-05	-0.000781053	-2.37359e-07	-4.78889e-05	-7.61816e-09	-1.44441e-06
33	0.066	-0.0413181	-1.14102	-1.67646e-05	-0.000699959	-2.71883e-07	-4.93699e-05	-8.16192e-09	-1.54315e-06
34	0.068	-0.0323412	-1.14334	-1.4127e-05	-0.000701027	-3.02775e-07	-5.07709e-05	-8.76747e-09	-1.64469e-06
35	0.07	-0.030012	-1.17804	-1.195e-05	-0.000711737	-3.28852e-07	-5.21836e-05	-9.42518e-09	-1.74906e-06
36	0.072	-0.0172513	-1.16146	-9.045e-06	-0.000716517	-3.49847e-07	-5.36119e-05	-1.01249e-08	-1.85628e-06
37	0.074	-0.0297516	-1.17065	-8.99165e-06	-0.0007133	-3.67883e-07	-5.50417e-05	-1.08606e-08	-1.96637e-06
38	0.076	-0.0383785	-1.17927	-1.30511e-05	-0.000717933	-3.89926e-07	-5.64729e-05	-1.16405e-08	-2.07931e-06
39	0.078	-0.0268738	-1.07745	-1.2494e-05	-0.000687852	-4.15471e-07	-5.78787e-05	-1.24714e-08	-2.19507e-06
40	0.08	-0.0135555	-1.08557	-7.71644e-06	-0.000657591	-4.35682e-07	-5.92242e-05	-1.33428e-08	-2.31352e-06
41	0.082	-0.016602	-1.10126	-5.73698e-06	-0.000664028	-4.49135e-07	-6.05458e-05	-1.42411e-08	-2.43461e-06
42	0.084	-0.00549739	-1.13848	-4.18307e-06	-0.000679539	-4.59055e-07	-6.18894e-05	-1.51592e-08	-2.55839e-06
43	0.086	-0.0020976	-1.1498	-1.38938e-06	-0.000693659	-4.64627e-07	-6.32626e-05	-1.60884e-08	-2.68491e-06
44	0.088	-0.00985282	-1.27088	-2.2225e-06	-0.000733961	-4.68239e-07	-6.46902e-05	-1.70249e-08	-2.8143e-06
45	0.09	-0.00316617	-1.07361	-2.42349e-06	-0.000709058	-4.72885e-07	-6.61332e-05	-1.79707e-08	-2.94656e-06
46	0.092	-0.0276137	-1.05085	-5.8345e-06	-0.000639182	-4.81143e-07	-6.74814e-05	-1.8933e-08	-3.08152e-06
47	0.094	-0.0423031	-0.989022	-1.33562e-05	-0.000611605	-5.00334e-07	-6.87322e-05	-1.99336e-08	-3.21899e-06
48	0.096	-0.0331426	-0.993163	-1.44147e-05	-0.000592411	-5.28105e-07	-6.99362e-05	-2.09898e-08	-3.35886e-06
49	0.098	0.0132738	-0.922651	-3.72192e-06	-0.000570485	-5.46242e-07	-7.10991e-05	-2.20823e-08	-3.50106e-06
50	0.1	0.0111963	-1.07178	4.80998e-06	-0.000593848	-5.45154e-07	-7.22635e-05	-2.31726e-08	-3.64559e-06
51	0.102	0.00187498	-1.07361	2.62316e-06	-0.000639799	-5.3772e-07	-7.34971e-05	-2.42481e-08	-3.79258e-06
52	0.104	-0.0114484	-1.06692	-1.72638e-06	-0.000637036	-5.36824e-07	-7.4774e-05	-2.53217e-08	-3.94213e-06
53	0.106	-0.00829846	-1.03008	-3.67763e-06	-0.000622167	-5.42228e-07	-7.60332e-05	-2.64062e-08	-4.0942e-06
54	0.108	-0.0093803	-1.09924	-3.27474e-06	-0.000630979	-5.4918e-07	-7.72863e-05	-2.75045e-08	-4.24877e-06
55	0.11	-0.0170587	-1.12033	-4.95416e-06	-0.000657873	-5.57409e-07	-7.85752e-05	-2.86194e-08	-4.40592e-06
56	0.112	-0.0197104	-1.11998	-6.93539e-06	-0.000663026	-5.69299e-07	-7.98961e-05	-2.9758e-08	-4.56571e-06
57	0.114	-0.0232218	-1.00739	-8.11519e-06	-0.00062638	-5.84349e-07	-8.11855e-05	-3.09267e-08	-4.72808e-06
58	0.116	-0.00265693	-0.972402	-4.83013e-06	-0.000578889	-5.97294e-07	-8.23907e-05	-3.21212e-08	-4.89286e-06
59	0.118	0.00810304	-0.909357	1.19956e-06	-0.00054686	-6.00925e-07	-8.35165e-05	-3.33231e-08	-5.0599e-06
60	0.12	0.00854672	-0.965423	3.35986e-06	-0.000543266	-5.96366e-07	-8.46066e-05	-3.45158e-08	-5.22911e-06
61	0.122	-0.0258834	-0.929552	-3.17024e-06	-0.000548145	-5.96176e-07	-8.5698e-05	-3.57082e-08	-5.4005e-06
62	0.124	-0.0283893	-1.00056	-1.02676e-05	-0.000557676	-6.09614e-07	-8.68038e-05	-3.69274e-08	-5.57411e-06
63	0.126	-0.0188259	-0.952949	-8.90462e-06	-0.00056352	-6.28786e-07	-8.7925e-05	-3.8185e-08	-5.74996e-06
64	0.128	-0.00767691	-0.940695	-4.91554e-06	-0.000543326	-6.42606e-07	-8.90319e-05	-3.94702e-08	-5.92803e-06
65	0.13	-0.0147721	-0.84104	-4.12987e-06	-0.000506851	-6.51652e-07	-9.00821e-05	-4.07735e-08	-6.10819e-06
66	0.132	-0.00865022	-0.776367	-4.31085e-06	-0.000453976	-6.60092e-07	-9.10429e-05	-4.20937e-08	-6.29028e-06
67	0.134	-0.0237663	-0.77688	-6.03424e-06	-0.000432388	-6.70437e-07	-9.19292e-05	-4.34345e-08	-6.47413e-06
68	0.136	-0.0312565	-0.88343	-1.03752e-05	-0.000464291	-6.86847e-07	-9.28259e-05	-4.48082e-08	-6.65979e-06
69	0.138	-0.0199857	-0.950167	-9.64171e-06	-0.000516876	-7.06864e-07	-9.38071e-05	-4.6222e-08	-6.8474e-06
70	0.14	-0.00753249	-0.946242	-5.07274e-06	-0.000534921	-7.21578e-07	-9.48589e-05	-4.76651e-08	-7.03712e-06
71	0.142	-0.015862	-0.996954	-4.2729e-06	-0.000547942	-7.30924e-07	-9.59417e-05	-4.9127e-08	-7.229e-06
72	0.144	-0.00576236	-0.941955	-3.92556e-06	-0.000544986	-7.39122e-07	-9.70347e-05	-5.06052e-08	-7.42307e-06
73	0.146	-0.014288	-0.897518	-3.61585e-06	-0.000512277	-7.46664e-07	-9.80919e-05	-5.20985e-08	-7.61925e-06
74	0.148	-0.0239035	-0.802851	-7.09745e-06	-0.000467155	-7.57377e-07	-9.90714e-05	-5.36133e-08	-7.8174e-06
75	0.15	-0.0204998	-0.757423	-8.28485e-06	-0.000421706	-7.72759e-07	-9.99602e-05	-5.51588e-08	-8.01732e-06
76	0.152	0.00845412	-0.748666	-2.05493e-06	-0.00040309	-7.83099e-07	-0.000100785	-5.6725e-08	-8.21889e-06
77	0.154	0.0103421	-0.774008	3.8836e-06	-0.000406575	-7.8127e-07	-0.000101595	-5.82876e-08	-8.42208e-06
78	0.156	0.013023	-0.791966	4.76968e-06	-0.000418396	-7.72617e-07	-0.00010242	-5.98328e-08	-8.62692e-06
79	0.158	-0.00942297	-0.806523	9.76098e-07	-0.000426834	-7.66871e-07	-0.000103265	-6.13665e-08	-8.83345e-06
80	0.16	-0.0171383	-0.830889	-4.81684e-06	-0.000437261	-7.70712e-07	-0.000104129	-6.2908e-08	-9.0417e-06
81	0.162	-0.0133346	-0.909506	-5.56178e-06	-0.000467693	-7.81091e-07	-0.000105034	-6.44701e-08	-9.25177e-06
82	0.164	-0.00365154	-0.89066	-2.96082e-06	-0.000484608	-7.89613e-07	-0.000105986	-6.60494e-08	-9.46375e-06
83	0.166	-0.00744708	-0.800896	-1.82115e-06	-0.000448888	-7.94395e-07	-0.00010692	-6.76382e-08	-9.67758e-06
84	0.168	-0.00648984	-0.711411	-2.35947e-06	-0.000391079	-7.98576e-07	-0.00010776	-6.92353e-08	-9.8931e-06
85	0.17	0.00468558	-0.699323	-1.87253e-08	-0.00035753	-8.00954e-07	-0.000108508	-7.08372e-08	-1.01101e-05
86	0.172	0.0058857	-0.604412	2.36876e-06	-0.000322273	-7.98604e-07	-0.000109188	-7.24344e-08	-1.03285e-05
87	0.174	0.00234271	-0.54146	1.92576e-06	-0.000271109	-7.9431e-07	-0.000109782	-7.4023e-08	-1.05481e-05
88	0.176	0.00403736	-0.55567	1.57784e-06	-0.000254037	-7.90806e-07	-0.000110307	-7.56047e-08	-1.07687e-05
89	0.178	0.00394218	-0.621883	1.89291e-06	-0.00027732	-7.87335e-07	-0.000110838	-7.71793e-08	-1.09903e-05
90	0.18	0.000156423	-0.658327	1.15402e-06	-0.000307543	-7.84288e-07	-0.000111423	-7.87479e-08	-1.12132e-05
91	0.182	-0.00213234	-0.695612	-6.75204e-09	-0.000328719	-7.83141e-07	-0.000112059	-8.03142e-08	-1.14373e-05
92	0.184	0.00345749	-0.767829	6.35447e-07	-0.000361064	-7.82512e-07	-0.000112749	-8.18792e-08	-1.16628e-05
93	0.186	7.6142e-05	-0.906005	1.06752e-06	-0.000424928	-7.80809e-07	-0.000113535	-8.34408e-08	-1.18899e-05
94	0.188	-0.00531278	-0.913107	-6.11724e-07	-0.000468432	-7.80354e-07	-0.000114428	-8.50015e-08	-1.21187e-05
95	0.19	-0.00198913	-0.887448	-1.00156e-06	-0.000460725	-7.81967e-07	-0.000115357	-8.65655e-08	-1.23495e-05
96	0.192	0.00742749	-0.756969	1.45582e-06	-0.000410009	-7.81513e-07	-0.000116228	-8.81285e-08	-1.25819e-05
97	0.194	-0.0168394	-0.759095	-1.39268e-06	-0.000367963	-7.81449e-07	-0.000117006	-8.96914e-08	-1.28159e-05
98	0.196	-0.031225	-0.606138	-8.81853e-06	-0.00031888	-7.91661e-07	-0.000117693	-9.12747e-08	-1.30513e-05
99	0.198	-0.0284062	-0.511932	-1.10356e-05	-0.000239681	-8.11515e-07	-0.000118252	-9.28977e-08	-1.32878e-05
100	0.2	0.0100629	-0.490813	-3.08808e-06	-0.000201673	-8.25638e-07	-0.000118693	-9.4549e-08	-1.35252e-05
101	0.202	0.00740733	-0.566677	3.80679e-06	-0.000216806	-8.2492e-07	-0.000119111	-9.61989e-08	-1.37634e-05
102	0.204	0.00300582	-0.415444	2.45737e-06	-0.000191271	-8.18656e-07	-0.000119519	-9.78362e-08	-1.40025e-05
103	0.206	-0.00687472	-0.362708	-2.81508e-07	-0.000125544	-8.1648e-07	-0.000119836	-9.94691e-08	-1.42421e-05
104	0.208	-0.00090489	-0.409026	-1.02595e-06	-0.000121546	-8.17787e-07	-0.000120083	-1.01105e-07	-1.44823e-05
105	0.21	-0.00281813	-0.344478	-2.38223e-07	-0.000113855	-8.19051e-07	-0.000120319	-1.02743e-07	-1.47229e-05
106	0.212	-0.00548833	-0.323212	-1.11204e-06	-8.50408e-05	-8.20402e-07	-0.000120518	-1.04384e-07	-1.4964e-05
107	0.214	-0.00970194	-0.431263	-2.42823e-06	-0.000110162	-8.23942e-07	-0.000120713	-1.06031e-07	-1.52054e-05
108	0.216	-0.0103758	-0.456376	-3.36049e-06	-0.000149774	-8.29731e-07	-0.000120973	-1.07691e-07	-1.54473e-05
109	0.218	0.00148595	-0.550578	-1.2013e-06	-0.000185057	-8.34292e-07	-0.000121308	-1.0936e-07	-1.569e-05
110	0.22	0.00937381	-0.57307	2.60441e-06	-0.000219517	-8.32889e-07	-0.000121712	-1.11025e-07	-1.59334e-05
111	0.222	-0.00174551	-0.633706	1.9907e-06	-0.000243483	-8.28294e-07	-0.000122175	-1.12682e-07	-1.61777e-05
112	0.224	-0.00643893	-0.628438	-1.04253e-06	-0.000258769	-8.27346e-07	-0.000122677	-1.14337e-07	-1.64231e-05
113	0.226	-0.00184014	-0.61325	-1.05308e-06	-0.000250353	-8.29442e-07	-0.000123187	-1.15995e-07	-1.66695e-05
114	0.228	0.000135324	-0.435421	2.18844e-07	-0.000188005	-8.30276e-07	-0.000123625	-1.17656e-07	-1.69167e-05
115	0.23	0.00559139	-0.419695	1.65564e-06	-0.000125483	-8.28401e-07	-0.000123938	-1.19313e-07	-1.71646e-05
116	0.232	0.0110653	-0.300495	3.76519e-06	-8.12775e-05	-8.22981e-07	-0.000124145	-1.20959e-07	-1.74129e-05
117	0.234	0.00926957	-0.28904	4.48013e-06	-3.84044e-05	-8.14735e-07	-0.000124265	-1.22588e-07	-1.76614e-05
118	0.236	-0.0145924	-0.319822	-4.46517e-07	-4.23997e-05	-8.10702e-07	-0.000124346	-1.2421e-07	-1.79101e-05
119	0.238	-0.0179862	-0.381869	-5.68056e-06	-6.93646e-05	-8.16829e-07	-0.000124457	-1.25843e-07	-1.8159e-05
120	0.24	-0.0198215	-0.358623	-6.6787e-06	-7.94459e-05	-8.29188e-07	-0.000124606	-1.27502e-07	-1.84082e-05
121	0.242	0.00595539	-0.373226	-2.06701e-06	-7.47007e-05	-8.37934e-07	-0.00012476	-1.29178e-07	-1.86577e-05
122	0.244	0.00898131	-0.375343	3.47962e-06	-7.78808e-05	-8.36521e-07	-0.000124913	-1.30851e-07	-1.89076e-05
123	0.246	0.00775833	-0.493515	3.834e-06	-0.000113425	-8.29207e-07	-0.000125104	-1.32509e-07	-1.91578e-05
124	0.248	0.00263729	-0.490824	2.6216e-06	-0.000147466	-8.22752e-07	-0.000125365	-1.34155e-07	-1.94085e-05
125	0.25	0.0100165	-0.517938	3.06339e-06	-0.00015305	-8.17067e-07	-0.000125666	-1.35789e-07	-1.96598e-05
126	0.252	0.00598257	-0.567664	3.71418e-06	-0.000175011	-8.10289e-07	-0.000125994	-1.37409e-07	-1.99118e-05
127	0.254	0.00255463	-0.547695	2.2866e-06	-0.000182256	-8.04288e-07	-0.000126351	-1.39018e-07	-2.01645e-05
128	0.256	0.00360445	-0.376515	1.83659e-06	-0.000120464	-8.00165e-07	-0.000126654	-1.40618e-07	-2.04178e-05
129	0.258	0.00493122	-0.382488	2.3009e-06	-6.67748e-05	-7.96028e-07	-0.000126841	-1.4221e-07	-2.06715e-05
130	0.26	-0.00462067	-0.371185	7.26369e-07	-6.30454e-05	-7.93001e-07	-0.000126971	-1.43796e-07	-2.09255e-05
131	0.262	-0.00693429	-0.3163	-1.54828e-06	-4.02972e-05	-7.93822e-07	-0.000127074	-1.45384e-07	-2.11796e-05
132	0.264	-0.00172548	-0.537866	-9.84353e-07	-9.03205e-05	-7.96355e-07	-0.000127205	-1.46977e-07	-2.1434e-05
133	0.266	0.00239971	-0.550265	8.17813e-07	-0.00016137	-7.96522e-07	-0.000127456	-1.4857e-07	-2.16889e-05
134	0.268	-0.00177212	-0.528149	8.16013e-07	-0.000156269	-7.94888e-07	-0.000127774	-1.50159e-07	-2.19445e-05
135	0.27	0.000799205	-0.660078	5.15378e-07	-0.000188517	-7.93556e-07	-0.000128119	-1.51746e-07	-2.22007e-05
136	0.272	-0.0101117	-0.66635	-1.08126e-06	-0.000229634	-7.94122e-07	-0.000128537	-1.53335e-07	-2.24578e-05
137	0.274	-0.0195895	-0.436549	-4.99504e-06	-0.000157705	-8.00199e-07	-0.000128924	-1.54935e-07	-2.27156e-05
138	0.276	-0.022369	-0.485943	-7.34507e-06	-9.9248e-05	-8.12539e-07	-0.000129181	-1.5656e-07	-2.2974e-05
139	0.278	0.0282356	-0.465344	1.85926e-06	-0.000106163	-8.18025e-07	-0.000129387	-1.58196e-07	-2.32328e-05
140	0.28	0.0431396	-0.321863	1.44644e-05	-5.28035e-05	-8.01701e-07	-0.000129546	-1.598e-07	-2.34919e-05
141	0.282	0.0396773	-0.430916	1.66719e-05	-3.9959e-05	-7.70565e-07	-0.000129638	-1.61341e-07	-2.37511e-05
142	0.284	-0.0181343	-0.449954	4.89548e-06	-7.79018e-05	-7.48997e-07	-0.000129756	-1.62839e-07	-2.40107e-05
143	0.286	-0.0236415	-0.378153	-7.27447e-06	-5.93284e-05	-7.51376e-07	-0.000129894	-1.64342e-07	-2.42704e-05
144	0.288	-0.016373	-0.366652	-6.92912e-06	-3.12116e-05	-7.6558e-07	-0.000129984	-1.65873e-07	-2.45304e-05
145	0.29	0.0103106	-0.367117	-3.93157e-07	-2.56785e-05	-7.72902e-07	-0.000130041	-1.67419e-07	-2.47905e-05
146	0.292	0.0057176	-0.306152	3.86185e-06	-4.68911e-06	-7.69433e-07	-0.000130071	-1.68957e-07	-2.50506e-05
147	0.294	0.0042899	-0.384826	2.71082e-06	-8.14151e-06	-7.62861e-07	-0.000130084	-1.70483e-07	-2.53108e-05
148	0.296	-0.00208191	-0.371633	1.21767e-06	-2.65246e-05	-7.58932e-07	-0.000130119	-1.72001e-07	-2.5571e-05
149	0.298	-0.0014363	-0.392391	1.23169e-07	-2.68113e-05	-7.57591e-07	-0.000130172	-1.73516e-07	-2.58314e-05
150	0.3	0.00159721	-0.218852	8.3735e-07	2.30089e-05	-7.56631e-07	-0.000130176	-1.75029e-07	-2.60917e-05
151	0.302	0.000456804	-0.166454	1.20805e-06	9.56884e-05	-7.54585e-07	-0.000130057	-1.76539e-07	-2.63519e-05
152	0.304	0.000332317	-0.0274325	9.71414e-07	0.000157578	-7.52406e-07	-0.000129804	-1.78043e-07	-2.66115e-05
153	0.306	0.00487693	-0.0518685	1.82802e-06	0.000195451	-7.49607e-07	-0.000129451	-1.79543e-07	-2.68704e-05
154	0.308	0.0016632	-0.0299124	2.09051e-06	0.000196733	-7.45688e-07	-0.000129059	-1.81034e-07	-2.71285e-05
155	0.31	-0.00568898	-0.202174	6.51185e-08	0.000151812	-7.43532e-07	-0.00012871	-1.82521e-07	-2.73859e-05
156	0.312	-0.00356399	-0.278841	-9.33637e-07	7.60619e-05	-7.44401e-07	-0.000128482	-1.8401e-07	-2.76429e-05
157	0.314	-0.000524134	-0.300021	6.60588e-08	4.75178e-05	-7.45268e-07	-0.000128359	-1.855e-07	-2.78996e-05
158	0.316	-0.00115298	-0.252863	5.36169e-07	5.76637e-05	-7.44666e-07	-0.000128254	-1.8699e-07	-2.81561e-05
159	0.318	-0.00255716	-0.299441	1.51647e-07	5.98683e-05	-7.43978e-07	-0.000128136	-1.88478e-07	-2.84124e-05
160	0.32	0.0125287	-0.282304	2.78917e-06	5.26869e-05	-7.41038e-07	-0.000128024	-1.8996e-07	-2.86684e-05
161	0.322	0.0293566	-0.173694	8.93283e-06	9.39972e-05	-7.29316e-07	-0.000127877	-1.91418e-07	-2.89242e-05
162	0.324	0.0311241	-0.165606	1.25152e-05	0.000132475	-7.07868e-07	-0.00012765	-1.92834e-07	-2.91795e-05
163	0.326	0.0120073	-0.208203	9.18494e-06	0.000123695	-6.86167e-07	-0.000127394	-1.94206e-07	-2.94343e-05
164	0.328	0.00159842	-0.160583	3.51288e-06	0.000127262	-6.7347e-07	-0.000127143	-1.95553e-07	-2.96885e-05
165	0.33	0.00433889	-0.118017	2.04397e-06	0.000157437	-6.67913e-07	-0.000126859	-1.96889e-07	-2.99423e-05
166	0.332	0.00254135	-0.145352	2.23099e-06	0.00016418	-6.63638e-07	-0.000126537	-1.98216e-07	-3.01953e-05
167	0.334	0.000364174	-0.15082	1.47226e-06	0.000155905	-6.59935e-07	-0.000126217	-1.99536e-07	-3.04478e-05
168	0.336	0.00162437	-0.139006	1.3015e-06	0.000159857	-6.57161e-07	-0.000125901	-2.00851e-07	-3.06996e-05
169	0.338	0.00295501	-0.152927	1.80528e-06	0.000161159	-6.54054e-07	-0.00012558	-2.02159e-07	-3.09507e-05
170	0.34	0.00197223	-0.194158	1.87769e-06	0.000145876	-6.50371e-07	-0.000125273	-2.0346e-07	-3.12013e-05
171	0.342	0.000647682	-0.281135	1.43944e-06	0.000107756	-6.47054e-07	-0.000125019	-2.04754e-07	-3.14513e-05
172	0.344	0.0141945	-0.274619	3.79529e-06	8.45496e-05	-6.41819e-07	-0.000124827	-2.06037e-07	-3.1701e-05
173	0.346	0.0171395	-0.224424	6.97217e-06	0.000104203	-6.31052e-07	-0.000124638	-2.07299e-07	-3.19502e-05
174	0.348	0.0102756	-0.225027	6.22384e-06	0.000121626	-6.17856e-07	-0.000124413	-2.08535e-07	-3.21991e-05
175	0.35	0.00220198	-0.230955	3.35642e-06	0.000121505	-6.08275e-07	-0.000124169	-2.09752e-07	-3.24474e-05
176	0.352	0.0105424	-0.122467	3.41277e-06	0.000155467	-6.01506e-07	-0.000123892	-2.10955e-07	-3.26952e-05
177	0.354	0.0133183	-0.223027	5.55551e-06	0.000159851	-5.92538e-07	-0.000123577	-2.1214e-07	-3.29423e-05
178	0.356	-0.000349418	-0.270938	3.46583e-06	0.000115352	-5.83517e-07	-0.000123302	-2.13307e-07	-3.31889e-05
179	0.358	-0.00236819	-0.268	4.53989e-07	0.000103189	-5.79597e-07	-0.000123083	-2.14466e-07	-3.34351e-05
180	0.36	0.00145009	-0.308339	8.0478e-07	9.33852e-05	-5.78338e-07	-0.000122887	-2.15623e-07	-3.36809e-05
181	0.362	0.00264254	-0.273084	1.77308e-06	9.36745e-05	-5.7576e-07	-0.0001227	-2.16774e-07	-3.39263e-05
182	0.364	-0.00549161	-0.14664	4.42812e-07	0.000146078	-5.73544e-07	-0.00012246	-2.17921e-07	-3.41712e-05
183	0.366	-0.00566858	-0.0944625	-1.15084e-06	0.000203763	-5.74252e-07	-0.00012211	-2.1907e-07	-3.44154e-05
184	0.368	-0.00342763	-0.0496397	-7.49295e-07	0.000235934	-5.76152e-07	-0.00012167	-2.20222e-07	-3.46588e-05
185	0.37	-0.00254417	0.0223704	-1.43819e-07	0.000274293	-5.77046e-07	-0.00012116	-2.21376e-07	-3.49011e-05
186	0.372	-0.00315433	-0.00156247	-8.66311e-08	0.000291156	-5.77276e-07	-0.000120595	-2.22531e-07	-3.51423e-05
187	0.374	0.00575396	0.0167411	1.51379e-06	0.000291224	-5.75849e-07	-0.000120012	-2.23682e-07	-3.53823e-05
188	0.376	0.00833687	0.0124534	3.72825e-06	0.000297419	-5.70607e-07	-0.000119424	-2.24824e-07	-3.56212e-05
189	0.378	0.00767435	-0.0941543	4.10212e-06	0.000264567	-5.62776e-07	-0.000118862	-2.25949e-07	-3.58589e-05
190	0.38	0.000819103	-0.0904529	2.6609e-06	0.000234199	-5.56013e-07	-0.000118363	-2.27061e-07	-3.60956e-05
191	0.382	0.0020209	-0.0724488	1.57813e-06	0.000242761	-5.51774e-07	-0.000117886	-2.28165e-07	-3.63314e-05
192	0.384	0.00135739	-0.0809203	1.68601e-06	0.000247508	-5.4851e-07	-0.000117396	-2.29262e-07	-3.65662e-05
193	0.386	-0.00264968	-0.0563399	7.92149e-07	0.0002543	-5.46032e-07	-0.000116894	-2.30354e-07	-3.68e-05
194	0.388	0.00139014	0.0724813	8.02737e-07	0.000303985	-5.44437e-07	-0.000116336	-2.31443e-07	-3.70326e-05
195	0.39	0.005019	-0.03094	2.28174e-06	0.000313658	-5.41353e-07	-0.000115718	-2.32525e-07	-3.72641e-05
196	0.392	0.00149485	-0.00817508	2.30611e-06	0.000290177	-5.36765e-07	-0.000115114	-2.33599e-07	-3.74943e-05
197	0.394	-0.00574773	0.00180482	2.39773e-07	0.00030212	-5.34219e-07	-0.000114522	-2.34667e-07	-3.77233e-05
198	0.396	-0.00237238	0.0181978	-4.99779e-07	0.000312059	-5.34479e-07	-0.000113908	-2.35736e-07	-3.79511e-05
199	0.398	-0.00859948	-0.0621426	-1.04407e-06	0.000293762	-5.36023e-07	-0.000113302	-2.36808e-07	-3.81778e-05
200	0.4	-0.0154501	0.0327298	-3.55488e-06	0.000299976	-5.40622e-07	-0.000112708	-2.3789e-07	-3.84032e-05
201	0.402	-0.0108825	-0.00287996	-3.98979e-06	0.000320156	-5.48166e-07	-0.000112088	-2.38986e-07	-3.86273e-05
202	0.404	-0.00193729	-0.0183072	-1.38699e-06	0.000305854	-5.53543e-07	-0.000111462	-2.40093e-07	-3.88503e-05
203	0.406	-0.00386035	-0.0403959	-3.23289e-08	0.000295766	-5.54963e-07	-0.00011086	-2.41203e-07	-3.9072e-05
204	0.408	-0.0103128	-0.0971488	-1.63875e-06	0.00027275	-5.56634e-07	-0.000110292	-2.42316e-07	-3.92926e-05
205	0.41	-0.00773026	-0.0779295	-2.3787e-06	0.000262631	-5.60651e-07	-0.000109756	-2.43438e-07	-3.95121e-05
206	0.412	-0.00484817	-0.0643732	-1.32353e-06	0.000274472	-5.64353e-07	-0.000109219	-2.44566e-07	-3.97305e-05
207	0.414	-0.0019307	0.102344	-2.03922e-07	0.000332394	-5.65881e-07	-0.000108613	-2.45698e-07	-3.99477e-05
208	0.416	0.00247083	0.109006	1.2079e-06	0.00038815	-5.64877e-07	-0.000107892	-2.46828e-07	-4.01635e-05
209	0.418	0.00845128	0.24179	3.20874e-06	0.000433289	-5.6046e-07	-0.000107071	-2.47949e-07	-4.03777e-05
210	0.42	0.00821002	0.267224	4.31671e-06	0.000484279	-5.52935e-07	-0.000106153	-2.49055e-07	-4.059e-05
211	0.422	-0.0125864	0.306591	2.75217e-07	0.000506059	-5.48343e-07	-0.000105163	-2.50151e-07	-4.08003e-05
212	0.424	-0.0120759	0.151204	-3.62176e-06	0.000471314	-5.51689e-07	-0.000104185	-2.51255e-07	-4.10087e-05
213	0.426	-4.28177e-05	0.13713	-1.2054e-06	0.00041985	-5.56516e-07	-0.000103294	-2.52368e-07	-4.12153e-05
214	0.428	-0.00114986	0.127583	8.99911e-07	0.000413944	-5.56822e-07	-0.00010246	-2.53481e-07	-4.14202e-05
215	0.43	-0.0150444	0.107758	-1.98084e-06	0.000406224	-5.57903e-07	-0.00010164	-2.54597e-07	-4.16235e-05
216	0.432	-0.014142	-0.0185531	-4.47516e-06	0.000362	-5.64359e-07	-0.000100872	-2.55726e-07	-4.18252e-05
217	0.434	-0.0112719	-0.00329083	-3.74549e-06	0.000328724	-5.72579e-07	-0.000100181	-2.56871e-07	-4.20256e-05
218	0.436	-0.0131587	-0.000811288	-3.55213e-06	0.000335681	-5.79877e-07	-9.95168e-05	-2.58031e-07	-4.22246e-05
219	0.438	-0.00681535	0.00914917	-2.69079e-06	0.000340968	-5.8612e-07	-9.88401e-05	-2.59203e-07	-4.24223e-05
220	0.44	-0.00290772	0.00750775	-7.1509e-07	0.000344954	-5.89526e-07	-9.81542e-05	-2.60382e-07	-4.26186e-05
221	0.442	-0.0113154	0.105604	-1.57609e-06	0.000376469	-5.91817e-07	-9.74328e-05	-2.61566e-07	-4.28135e-05
222	0.444	-0.0138817	0.12189	-3.68205e-06	0.000413572	-5.97075e-07	-9.66427e-05	-2.6276e-07	-4.30067e-05
223	0.446	-0.0133718	0.0697539	-4.0731e-06	0.000403713	-6.0483e-07	-9.58254e-05	-2.63969e-07	-4.31984e-05
224	0.448	-0.0144577	0.057654	-4.17939e-06	0.000384967	-6.13083e-07	-9.50368e-05	-2.65196e-07	-4.33885e-05
225	0.45	-0.0127048	-0.0711461	-4.04658e-06	0.000342249	-6.21309e-07	-9.43095e-05	-2.66438e-07	-4.35771e-05
226	0.452	-0.00193815	-0.0679391	-1.63438e-06	0.0003043	-6.2699e-07	-9.3663e-05	-2.67692e-07	-4.37644e-05
227	0.454	0.0032199	-0.0960753	1.43272e-06	0.000297794	-6.27191e-07	-9.30609e-05	-2.68947e-07	-4.39505e-05
228	0.456	-0.00107427	0.0105044	1.60352e-06	0.00032358	-6.24155e-07	-9.24395e-05	-2.70195e-07	-4.41354e-05
229	0.458	7.98571e-05	-0.0658602	1.00431e-06	0.000334282	-6.21547e-07	-9.17817e-05	-2.71438e-07	-4.4319e-05
230	0.46	0.00454179	0.0735558	2.08893e-06	0.000355233	-6.18454e-07	-9.10922e-05	-2.72675e-07	-4.45012e-05
231	0.462	0.00298357	0.0387886	2.65191e-06	0.000389169	-6.13713e-07	-9.03477e-05	-2.73902e-07	-4.46819e-05
232	0.464	0.00925312	0.0668371	3.56246e-06	0.00038829	-6.07499e-07	-8.95703e-05	-2.75117e-07	-4.4861e-05
233	0.466	0.0128671	7.068e-06	5.46761e-06	0.000377376	-5.98469e-07	-8.88046e-05	-2.76314e-07	-4.50386e-05
234	0.468	0.00596597	0.175521	4.83985e-06	0.00041253	-5.88161e-07	-8.80147e-05	-2.77491e-07	-4.52146e-05
235	0.47	-0.00576036	0.189736	1.26194e-06	0.000472996	-5.8206e-07	-8.71292e-05	-2.78655e-07	-4.53889e-05
236	0.472	0.000843035	0.20768	2.80969e-07	0.000484205	-5.80517e-07	-8.6172e-05	-2.79816e-07	-4.55612e-05
237	0.474	0.00192266	0.307246	1.76264e-06	0.00052207	-5.78473e-07	-8.51657e-05	-2.80973e-07	-4.57316e-05
238	0.476	0.0030378	0.419349	2.18885e-06	0.000589341	-5.74522e-07	-8.40543e-05	-2.82122e-07	-4.58997e-05
239	0.478	0.0071298	0.326467	3.19432e-06	0.000596453	-5.69138e-07	-8.28685e-05	-2.8326e-07	-4.60654e-05
240	0.48	-0.0047202	0.389606	1.70645e-06	0.000588243	-5.64238e-07	-8.16838e-05	-2.84388e-07	-4.62288e-05
241	0.482	0.00457257	0.428644	1.21867e-06	0.000621237	-5.61313e-07	-8.04743e-05	-2.85511e-07	-4.63897e-05
242	0.484	0.0243086	0.304096	6.80509e-06	0.000595558	-5.53289e-07	-7.92575e-05	-2.86618e-07	-4.65482e-05
243	0.486	0.0324129	0.230988	1.21629e-05	0.000534811	-5.34321e-07	-7.81272e-05	-2.87686e-07	-4.67045e-05
244	0.488	0.000959467	0.237442	7.67642e-06	0.000514981	-5.14482e-07	-7.70774e-05	-2.88715e-07	-4.68587e-05
245	0.49	-0.0108181	0.145936	-6.33653e-07	0.000489383	-5.07439e-07	-7.6073e-05	-2.8973e-07	-4.70108e-05
246	0.492	-0.00764977	0.158514	-2.28582e-06	0.000465679	-5.10358e-07	-7.5118e-05	-2.90751e-07	-4.7161e-05
247	0.494	-0.0057509	0.137119	-1.30792e-06	0.000463868	-5.13952e-07	-7.41884e-05	-2.91779e-07	-4.73094e-05
248	0.496	-0.00814865	0.119931	-1.40042e-06	0.000452738	-5.1666e-07	-7.32718e-05	-2.92812e-07	-4.7456e-05
249	0.498	-0.00708352	0.0937393	-1.65323e-06	0.000440092	-5.19714e-07	-7.2379e-05	-2.93852e-07	-4.76007e-05
250	0.5	-0.00661374	0.0974355	-1.35457e-06	0.000433956	-5.22722e-07	-7.15049e-05	-2.94897e-07	-4.77437e-05
251	0.502	-0.00754695	0.0890894	-1.4402e-06	0.00043338	-5.25517e-07	-7.06376e-05	-2.95948e-07	-4.7885e-05
252	0.504	-0.00721865	0.179443	-1.55301e-06	0.000459869	-5.2851e-07	-6.97443e-05	-2.97005e-07	-4.80245e-05
253	0.506	-0.00357076	0.172852	-7.84835e-07	0.00048689	-5.30848e-07	-6.87976e-05	-2.98067e-07	-4.81621e-05
254	0.508	-0.0056186	0.187933	-4.73593e-07	0.000490373	-5.32106e-07	-6.78203e-05	-2.99131e-07	-4.82977e-05
255	0.51	-0.00682442	0.202444	-1.09575e-06	0.000500432	-5.33675e-07	-6.68295e-05	-3.00198e-07	-4.84314e-05
256	0.512	0.00490724	0.184954	9.31995e-07	0.000500295	-5.33839e-07	-6.58288e-05	-3.01266e-07	-4.8563e-05
257	0.514	0.00736301	0.131207	3.66389e-06	0.00047881	-5.29243e-07	-6.48497e-05	-3.02324e-07	-4.86927e-05
258	0.516	0.00929561	0.140613	4.51133e-06	0.000465712	-5.21068e-07	-6.39052e-05	-3.03367e-07	-4.88206e-05
259	0.518	-0.00971001	0.117345	1.2315e-06	0.000462122	-5.15325e-07	-6.29773e-05	-3.04397e-07	-4.89465e-05
260	0.52	-0.0151236	0.0782188	-3.46112e-06	0.00044335	-5.17555e-07	-6.20718e-05	-3.05432e-07	-4.90706e-05
261	0.522	-0.0202567	0.0917388	-5.48598e-06	0.000436056	-5.26502e-07	-6.11924e-05	-3.06485e-07	-4.9193e-05
262	0.524	-0.0108476	0.066427	-4.66027e-06	0.000433064	-5.36648e-07	-6.03233e-05	-3.07559e-07	-4.93137e-05
263	0.526	-0.00759956	0.0584827	-2.22274e-06	0.000423349	-5.43531e-07	-5.94669e-05	-3.08646e-07	-4.94326e-05
264	0.528	-0.00795154	0.0746014	-1.66228e-06	0.000426565	-5.47416e-07	-5.8617e-05	-3.09741e-07	-4.95498e-05
265	0.53	-0.00967142	0.0924934	-2.05714e-06	0.00043784	-5.51136e-07	-5.77526e-05	-3.10843e-07	-4.96654e-05
266	0.532	-0.0108688	0.0627545	-2.61457e-06	0.000434769	-5.55807e-07	-5.688e-05	-3.11954e-07	-4.97791e-05
267	0.534	-0.0103671	-0.04109	-2.74475e-06	0.00039364	-5.61167e-07	-5.60516e-05	-3.13077e-07	-4.98912e-05
268	0.536	0.000671554	-0.0588392	-5.21802e-07	0.000356243	-5.64433e-07	-5.53017e-05	-3.14206e-07	-5.00018e-05
269	0.538	0.00594746	-0.106391	2.61929e-06	0.000336423	-5.62336e-07	-5.4609e-05	-3.1533e-07	-5.0111e-05
270	0.54	0.00311828	-0.108249	3.09348e-06	0.000321556	-5.56623e-07	-5.3951e-05	-3.16444e-07	-5.02189e-05
271	0.542	-0.0085955	-0.102005	3.00384e-07	0.000323487	-5.53229e-07	-5.3306e-05	-3.1755e-07	-5.03256e-05
272	0.544	-0.00500943	0.0103552	-1.25906e-06	0.0003611	-5.54188e-07	-5.26214e-05	-3.18658e-07	-5.04308e-05
273	0.546	-0.00280655	0.20934	-1.42253e-07	0.000458933	-5.55589e-07	-5.18014e-05	-3.1977e-07	-5.05344e-05
274	0.548	0.0216072	0.21726	4.97988e-06	0.000524114	-5.50751e-07	-5.08183e-05	-3.20871e-07	-5.0636e-05
275	0.55	0.03106	0.212471	1.14962e-05	0.0005256	-5.34275e-07	-4.97686e-05	-3.2194e-07	-5.07356e-05
276	0.552	0.0241044	0.151537	1.19799e-05	0.000505553	-5.10799e-07	-4.87375e-05	-3.22961e-07	-5.0833e-05
277	0.554	-0.00166677	0.2398	5.6895e-06	0.000514566	-4.9313e-07	-4.77174e-05	-3.23947e-07	-5.09285e-05
278	0.556	-0.00592856	0.0427606	-8.30106e-08	0.000481028	-4.87523e-07	-4.67218e-05	-3.24923e-07	-5.10219e-05
279	0.558	-0.00865935	0.172179	-1.42479e-06	0.000460334	-4.89031e-07	-4.57804e-05	-3.25901e-07	-5.11135e-05
280	0.56	0.00035953	0.180702	-2.12615e-07	0.000503862	-4.90669e-07	-4.48162e-05	-3.26882e-07	-5.12031e-05
281	0.562	0.00468616	0.221723	2.35676e-06	0.000519749	-4.88524e-07	-4.37926e-05	-3.27859e-07	-5.12907e-05
282	0.564	0.0018604	0.0203241	2.6483e-06	0.000470019	-4.83519e-07	-4.28028e-05	-3.28826e-07	-5.13763e-05
283	0.566	-0.00322371	0.0129414	1.13005e-06	0.000405146	-4.79741e-07	-4.19277e-05	-3.29785e-07	-5.14602e-05
284	0.568	-0.00781869	-0.0956502	-7.28487e-07	0.000369259	-4.79339e-07	-4.11532e-05	-3.30744e-07	-5.15425e-05
285	0.57	-0.0127477	-0.0782502	-2.55721e-06	0.000341103	-4.82625e-07	-4.04429e-05	-3.31709e-07	-5.16234e-05
286	0.572	0.00515849	-0.0489673	-5.87976e-08	0.000356019	-4.85241e-07	-3.97458e-05	-3.3268e-07	-5.17028e-05
287	0.574	0.0200504	0.0380155	6.25134e-06	0.000392668	-4.79049e-07	-3.89971e-05	-3.33638e-07	-5.17808e-05
288	0.576	-0.00110558	0.0791516	5.04951e-06	0.000433008	-4.67748e-07	-3.81714e-05	-3.34573e-07	-5.18572e-05
289	0.578	-0.030201	0.0765317	-4.61151e-06	0.000445334	-4.6731e-07	-3.72931e-05	-3.35508e-07	-5.19318e-05
290	0.58	-0.0256086	0.0795271	-9.32097e-06	0.000445726	-4.81242e-07	-3.6402e-05	-3.36471e-07	-5.20046e-05
291	0.582	-0.0177079	-0.0920323	-6.91574e-06	0.00039331	-4.97479e-07	-3.5563e-05	-3.37466e-07	-5.20757e-05
292	0.584	-0.013218	-0.0708401	-4.53012e-06	0.000346565	-5.08925e-07	-3.48231e-05	-3.38483e-07	-5.21453e-05
293	0.586	-0.0105593	-0.118361	-3.15245e-06	0.00033857	-5.16607e-07	-3.4138e-05	-3.39517e-07	-5.22136e-05
294	0.588	-0.00107235	-0.11127	-8.13766e-07	0.000326155	-5.20574e-07	-3.34732e-05	-3.40558e-07	-5.22806e-05
295	0.59	-0.0176507	-0.150674	-2.17446e-06	0.000316265	-5.23562e-07	-3.28308e-05	-3.41605e-07	-5.23462e-05
296	0.592	-0.0194001	0.0424862	-5.69597e-06	0.000364511	-5.31432e-07	-3.215e-05	-3.42668e-07	-5.24105e-05
297	0.594	-0.0145657	-0.0567687	-5.09962e-06	0.000394042	-5.42228e-07	-3.13915e-05	-3.43752e-07	-5.24733e-05
298	0.596	-0.00291828	-0.0355916	-1.92689e-06	0.000369816	-5.49254e-07	-3.06276e-05	-3.44851e-07	-5.25346e-05
299	0.598	-0.0141832	-0.111292	-1.8501e-06	0.000352937	-5.53031e-07	-2.99049e-05	-3.45957e-07	-5.25944e-05
300	0.6	-0.0111472	-0.169977	-3.42934e-06	0.00031109	-5.58311e-07	-2.92408e-05	-3.47073e-07	-5.26529e-05
301	0.602	-0.00253746	-0.218165	-1.18649e-06	0.000277828	-5.62927e-07	-2.86519e-05	-3.48199e-07	-5.27102e-05
302	0.604	0.00167318	-0.129609	1.28229e-06	0.000290568	-5.62831e-07	-2.80835e-05	-3.49325e-07	-5.27663e-05
303	0.606	-0.00768659	-0.276275	2.95391e-07	0.000272524	-5.61253e-07	-2.75204e-05	-3.50447e-07	-5.28214e-05
304	0.608	-0.00352517	-0.19237	-7.00986e-07	0.000253017	-5.61659e-07	-2.69949e-05	-3.51571e-07	-5.28754e-05
305	0.61	-0.00482396	-0.143028	-1.47191e-07	0.000294753	-5.62507e-07	-2.64471e-05	-3.52696e-07	-5.29283e-05
306	0.612	0.00618375	-0.140077	1.72319e-06	0.000311181	-5.60931e-07	-2.58412e-05	-3.53818e-07	-5.29799e-05
307	0.614	-0.00884378	-0.204833	9.5342e-07	0.000291944	-5.58254e-07	-2.52381e-05	-3.54934e-07	-5.30304e-05
308	0.616	-0.0114108	-0.0984136	-2.4269e-06	0.000305031	-5.59728e-07	-2.46411e-05	-3.56054e-07	-5.30797e-05
309	0.618	-0.0188946	-0.0641242	-4.35653e-06	0.000349059	-5.66511e-07	-2.3987e-05	-3.57187e-07	-5.31277e-05
310	0.62	0.00264096	-0.0641777	-1.65103e-06	0.000359804	-5.72519e-07	-2.32781e-05	-3.58332e-07	-5.31742e-05
311	0.622	-0.00434446	-0.161446	1.15038e-06	0.000329426	-5.73019e-07	-2.25889e-05	-3.59478e-07	-5.32194e-05
312	0.624	-0.00397747	-0.0619907	-1.19087e-07	0.000330132	-5.71988e-07	-2.19294e-05	-3.60622e-07	-5.32633e-05
313	0.626	-0.0154065	-0.0427224	-2.24311e-06	0.000367245	-5.7435e-07	-2.1232e-05	-3.6177e-07	-5.33057e-05
314	0.628	-0.0163491	-0.08522	-4.61898e-06	0.000359987	-5.81212e-07	-2.05047e-05	-3.62933e-07	-5.33467e-05
315	0.63	-0.0262075	-0.0894945	-6.69279e-06	0.00034536	-5.92524e-07	-1.97994e-05	-3.64118e-07	-5.33863e-05
316	0.632	0.0277881	0.0164471	1.79851e-06	0.000377108	-5.97419e-07	-1.90769e-05	-3.65313e-07	-5.34245e-05
317	0.634	0.0454084	-0.0347851	1.55742e-05	0.000394171	-5.80046e-07	-1.83056e-05	-3.66473e-07	-5.34611e-05
318	0.636	0.0342178	-0.00963837	1.68141e-05	0.000385973	-5.47657e-07	-1.75255e-05	-3.67568e-07	-5.34962e-05
319	0.638	-0.0155108	-0.0509752	5.10202e-06	0.000380854	-5.25741e-07	-1.67587e-05	-3.6862e-07	-5.35297e-05
320	0.64	-0.0124479	0.0108577	-3.86923e-06	0.000387188	-5.24509e-07	-1.59906e-05	-3.69669e-07	-5.35617e-05
321	0.642	-0.0130773	-0.0428621	-3.39842e-06	0.00038964	-5.31776e-07	-1.52138e-05	-3.70732e-07	-5.35921e-05
322	0.644	-0.00627721	-0.0252768	-2.20891e-06	0.000378252	-5.37384e-07	-1.44459e-05	-3.71807e-07	-5.3621e-05
323	0.646	-0.0067699	-0.0563945	-9.93069e-07	0.000373915	-5.40585e-07	-1.36937e-05	-3.72888e-07	-5.36484e-05
324	0.648	-0.0127974	-0.100448	-2.24405e-06	0.000350303	-5.43823e-07	-1.29695e-05	-3.73976e-07	-5.36743e-05
325	0.65	-0.0140131	-0.171102	-3.63405e-06	0.000314325	-5.49701e-07	-1.23049e-05	-3.75075e-07	-5.36989e-05
326	0.652	-0.0116742	-0.136915	-3.4151e-06	0.000302786	-5.5675e-07	-1.16878e-05	-3.76189e-07	-5.37223e-05
327	0.654	-0.00702317	-0.198871	-2.0679e-06	0.000293954	-5.62233e-07	-1.10911e-05	-3.77313e-07	-5.37445e-05
328	0.656	-0.0182765	-0.202654	-3.33454e-06	0.000273247	-5.67635e-07	-1.05239e-05	-3.78448e-07	-5.37655e-05
329	0.658	-0.0223841	-0.146427	-6.2855e-06	0.000289463	-5.77255e-07	-9.96114e-06	-3.79603e-07	-5.37854e-05
330	0.66	-0.0173491	-0.120555	-6.10405e-06	0.000314938	-5.89645e-07	-9.35674e-06	-3.80782e-07	-5.38041e-05
331	0.662	0.00209963	-0.0844131	-1.39245e-06	0.000334126	-5.97141e-07	-8.70768e-06	-3.81976e-07	-5.38216e-05
332	0.664	0.0112468	-0.060871	4.11002e-06	0.000352576	-5.94424e-07	-8.02097e-06	-3.83165e-07	-5.38376e-05
333	0.666	0.00488477	-0.122966	4.64889e-06	0.000340317	-5.85665e-07	-7.32808e-06	-3.84337e-07	-5.38523e-05
334	0.668	0.00486656	-0.108743	3.42514e-06	0.000325135	-5.77591e-07	-6.66263e-06	-3.85492e-07	-5.38656e-05
335	0.67	0.00301752	-0.109698	3.06919e-06	0.000329048	-5.71097e-07	-6.00844e-06	-3.86634e-07	-5.38776e-05
336	0.672	0.00817356	-0.266181	3.70821e-06	0.000279606	-5.64319e-07	-5.39979e-06	-3.87763e-07	-5.38884e-05
337	0.674	-0.0156997	-0.257549	1.11741e-07	0.000233149	-5.60499e-07	-4.88704e-06	-3.88884e-07	-5.38982e-05
338	0.676	-0.0369412	-0.210608	-8.56124e-06	0.000250254	-5.68949e-07	-4.40363e-06	-3.90022e-07	-5.3907e-05
339	0.678	-0.0351845	-0.176224	-1.23054e-05	0.000275398	-5.89815e-07	-3.87798e-06	-3.91201e-07	-5.39147e-05
340	0.68	-0.0146006	-0.195695	-8.00601e-06	0.000279781	-6.10127e-07	-3.3228e-06	-3.92421e-07	-5.39214e-05
341	0.682	-0.00224802	-0.105981	-1.66886e-06	0.000301446	-6.19802e-07	-2.74157e-06	-3.93661e-07	-5.39269e-05
342	0.684	-0.00687168	-0.0499536	-1.79213e-07	0.000346696	-6.2165e-07	-2.09343e-06	-3.94904e-07	-5.39311e-05
343	0.686	-0.0063243	-0.181895	-9.59754e-07	0.000322668	-6.22789e-07	-1.42407e-06	-3.9615e-07	-5.39339e-05
344	0.688	-0.0123017	-0.26935	-2.00063e-06	0.000253793	-6.25749e-07	-8.47608e-07	-3.97401e-07	-5.39356e-05
345	0.69	-0.0161594	-0.315879	-3.88863e-06	0.000211599	-6.31638e-07	-3.82217e-07	-3.98665e-07	-5.39364e-05
346	0.692	0.00178533	-0.318475	-1.1762e-06	0.000195915	-6.36703e-07	2.52965e-08	-3.99938e-07	-5.39363e-05
347	0.694	0.00638109	-0.381635	3.16193e-06	0.000175028	-6.34717e-07	3.96239e-07	-4.01207e-07	-5.39355e-05
348	0.696	-0.00410407	-0.461959	2.03278e-06	0.000129845	-6.29523e-07	7.01112e-07	-4.02467e-07	-5.39341e-05
349	0.698	-0.0238159	-0.490423	-3.77095e-06	9.54985e-05	-6.31261e-07	9.26455e-07	-4.03729e-07	-5.39323e-05
350	0.7	-0.0124353	-0.455301	-5.36976e-06	9.7225e-05	-6.40401e-07	1.11918e-06	-4.0501e-07	-5.393e-05
351	0.702	-0.0113452	-0.441955	-2.96818e-06	0.000112014	-6.48739e-07	1.32842e-06	-4.06307e-07	-5.39274e-05
352	0.704	-0.0127168	-0.47649	-3.01886e-06	0.000105031	-6.54726e-07	1.54546e-06	-4.07617e-07	-5.39243e-05
353	0.706	-0.0175689	-0.295726	-4.21224e-06	0.000150364	-6.61958e-07	1.80086e-06	-4.08941e-07	-5.39207e-05
354	0.708	-0.0108706	-0.271394	-3.85366e-06	0.000214089	-6.70023e-07	2.16531e-06	-4.10281e-07	-5.39163e-05
355	0.71	-0.00290261	-0.307405	-1.02964e-06	0.000210066	-6.74907e-07	2.58946e-06	-4.11631e-07	-5.39112e-05
356	0.712	0.00379227	-0.336314	1.79376e-06	0.0001894	-6.74143e-07	2.98893e-06	-4.12979e-07	-5.39052e-05
357	0.714	-9.25334e-05	-0.175133	2.33778e-06	0.00023035	-6.70011e-07	3.40868e-06	-4.14319e-07	-5.38984e-05
358	0.716	0.010373	-0.2186	3.60689e-06	0.000266745	-6.64066e-07	3.90578e-06	-4.15647e-07	-5.38906e-05
359	0.718	0.0156643	-0.187716	6.64059e-06	0.000262415	-6.53819e-07	4.43494e-06	-4.16955e-07	-5.38817e-05
360	0.72	0.00469604	-0.157306	5.55233e-06	0.000281164	-6.41626e-07	4.97851e-06	-4.18238e-07	-5.38717e-05
361	0.722	-0.0045343	-0.170249	1.67134e-06	0.000286209	-6.34402e-07	5.54589e-06	-4.19507e-07	-5.38606e-05
362	0.724	0.000210298	-0.35331	8.11975e-07	0.000224536	-6.31919e-07	6.05663e-06	-4.20771e-07	-5.38485e-05
363	0.726	0.00140239	-0.537888	1.95687e-06	0.000109219	-6.2915e-07	6.39039e-06	-4.22029e-07	-5.38357e-05
364	0.728	-0.00881675	-0.565462	2.2409e-07	4.24858e-05	-6.26969e-07	6.54209e-06	-4.23283e-07	-5.38227e-05
365	0.73	-0.0203263	-0.605333	-3.95134e-06	2.097e-05	-6.30697e-07	6.60555e-06	-4.24544e-07	-5.38095e-05
366	0.732	-0.0227618	-0.690539	-6.62993e-06	-1.85576e-05	-6.41278e-07	6.60796e-06	-4.25827e-07	-5.37962e-05
367	0.734	-0.0222024	-0.685961	-6.98751e-06	-4.41953e-05	-6.54895e-07	6.54521e-06	-4.27137e-07	-5.37831e-05
368	0.736	-0.0049314	-0.42587	-3.55531e-06	3.80726e-05	-6.65438e-07	6.53909e-06	-4.28467e-07	-5.37701e-05
369	0.738	-0.012463	-0.234344	-1.67898e-06	0.000178762	-6.70672e-07	6.75592e-06	-4.29809e-07	-5.37566e-05
370	0.74	0.0101108	-0.210434	1.21717e-06	0.000245643	-6.71134e-07	7.18033e-06	-4.31151e-07	-5.37422e-05
371	0.742	0.012291	-0.15358	5.98097e-06	0.000270435	-6.63936e-07	7.6964e-06	-4.32479e-07	-5.37268e-05
372	0.744	0.0182221	-0.0450963	7.54423e-06	0.000321649	-6.50411e-07	8.28849e-06	-4.3378e-07	-5.37102e-05
373	0.746	-0.0107423	-0.0813157	3.11805e-06	0.000343769	-6.39749e-07	8.9539e-06	-4.35059e-07	-5.36923e-05
374	0.748	-0.0111704	-0.282578	-2.53117e-06	0.000269085	-6.39162e-07	9.56676e-06	-4.36338e-07	-5.36732e-05
375	0.75	-0.0267987	-0.30308	-5.6158e-06	0.000199304	-6.47309e-07	1.00351e-05	-4.37632e-07	-5.36531e-05
376	0.752	-0.0104009	-0.292475	-5.46466e-06	0.000195723	-6.58389e-07	1.04302e-05	-4.38949e-07	-5.36323e-05
377	0.754	-0.00244435	-0.404911	-7.77922e-07	0.000163407	-6.64632e-07	1.07893e-05	-4.40278e-07	-5.36107e-05
378	0.756	-0.00872791	-0.21464	-4.52932e-07	0.000187231	-6.65863e-07	1.11399e-05	-4.4161e-07	-5.35884e-05
379	0.758	-0.0189486	-0.157169	-3.62354e-06	0.000264146	-6.69939e-07	1.15913e-05	-4.4295e-07	-5.35652e-05
380	0.76	-0.00713969	-0.149596	-3.31482e-06	0.000283963	-6.76877e-07	1.21394e-05	-4.44304e-07	-5.35409e-05
381	0.762	0.00487176	-0.205193	1.26935e-06	0.000268438	-6.78923e-07	1.26918e-05	-4.45661e-07	-5.35156e-05
382	0.764	-0.0109094	-0.218798	5.4776e-07	0.000246288	-6.77106e-07	1.32066e-05	-4.47016e-07	-5.34891e-05
383	0.766	-0.0156327	-0.385396	-3.39207e-06	0.000189442	-6.7995e-07	1.36423e-05	-4.48376e-07	-5.34619e-05
384	0.768	-0.0174749	-0.392352	-4.65135e-06	0.000134668	-6.87993e-07	1.39664e-05	-4.49751e-07	-5.34339e-05
385	0.77	0.00185711	-0.409475	-1.28456e-06	0.000126599	-6.93929e-07	1.42277e-05	-4.51139e-07	-5.34055e-05
386	0.772	0.00793114	-0.335778	3.60462e-06	0.00014373	-6.91609e-07	1.4498e-05	-4.52523e-07	-5.33765e-05
387	0.774	0.00761771	-0.18742	4.71583e-06	0.000212571	-6.83289e-07	1.48543e-05	-4.53889e-07	-5.33468e-05
388	0.776	-0.0113009	-0.219033	1.0207e-06	0.000248498	-6.77552e-07	1.53154e-05	-4.55244e-07	-5.33161e-05
389	0.778	-0.0129725	-0.275497	-2.93567e-06	0.000220413	-6.79467e-07	1.57843e-05	-4.56603e-07	-5.32846e-05
390	0.78	0.00381146	-0.152563	-2.61808e-08	0.000240617	-6.82429e-07	1.62453e-05	-4.57968e-07	-5.32521e-05
391	0.782	0.00355918	-0.186613	3.15625e-06	0.000267819	-6.79299e-07	1.67537e-05	-4.59327e-07	-5.32186e-05
392	0.784	-0.0119802	-0.279765	1.22647e-07	0.000227488	-6.7602e-07	1.7249e-05	-4.60679e-07	-5.31841e-05
393	0.786	-0.0237534	-0.460655	-5.12657e-06	0.000141263	-6.81024e-07	1.76178e-05	-4.62041e-07	-5.31488e-05
394	0.788	0.00556747	-0.470958	-1.74881e-06	8.09216e-05	-6.87899e-07	1.784e-05	-4.63417e-07	-5.31132e-05
395	0.79	0.0130552	-0.605258	5.33303e-06	3.51362e-05	-6.84315e-07	1.7956e-05	-4.64785e-07	-5.30772e-05
396	0.792	0.0123714	-0.588589	6.64473e-06	-2.22263e-06	-6.72338e-07	1.7989e-05	-4.6613e-07	-5.30413e-05
397	0.794	-0.00572332	-0.711904	3.03663e-06	-3.61495e-05	-6.62656e-07	1.79506e-05	-4.67455e-07	-5.30054e-05
398	0.796	-0.00726415	-0.626066	-7.36361e-07	-4.84607e-05	-6.60356e-07	1.7866e-05	-4.68776e-07	-5.29696e-05
399	0.798	-0.00324698	-0.431144	-2.57119e-07	3.86786e-05	-6.61349e-07	1.78562e-05	-4.70099e-07	-5.29339e-05
400	0.8	0.000455824	-0.489307	1.2305e-06	8.08184e-05	-6.60376e-07	1.79757e-05	-4.71419e-07	-5.2898e-05
401	0.802	-0.00419441	-0.54234	1.05129e-06	4.54719e-05	-6.58094e-07	1.8102e-05	-4.72735e-07	-5.28618e-05
402	0.804	-0.00922708	-0.498389	-8.07835e-07	4.20345e-05	-6.57851e-07	1.81895e-05	-4.74051e-07	-5.28254e-05
403	0.806	-0.00474873	-0.452082	-9.11486e-07	6.96395e-05	-6.5957e-07	1.83012e-05	-4.7537e-07	-5.27888e-05
404	0.808	0.0083585	-0.684512	2.4733e-06	1.08747e-05	-6.58008e-07	1.83817e-05	-4.76686e-07	-5.2752e-05
405	0.81	0.010691	-0.467269	5.44541e-06	5.52623e-06	-6.5009e-07	1.83981e-05	-4.77987e-07	-5.27152e-05
406	0.812	-0.0330604	-0.445318	-2.51687e-06	7.96713e-05	-6.47161e-07	1.84833e-05	-4.79281e-07	-5.26783e-05
407	0.814	-0.0584792	-0.469627	-1.5816e-05	7.83312e-05	-6.65494e-07	1.86413e-05	-4.80612e-07	-5.2641e-05
408	0.816	-0.0443147	-0.779026	-1.79774e-05	-2.6557e-05	-6.99287e-07	1.8693e-05	-4.8201e-07	-5.26036e-05
409	0.818	0.00379931	-0.832229	-5.99771e-06	-0.000140476	-7.23262e-07	1.8526e-05	-4.83457e-07	-5.25665e-05
410	0.82	0.0108223	-1.05082	4.60883e-06	-0.000226016	-7.24651e-07	1.81595e-05	-4.84906e-07	-5.25302e-05
411	0.822	-0.00491092	-1.18238	2.93714e-06	-0.000336039	-7.17105e-07	1.75975e-05	-4.8634e-07	-5.2495e-05
412	0.824	-0.00884422	-1.2104	-8.41581e-07	-0.000386501	-7.1501e-07	1.68749e-05	-4.8777e-07	-5.24613e-05
413	0.826	-0.00270166	-0.943429	-4.13457e-07	-0.000312413	-7.16265e-07	1.6176e-05	-4.89203e-07	-5.24289e-05
414	0.828	0.011125	-1.03957	3.43003e-06	-0.000259603	-7.13248e-07	1.5604e-05	-4.9063e-07	-5.23977e-05
415	0.83	0.00376976	-1.00967	4.67776e-06	-0.000280868	-7.0514e-07	1.50635e-05	-4.9204e-07	-5.23676e-05
416	0.832	0.00537972	-0.886172	3.57608e-06	-0.000233489	-6.96887e-07	1.45492e-05	-4.93434e-07	-5.23385e-05
417	0.834	-0.00558722	-0.364195	1.77977e-06	-3.23285e-05	-6.91531e-07	1.42833e-05	-4.94817e-07	-5.23099e-05
418	0.836	-0.000895891	-0.297421	5.75963e-07	0.000151112	-6.89175e-07	1.44021e-05	-4.96195e-07	-5.22811e-05
419	0.838	-0.00122483	-0.137026	1.41789e-06	0.000221559	-6.87181e-07	1.47748e-05	-4.97569e-07	-5.22516e-05
420	0.84	0.000441377	-0.195513	1.67803e-06	0.000252859	-6.84085e-07	1.52492e-05	-4.98938e-07	-5.22211e-05
421	0.842	-0.0262513	-0.200895	-3.1318e-06	0.000232348	-6.85539e-07	1.57344e-05	-5.00309e-07	-5.21896e-05
422	0.844	-0.0191866	-0.676535	-6.90348e-06	8.1471e-05	-6.95574e-07	1.60482e-05	-5.017e-07	-5.21575e-05
423	0.846	-0.00731923	-0.780914	-3.25975e-06	-0.000100348	-7.05737e-07	1.60294e-05	-5.03111e-07	-5.21254e-05
424	0.848	0.00942378	-0.770351	2.24527e-06	-0.00013023	-7.06752e-07	1.57988e-05	-5.04525e-07	-5.20938e-05
425	0.85	-0.00473198	-0.704253	2.74587e-06	-0.000106836	-7.01761e-07	1.55617e-05	-5.05928e-07	-5.20627e-05
426	0.852	0.0131946	-0.856986	3.47405e-06	-0.000134469	-6.95541e-07	1.53204e-05	-5.07319e-07	-5.20321e-05
427	0.854	0.0169445	-0.88944	7.64558e-06	-0.000192895	-6.84421e-07	1.49931e-05	-5.08688e-07	-5.20021e-05
428	0.856	0.00539518	-0.856271	6.14859e-06	-0.000193223	-6.70627e-07	1.46069e-05	-5.10029e-07	-5.19729e-05
429	0.858	0.00195594	-1.09676	3.26896e-06	-0.000258556	-6.6121e-07	1.41552e-05	-5.11352e-07	-5.19446e-05
430	0.86	-0.013355	-1.13237	-3.34146e-07	-0.000345377	-6.58275e-07	1.35512e-05	-5.12668e-07	-5.19175e-05
431	0.862	-0.041373	-1.01389	-8.664e-06	-0.000320014	-6.67273e-07	1.28858e-05	-5.14003e-07	-5.18917e-05
432	0.864	-0.068798	-0.737417	-1.93235e-05	-0.000197116	-6.9526e-07	1.23687e-05	-5.15393e-07	-5.1867e-05
433	0.866	-0.0738771	-0.771115	-2.55715e-05	-0.000121764	-7.40155e-07	1.20498e-05	-5.16874e-07	-5.18429e-05
434	0.868	-0.0792283	-0.570507	-2.75743e-05	-7.01142e-05	-7.93301e-07	1.18579e-05	-5.1846e-07	-5.18191e-05
435	0.87	-0.0669369	-0.491441	-2.62362e-05	1.67776e-05	-8.47111e-07	1.18046e-05	-5.20155e-07	-5.17955e-05
436	0.872	-0.014458	-0.48915	-1.37767e-05	4.16972e-05	-8.87124e-07	1.18631e-05	-5.21929e-07	-5.17718e-05
437	0.874	-0.00153072	-0.815716	-1.19447e-06	-6.01425e-05	-9.02095e-07	1.18446e-05	-5.23733e-07	-5.17481e-05
438	0.876	-0.0445328	-0.665902	-6.97384e-06	-0.000115881	-9.10264e-07	1.16686e-05	-5.25554e-07	-5.17248e-05
439	0.878	-0.0805636	-0.807157	-2.21681e-05	-0.000113709	-9.39406e-07	1.1439e-05	-5.27432e-07	-5.17019e-05
440	0.88	-0.0551665	-0.913861	-2.42086e-05	-0.000191696	-9.85782e-07	1.11336e-05	-5.29404e-07	-5.16796e-05
441	0.882	-0.03682	-1.1681	-1.57917e-05	-0.000304986	-1.02578e-06	1.06369e-05	-5.31455e-07	-5.16584e-05
442	0.884	-0.018963	-1.12773	-8.82452e-06	-0.00037231	-1.0504e-06	9.95964e-06	-5.33556e-07	-5.16384e-05
443	0.886	-0.00817625	-1.24604	-3.3109e-06	-0.000397149	-1.06253e-06	9.19018e-06	-5.35681e-07	-5.16201e-05
444	0.888	-0.0043629	-1.12153	-4.97859e-07	-0.000395683	-1.06634e-06	8.39735e-06	-5.37814e-07	-5.16033e-05
445	0.89	-0.00294374	-1.17201	5.13756e-07	-0.000373009	-1.06633e-06	7.62866e-06	-5.39947e-07	-5.1588e-05
446	0.892	-0.0020587	-0.948897	9.62229e-07	-0.000319513	-1.06485e-06	6.93614e-06	-5.42076e-07	-5.15741e-05
447	0.894	-0.0157785	-0.82564	-1.50067e-06	-0.000211713	-1.06539e-06	6.40491e-06	-5.44207e-07	-5.15613e-05
448	0.896	-0.0206681	-0.809338	-5.07408e-06	-0.000168534	-1.07196e-06	6.02466e-06	-5.46351e-07	-5.15493e-05
449	0.898	-0.0210483	-0.805012	-6.08217e-06	-0.000162514	-1.08312e-06	5.69361e-06	-5.48517e-07	-5.15379e-05
450	0.9	-0.0249266	-0.897136	-6.89575e-06	-0.000190373	-1.0961e-06	5.34073e-06	-5.5071e-07	-5.15272e-05
451	0.902	-0.0055892	-1.06616	-3.91742e-06	-0.000272397	-1.10691e-06	4.87796e-06	-5.52923e-07	-5.15175e-05
452	0.904	0.00968552	-1.21143	2.74427e-06	-0.000371027	-1.10809e-06	4.23453e-06	-5.5514e-07	-5.1509e-05
453	0.906	0.00727741	-1.27295	5.22414e-06	-0.000436054	-1.10012e-06	3.42745e-06	-5.5734e-07	-5.15021e-05
454	0.908	-0.0195917	-1.26844	-4.00604e-07	-0.000454261	-1.09529e-06	2.53714e-06	-5.5953e-07	-5.14971e-05
455	0.91	-0.0271857	-1.12978	-7.02271e-06	-0.000409902	-1.10272e-06	1.67297e-06	-5.61736e-07	-5.14937e-05
456	0.912	-0.0443845	-0.862851	-1.17852e-05	-0.000283528	-1.12152e-06	9.79543e-07	-5.63979e-07	-5.14917e-05
457	0.914	-0.0320344	-0.907078	-1.27121e-05	-0.000214296	-1.14602e-06	4.81719e-07	-5.66271e-07	-5.14908e-05
458	0.916	-0.0249252	-1.03428	-8.96429e-06	-0.000268221	-1.1677e-06	-7.98878e-10	-5.68606e-07	-5.14908e-05
459	0.918	-0.0245328	-1.10329	-7.5159e-06	-0.000329884	-1.18418e-06	-5.98904e-07	-5.70975e-07	-5.1492e-05
460	0.92	0.000955621	-1.24805	-2.53295e-06	-0.000397027	-1.19423e-06	-1.32582e-06	-5.73363e-07	-5.14946e-05
461	0.922	0.0166054	-1.35426	5.38419e-06	-0.000475785	-1.19138e-06	-2.19863e-06	-5.75746e-07	-5.1499e-05
462	0.924	-0.0112376	-1.5489	3.0453e-06	-0.000570122	-1.18295e-06	-3.24453e-06	-5.78112e-07	-5.15055e-05
463	0.926	-0.0510741	-1.45923	-9.96408e-06	-0.000603232	-1.18986e-06	-4.41789e-06	-5.80491e-07	-5.15144e-05
464	0.928	-0.0432907	-1.50173	-1.61223e-05	-0.000588784	-1.21595e-06	-5.60991e-06	-5.82923e-07	-5.15256e-05
465	0.93	-0.0209654	-1.02432	-1.03262e-05	-0.000453155	-1.2424e-06	-6.65184e-06	-5.85408e-07	-5.15389e-05
466	0.932	-0.0518757	-1.21985	-1.1971e-05	-0.000365332	-1.2647e-06	-7.47033e-06	-5.87938e-07	-5.15538e-05
467	0.934	-0.0623697	-1.12611	-1.9927e-05	-0.000397391	-1.29659e-06	-8.23305e-06	-5.90531e-07	-5.15703e-05
468	0.936	-0.0585239	-1.09535	-2.11991e-05	-0.000358727	-1.33772e-06	-8.98917e-06	-5.93206e-07	-5.15883e-05
469	0.938	-0.0248127	-1.07565	-1.39699e-05	-0.000343192	-1.37289e-06	-9.69109e-06	-5.95952e-07	-5.16076e-05
470	0.94	-0.0299173	-1.4473	-8.46168e-06	-0.000453398	-1.39532e-06	-1.04877e-05	-5.98743e-07	-5.16286e-05
471	0.942	-0.0205789	-1.29188	-7.64037e-06	-0.000521183	-1.41142e-06	-1.14623e-05	-6.01565e-07	-5.16515e-05
472	0.944	-0.0133285	-1.22287	-4.443e-06	-0.000451252	-1.42351e-06	-1.24347e-05	-6.04412e-07	-5.16764e-05
473	0.946	-0.00889619	-1.2555	-2.18903e-06	-0.000440072	-1.43014e-06	-1.3326e-05	-6.07273e-07	-5.17031e-05
474	0.948	-0.0315007	-1.33347	-5.67634e-06	-0.000474811	-1.438e-06	-1.42409e-05	-6.10149e-07	-5.17316e-05
475	0.95	-0.0203194	-1.29933	-7.86574e-06	-0.000488677	-1.45155e-06	-1.52044e-05	-6.13052e-07	-5.1762e-05
476	0.952	0.00733346	-1.28896	-3.90223e-07	-0.000474924	-1.4598e-06	-1.6168e-05	-6.15971e-07	-5.17943e-05
477	0.954	0.0167828	-1.52656	6.7523e-06	-0.000546075	-1.45344e-06	-1.7189e-05	-6.18878e-07	-5.18287e-05
478	0.956	-0.0164682	-1.52332	2.1825e-06	-0.000619442	-1.44451e-06	-1.83545e-05	-6.21767e-07	-5.18654e-05
479	0.958	-0.000780783	-1.45608	-1.18774e-06	-0.000597534	-1.44351e-06	-1.95715e-05	-6.24654e-07	-5.19045e-05
480	0.96	0.00804758	-1.43897	3.53416e-06	-0.000571275	-1.44116e-06	-2.07403e-05	-6.27537e-07	-5.1946e-05
481	0.962	-0.0100475	-1.43273	1.75939e-06	-0.000564064	-1.43587e-06	-2.18756e-05	-6.30408e-07	-5.19898e-05
482	0.964	-0.0489274	-1.21345	-9.19011e-06	-0.000493663	-1.4433e-06	-2.29334e-05	-6.33295e-07	-5.20356e-05
483	0.966	-0.0614208	-1.08503	-1.90624e-05	-0.000385067	-1.47155e-06	-2.38121e-05	-6.36238e-07	-5.20832e-05
484	0.968	-0.0297683	-1.10178	-1.53706e-05	-0.000350218	-1.50599e-06	-2.45474e-05	-6.3925e-07	-5.21323e-05
485	0.97	-0.012598	-1.22741	-5.97407e-06	-0.000394748	-1.52733e-06	-2.52923e-05	-6.42305e-07	-5.21829e-05
486	0.972	-0.0243723	-1.58298	-4.92871e-06	-0.000545151	-1.53823e-06	-2.62322e-05	-6.45381e-07	-5.22354e-05
487	0.974	-0.0653826	-1.64261	-1.50718e-05	-0.000674919	-1.55823e-06	-2.74523e-05	-6.48498e-07	-5.22903e-05
488	0.976	-0.045679	-1.99062	-1.91614e-05	-0.00080231	-1.59247e-06	-2.89295e-05	-6.51683e-07	-5.23482e-05
489	0.978	-0.0335439	-2.07305	-1.30306e-05	-0.000936813	-1.62466e-06	-3.06687e-05	-6.54932e-07	-5.24095e-05
490	0.98	-0.0428738	-2.14533	-1.24829e-05	-0.00098513	-1.65017e-06	-3.25906e-05	-6.58232e-07	-5.24747e-05
491	0.982	-0.0111305	-1.89393	-8.16428e-06	-0.0009291	-1.67082e-06	-3.45048e-05	-6.61574e-07	-5.25437e-05
492	0.984	0.0414563	-1.943	8.06155e-06	-0.000865796	-1.67092e-06	-3.62997e-05	-6.64916e-07	-5.26163e-05
493	0.986	0.0505585	-1.79077	1.99334e-05	-0.000833458	-1.64293e-06	-3.7999e-05	-6.68202e-07	-5.26923e-05
494	0.988	-0.0013742	-1.7281	1.17052e-05	-0.00076618	-1.61129e-06	-3.95986e-05	-6.71424e-07	-5.27715e-05
495	0.99	-0.00613644	-1.55811	8.10496e-07	-0.000693332	-1.59877e-06	-4.10581e-05	-6.74622e-07	-5.28536e-05
496	0.992	-0.0179789	-1.54569	-2.37469e-06	-0.000636169	-1.60034e-06	-4.23876e-05	-6.77822e-07	-5.29384e-05
497	0.994	0.00808098	-1.52966	3.67393e-07	-0.000627102	-1.60235e-06	-4.36509e-05	-6.81027e-07	-5.30257e-05
498	0.996	0.0205611	-1.61288	7.78689e-06	-0.000647907	-1.59419e-06	-4.49259e-05	-6.84216e-07	-5.31155e-05
499	0.998	0.0659824	-1.64853	1.89297e-05	-0.00068485	-1.56748e-06	-4.62587e-05	-6.87351e-07	-5.3208e-05
500	1	0.041485	-1.80917	2.29613e-05	-0.00074597	-1.52558e-06	-4.76895e-05	-6.90402e-07	-5.33034e-05
501	1.002	0.0289871	-2.07785	1.58543e-05	-0.000879892	-1.48677e-06	-4.93154e-05	-6.93375e-07	-5.34021e-05
502	1.004	0.0676623	-2.19736	2.08956e-05	-0.00100095	-1.45002e-06	-5.11962e-05	-6.96275e-07	-5.35044e-05
503	1.006	0.0870079	-2.23147	3.20604e-05	-0.00104867	-1.39706e-06	-5.32458e-05	-6.99069e-07	-5.36109e-05
504	1.008	0.034377	-2.22649	2.56661e-05	-0.00105747	-1.33934e-06	-5.5352e-05	-7.01748e-07	-5.37216e-05
505	1.01	-0.0469237	-2.27848	-8.37419e-08	-0.00107184	-1.31375e-06	-5.74813e-05	-7.04376e-07	-5.38366e-05
506	1.012	-0.0292798	-2.26508	-1.23195e-05	-0.00108354	-1.32616e-06	-5.96367e-05	-7.07028e-07	-5.39559e-05
507	1.014	-0.0206871	-2.14253	-7.26806e-06	-0.00104068	-1.34574e-06	-6.17609e-05	-7.09719e-07	-5.40794e-05
508	1.016	0.0080333	-2.12827	-8.64612e-08	-0.000997522	-1.3531e-06	-6.37991e-05	-7.12426e-07	-5.4207e-05
509	1.018	-0.00842737	-2.45042	2.27725e-06	-0.0010933	-1.35091e-06	-6.58899e-05	-7.15127e-07	-5.43388e-05
510	1.02	0.0210766	-2.56764	4.79165e-06	-0.00123015	-1.34384e-06	-6.82134e-05	-7.17815e-07	-5.44752e-05
511	1.022	-0.00259455	-2.44315	5.91938e-06	-0.0012274	-1.33313e-06	-7.06709e-05	-7.20481e-07	-5.46165e-05
512	1.024	0.0557818	-2.48414	1.25994e-05	-0.00120079	-1.31461e-06	-7.30991e-05	-7.23111e-07	-5.47627e-05
513	1.026	0.0634922	-2.79634	2.53143e-05	-0.00131062	-1.2767e-06	-7.56105e-05	-7.25664e-07	-5.4914e-05
514	1.028	0.0337643	-2.61765	2.10858e-05	-0.00135177	-1.2303e-06	-7.82729e-05	-7.28125e-07	-5.50705e-05
515	1.03	-0.0365553	-2.50359	1.85121e-06	-0.00125969	-1.20736e-06	-8.08844e-05	-7.30539e-07	-5.52323e-05
516	1.032	-0.0140701	-2.60756	-7.34259e-06	-0.0012559	-1.21285e-06	-8.34e-05	-7.32965e-07	-5.53991e-05
517	1.034	0.0290269	-2.60549	5.27443e-06	-0.00128709	-1.21492e-06	-8.5943e-05	-7.35395e-07	-5.5571e-05
518	1.036	0.00707581	-2.23814	9.34602e-06	-0.00117095	-1.2003e-06	-8.8401e-05	-7.37795e-07	-5.57478e-05
519	1.038	-0.0142837	-2.40946	1.02208e-06	-0.00110897	-1.18993e-06	-9.06809e-05	-7.40175e-07	-5.59291e-05
520	1.04	-0.0152539	-2.35131	-3.26717e-06	-0.00114358	-1.19217e-06	-9.29335e-05	-7.4256e-07	-5.6115e-05
521	1.042	0.0110883	-2.21671	1.61693e-06	-0.00108257	-1.19383e-06	-9.51596e-05	-7.44947e-07	-5.63053e-05
522	1.044	0.0187012	-2.16961	8.15163e-06	-0.00102499	-1.18406e-06	-9.72672e-05	-7.47315e-07	-5.64998e-05
523	1.046	0.0334057	-2.37195	1.24483e-05	-0.00107268	-1.16346e-06	-9.93649e-05	-7.49642e-07	-5.66986e-05
524	1.048	0.0512906	-2.58148	1.87202e-05	-0.00120053	-1.13229e-06	-0.000101638	-7.51907e-07	-5.69019e-05
525	1.05	0.0454867	-2.20852	2.1048e-05	-0.00114858	-1.09252e-06	-0.000103987	-7.54092e-07	-5.71098e-05
526	1.052	0.0292701	-2.18609	1.68176e-05	-0.00102412	-1.05465e-06	-0.00010616	-7.56201e-07	-5.73221e-05
527	1.054	-0.00772705	-2.3185	6.58826e-06	-0.00105756	-1.03125e-06	-0.000108242	-7.58264e-07	-5.75386e-05
528	1.056	0.000616179	-2.12954	1.08175e-06	-0.00103893	-1.02358e-06	-0.000110338	-7.60311e-07	-5.77593e-05
529	1.058	-0.0131293	-1.57403	4.6578e-08	-0.00080531	-1.02245e-06	-0.000112182	-7.62356e-07	-5.79837e-05
530	1.06	-0.0098896	-1.87648	-1.97007e-06	-0.000725228	-1.02437e-06	-0.000113713	-7.64404e-07	-5.82111e-05
531	1.062	-0.00758585	-1.92112	-9.00315e-07	-0.000832679	-1.02724e-06	-0.000115271	-7.66459e-07	-5.84416e-05
532	1.064	-0.0260383	-1.7643	-4.00214e-06	-0.000796588	-1.03215e-06	-0.0001169	-7.68523e-07	-5.86754e-05
533	1.066	-0.0568906	-1.79005	-1.34801e-05	-0.000754574	-1.04963e-06	-0.000118451	-7.70623e-07	-5.89123e-05
534	1.068	-0.0574489	-1.91586	-1.95168e-05	-0.000800867	-1.08263e-06	-0.000120007	-7.72788e-07	-5.91524e-05
535	1.07	0.0243877	-2.0096	-3.88244e-06	-0.00086839	-1.10602e-06	-0.000121676	-7.75e-07	-5.93957e-05
536	1.072	0.0254229	-2.00643	1.20586e-05	-0.000895592	-1.09785e-06	-0.00012344	-7.77196e-07	-5.96426e-05
537	1.074	0.0176764	-2.24914	1.07721e-05	-0.000969327	-1.07502e-06	-0.000125305	-7.79346e-07	-5.98932e-05
538	1.076	-0.0211368	-2.33895	1.82231e-06	-0.0010721	-1.06242e-06	-0.000127346	-7.8147e-07	-6.01479e-05
539	1.078	-0.011522	-2.41167	-3.78886e-06	-0.00112172	-1.06439e-06	-0.00012954	-7.83599e-07	-6.0407e-05
540	1.08	-0.0335248	-2.35416	-6.1673e-06	-0.00112529	-1.07435e-06	-0.000131787	-7.85748e-07	-6.06705e-05
541	1.082	0.0242327	-2.58376	7.12515e-07	-0.00117786	-1.0798e-06	-0.00013409	-7.87907e-07	-6.09387e-05
542	1.084	0.0432604	-2.38307	1.54828e-05	-0.00118566	-1.06361e-06	-0.000136454	-7.90035e-07	-6.12116e-05
543	1.086	0.0157212	-2.08204	1.38499e-05	-0.00102761	-1.03427e-06	-0.000138667	-7.92103e-07	-6.1489e-05
544	1.088	-0.0397605	-1.96185	-2.1119e-06	-0.000894688	-1.02254e-06	-0.000140589	-7.94148e-07	-6.17701e-05
545	1.09	-0.0242467	-2.12884	-9.79444e-06	-0.000908004	-1.03444e-06	-0.000142392	-7.96217e-07	-6.20549e-05
546	1.092	-0.0276259	-2.05595	-7.45728e-06	-0.000936083	-1.05169e-06	-0.000144236	-7.98321e-07	-6.23434e-05
547	1.094	-0.0254588	-2.1653	-7.68669e-06	-0.000946127	-1.06684e-06	-0.000146118	-8.00454e-07	-6.26356e-05
548	1.096	-0.0345859	-2.50487	-9.02135e-06	-0.00108505	-1.08355e-06	-0.000148149	-8.02621e-07	-6.29319e-05
549	1.098	-0.0355221	-2.61855	-1.09527e-05	-0.0012253	-1.10352e-06	-0.00015046	-8.04828e-07	-6.32329e-05
550	1.1	-0.013287	-2.51562	-6.85283e-06	-0.00122725	-1.12132e-06	-0.000152912	-8.07071e-07	-6.35387e-05
551	1.102	0.0165291	-2.25767	3.1611e-06	-0.00111304	-1.12502e-06	-0.000155253	-8.09321e-07	-6.38492e-05
552	1.104	0.0161539	-1.99284	8.82695e-06	-0.000948205	-1.11303e-06	-0.000157314	-8.11547e-07	-6.41638e-05
553	1.106	-0.111564	-1.88064	-1.58022e-05	-0.000828895	-1.12e-06	-0.000159091	-8.13787e-07	-6.4482e-05
554	1.108	-0.149454	-1.98942	-4.76458e-05	-0.000826319	-1.18345e-06	-0.000160746	-8.16154e-07	-6.48035e-05
555	1.11	-0.119296	-1.70863	-4.91285e-05	-0.000771042	-1.28023e-06	-0.000162344	-8.18714e-07	-6.51282e-05
556	1.112	-0.0544637	-1.84345	-3.08563e-05	-0.000723885	-1.36021e-06	-0.000163838	-8.21435e-07	-6.54558e-05
557	1.114	-0.0700572	-2.08125	-2.1382e-05	-0.000838772	-1.41245e-06	-0.000165401	-8.2426e-07	-6.57867e-05
558	1.116	-0.0490895	-1.81189	-2.03427e-05	-0.000827339	-1.45417e-06	-0.000167067	-8.27168e-07	-6.61208e-05
559	1.118	0.00932642	-1.5541	-5.07063e-06	-0.000661016	-1.47959e-06	-0.000168556	-8.30127e-07	-6.64579e-05
560	1.12	0.0121183	-1.80176	6.70631e-06	-0.000656247	-1.47795e-06	-0.000169873	-8.33083e-07	-6.67976e-05
561	1.122	0.0079491	-1.53402	6.44771e-06	-0.000648356	-1.4648e-06	-0.000171177	-8.36013e-07	-6.714e-05
562	1.124	-0.014267	-1.49326	1.37982e-06	-0.00055032	-1.45697e-06	-0.000172376	-8.38927e-07	-6.74847e-05
563	1.126	-0.0570857	-1.81468	-1.11207e-05	-0.000636386	-1.46671e-06	-0.000173563	-8.4186e-07	-6.78319e-05
564	1.128	-0.104097	-1.93984	-2.83896e-05	-0.000774293	-1.50622e-06	-0.000174973	-8.44873e-07	-6.81818e-05
565	1.13	-0.0551885	-1.81097	-2.80185e-05	-0.00077147	-1.56263e-06	-0.000176519	-8.47998e-07	-6.85349e-05
566	1.132	-0.00312803	-2.01181	-8.59485e-06	-0.000792281	-1.59924e-06	-0.000178083	-8.51196e-07	-6.8891e-05
567	1.134	0.00775797	-2.15068	3.51705e-06	-0.000896748	-1.60432e-06	-0.000179772	-8.54405e-07	-6.92506e-05
568	1.136	0.0221964	-1.99405	8.39405e-06	-0.000889491	-1.59241e-06	-0.000181558	-8.5759e-07	-6.96137e-05
569	1.138	0.0286929	-1.97915	1.24269e-05	-0.000834161	-1.57159e-06	-0.000183282	-8.60733e-07	-6.99803e-05
570	1.14	-0.0252808	-1.81058	3.30345e-06	-0.000775081	-1.55586e-06	-0.000184891	-8.63845e-07	-7.035e-05
571	1.142	-0.0538136	-1.64785	-1.25565e-05	-0.000669791	-1.56511e-06	-0.000186336	-8.66975e-07	-7.07227e-05
572	1.144	-0.0252646	-1.35333	-1.25468e-05	-0.000525128	-1.59021e-06	-0.000187531	-8.70155e-07	-7.10978e-05
573	1.146	-0.00506147	-1.13029	-3.16467e-06	-0.000361605	-1.60593e-06	-0.000188418	-8.73367e-07	-7.14746e-05
574	1.148	-0.0677053	-0.984999	-1.13195e-05	-0.000244706	-1.62041e-06	-0.000189024	-8.76608e-07	-7.18526e-05
575	1.15	-0.0873111	-1.21438	-2.71299e-05	-0.000269183	-1.65886e-06	-0.000189538	-8.79926e-07	-7.22317e-05
576	1.152	-0.0749629	-1.84576	-2.85185e-05	-0.000536366	-1.71451e-06	-0.000190343	-8.83355e-07	-7.26124e-05
577	1.154	-0.0291387	-1.87628	-1.73242e-05	-0.000741404	-1.76035e-06	-0.000191621	-8.86875e-07	-7.29957e-05
578	1.156	-0.0612617	-2.03888	-1.46818e-05	-0.000799941	-1.79236e-06	-0.000193163	-8.9046e-07	-7.3382e-05
579	1.158	-0.0491607	-2.50401	-1.85243e-05	-0.000994278	-1.82556e-06	-0.000194957	-8.94111e-07	-7.37719e-05
580	1.16	-0.0393035	-2.51482	-1.42936e-05	-0.00114116	-1.85838e-06	-0.000197092	-8.97828e-07	-7.41661e-05
581	1.162	-0.0515004	-1.97468	-1.47353e-05	-0.00097388	-1.88741e-06	-0.000199207	-9.01603e-07	-7.45645e-05
582	1.164	-0.137621	-2.31552	-3.36342e-05	-0.000909712	-1.93578e-06	-0.000201091	-9.05474e-07	-7.49667e-05
583	1.166	-0.159032	-2.34828	-5.43048e-05	-0.00102456	-2.02372e-06	-0.000203025	-9.09522e-07	-7.53727e-05
584	1.168	-0.0997765	-1.90953	-4.7018e-05	-0.000895763	-2.12504e-06	-0.000204945	-9.13772e-07	-7.57826e-05
585	1.17	-0.0325054	-2.18802	-2.26764e-05	-0.000843741	-2.19474e-06	-0.000206685	-9.18161e-07	-7.6196e-05
586	1.172	0.0317893	-2.1301	2.63474e-06	-0.000910711	-2.21478e-06	-0.000208439	-9.22591e-07	-7.66129e-05
587	1.174	0.0478292	-1.74341	1.8094e-05	-0.000769791	-2.19405e-06	-0.00021012	-9.26979e-07	-7.70331e-05
588	1.176	0.0173252	-1.95119	1.53227e-05	-0.000711888	-2.16063e-06	-0.000211602	-9.313e-07	-7.74563e-05
589	1.178	-0.0109127	-1.84915	4.03622e-06	-0.000742927	-2.14127e-06	-0.000213056	-9.35583e-07	-7.78824e-05
590	1.18	-0.00283123	-1.55319	1.69866e-07	-0.000616531	-2.13707e-06	-0.000214416	-9.39857e-07	-7.83113e-05
591	1.182	-0.00987441	-1.87811	3.79335e-07	-0.000623547	-2.13652e-06	-0.000215656	-9.4413e-07	-7.87426e-05
592	1.184	-0.0164633	-1.93003	-2.23247e-06	-0.000739267	-2.13837e-06	-0.000217019	-9.48407e-07	-7.91766e-05
593	1.186	0.00223766	-1.73761	1.06518e-07	-0.000693307	-2.1405e-06	-0.000218451	-9.52688e-07	-7.96135e-05
594	1.188	-0.0369019	-1.72744	-3.81423e-06	-0.000627931	-2.1442e-06	-0.000219773	-9.56976e-07	-8.0053e-05
595	1.19	-0.0664976	-1.78601	-1.70228e-05	-0.000640976	-2.16504e-06	-0.000221041	-9.61306e-07	-8.04951e-05
596	1.192	-0.0545597	-1.44754	-2.04088e-05	-0.000551418	-2.20247e-06	-0.000222234	-9.65711e-07	-8.09396e-05
597	1.194	-0.0371191	-1.42467	-1.47491e-05	-0.000436399	-2.23763e-06	-0.000223222	-9.70186e-07	-8.1386e-05
598	1.196	-0.0474736	-1.40664	-1.33763e-05	-0.000421508	-2.26576e-06	-0.00022408	-9.74718e-07	-8.18342e-05
599	1.198	-0.0349438	-1.42572	-1.29477e-05	-0.000419722	-2.29208e-06	-0.000224921	-9.79302e-07	-8.2284e-05
600	1.2	-0.0447877	-1.39849	-1.24207e-05	-0.000415054	-2.31745e-06	-0.000225756	-9.83937e-07	-8.27356e-05
601	1.202	-0.0661707	-1.41922	-1.84153e-05	-0.000410897	-2.34828e-06	-0.000226582	-9.88634e-07	-8.31887e-05
602	1.204	-0.0587132	-1.75511	-2.10826e-05	-0.000520207	-2.38778e-06	-0.000227513	-9.93409e-07	-8.36437e-05
603	1.206	-0.0241321	-1.77083	-1.29873e-05	-0.000627945	-2.42185e-06	-0.000228661	-9.98253e-07	-8.41011e-05
604	1.208	0.00344681	-1.72793	-1.02239e-06	-0.000617305	-2.43586e-06	-0.000229906	-1.00312e-06	-8.45609e-05
605	1.21	0.00218581	-1.73828	4.04997e-06	-0.000604978	-2.43283e-06	-0.000231128	-1.00799e-06	-8.50231e-05
606	1.212	-0.00147534	-1.68586	3.11462e-06	-0.000589665	-2.42567e-06	-0.000232323	-1.01284e-06	-8.54878e-05
607	1.214	-0.0341127	-1.41354	-3.8547e-06	-0.000486009	-2.42641e-06	-0.000233399	-1.01769e-06	-8.59546e-05
608	1.216	-0.0374098	-1.59524	-1.07541e-05	-0.000455508	-2.44102e-06	-0.00023434	-1.02258e-06	-8.64233e-05
609	1.218	-0.0555517	-1.26002	-1.48658e-05	-0.000405342	-2.46664e-06	-0.000235201	-1.02751e-06	-8.68937e-05
610	1.22	-0.00299271	-1.1637	-8.23585e-06	-0.000268286	-2.48974e-06	-0.000235875	-1.03249e-06	-8.73654e-05
611	1.222	0.000754323	-1.32222	2.60359e-06	-0.00028552	-2.49537e-06	-0.000236428	-1.03748e-06	-8.78383e-05
612	1.224	0.00486829	-1.48277	4.12675e-06	-0.000383024	-2.48864e-06	-0.000237097	-1.04246e-06	-8.83125e-05
613	1.226	0.0138209	-1.30629	6.65094e-06	-0.000375837	-2.47786e-06	-0.000237856	-1.04741e-06	-8.87882e-05
614	1.228	0.0409874	-1.51474	1.36083e-05	-0.000383614	-2.45761e-06	-0.000238615	-1.05233e-06	-8.92654e-05
615	1.23	0.0133041	-1.56059	1.35201e-05	-0.000460867	-2.43048e-06	-0.00023946	-1.05719e-06	-8.97443e-05
616	1.232	-0.0526409	-1.46945	-4.47433e-06	-0.000444492	-2.42143e-06	-0.000240365	-1.06203e-06	-9.0225e-05
617	1.234	-0.0753295	-1.3253	-2.15083e-05	-0.000368736	-2.44741e-06	-0.000241178	-1.06693e-06	-9.07074e-05
618	1.236	-0.0705799	-1.18888	-2.49472e-05	-0.000278823	-2.49387e-06	-0.000241826	-1.07191e-06	-9.11911e-05
619	1.238	-0.0289185	-1.47859	-1.60109e-05	-0.000324489	-2.53483e-06	-0.000242429	-1.07698e-06	-9.16759e-05
620	1.24	-0.00802707	-1.63291	-3.97012e-06	-0.000461008	-2.55481e-06	-0.000243215	-1.08209e-06	-9.21623e-05
621	1.242	-0.0175558	-1.57782	-1.77347e-06	-0.000489774	-2.56055e-06	-0.000244166	-1.08721e-06	-9.26507e-05
622	1.244	-0.024382	-1.80615	-4.90709e-06	-0.000541664	-2.56723e-06	-0.000245197	-1.09235e-06	-9.31411e-05
623	1.246	-0.0307022	-2.00313	-7.42366e-06	-0.000672316	-2.57956e-06	-0.000246411	-1.09751e-06	-9.36339e-05
624	1.248	-0.0324728	-2.11031	-8.96797e-06	-0.0007651	-2.59595e-06	-0.000247848	-1.1027e-06	-9.41296e-05
625	1.25	-0.0295792	-1.95201	-8.74035e-06	-0.000746848	-2.61366e-06	-0.00024936	-1.10793e-06	-9.46283e-05
626	1.252	-0.00581629	-1.87981	-3.60234e-06	-0.000672528	-2.62601e-06	-0.00025078	-1.11318e-06	-9.51299e-05
627	1.254	-0.0670948	-1.53529	-1.08051e-05	-0.00054	-2.64041e-06	-0.000251992	-1.11846e-06	-9.56339e-05
628	1.256	-0.0674144	-1.5047	-2.2639e-05	-0.000420466	-2.67386e-06	-0.000252953	-1.12381e-06	-9.61398e-05
629	1.258	-0.0387861	-1.38314	-1.7183e-05	-0.000370602	-2.71368e-06	-0.000253744	-1.12924e-06	-9.66472e-05
630	1.26	0.0154724	-1.35851	-1.23111e-06	-0.000322594	-2.73209e-06	-0.000254437	-1.1347e-06	-9.71561e-05
631	1.262	-0.0520741	-1.47823	-3.77419e-06	-0.000349981	-2.7371e-06	-0.000255109	-1.14017e-06	-9.76663e-05
632	1.264	-0.0514653	-1.5689	-1.66345e-05	-0.000413397	-2.75751e-06	-0.000255873	-1.14569e-06	-9.81781e-05
633	1.266	-0.0411168	-1.05715	-1.45149e-05	-0.000279474	-2.78866e-06	-0.000256566	-1.15127e-06	-9.86912e-05
634	1.268	-0.0194029	-1.00757	-8.33654e-06	-0.000101716	-2.81151e-06	-0.000256947	-1.15689e-06	-9.92051e-05
635	1.27	-0.0353701	-1.03742	-7.21875e-06	-9.32093e-05	-2.82706e-06	-0.000257142	-1.16254e-06	-9.97194e-05
636	1.272	-0.027798	-1.29543	-8.82047e-06	-0.000180827	-2.8431e-06	-0.000257416	-1.16823e-06	-0.000100234
637	1.274	-0.0263459	-1.41213	-7.07225e-06	-0.000295582	-2.859e-06	-0.000257892	-1.17395e-06	-0.00010075
638	1.276	-0.0227761	-1.893	-6.09365e-06	-0.000479983	-2.87216e-06	-0.000258668	-1.17969e-06	-0.000101267
639	1.278	-0.0322713	-2.53797	-7.22022e-06	-0.000829467	-2.88548e-06	-0.000259977	-1.18546e-06	-0.000101787
640	1.28	-0.0313096	-2.62213	-8.84831e-06	-0.00105497	-2.90154e-06	-0.000261862	-1.19127e-06	-0.000102311
641	1.282	-0.0157615	-2.48603	-5.66033e-06	-0.00103638	-2.91605e-06	-0.000263953	-1.1971e-06	-0.000102839
642	1.284	-0.0250953	-2.41574	-4.45217e-06	-0.000969501	-2.92616e-06	-0.000265959	-1.20295e-06	-0.000103371
643	1.286	-0.0369309	-2.56855	-8.51008e-06	-0.000992889	-2.93913e-06	-0.000267921	-1.20883e-06	-0.000103907
644	1.288	-0.0713907	-1.93595	-1.73999e-05	-0.000840539	-2.96504e-06	-0.000269755	-1.21476e-06	-0.000104446
645	1.29	-0.0711312	-1.81954	-2.39636e-05	-0.00060404	-3.0064e-06	-0.000271199	-1.22077e-06	-0.000104989
646	1.292	-0.114283	-1.66994	-3.21988e-05	-0.000518464	-3.06256e-06	-0.000272322	-1.2269e-06	-0.000105533
647	1.294	-0.0920426	-1.62124	-3.62066e-05	-0.00045404	-3.13097e-06	-0.000273294	-1.23316e-06	-0.00010608
648	1.296	-0.0971755	-1.38562	-3.29026e-05	-0.000362725	-3.20008e-06	-0.000274111	-1.23956e-06	-0.000106628
649	1.298	0.0201317	-1.51633	-1.13162e-05	-0.000327473	-3.2443e-06	-0.000274801	-1.24605e-06	-0.000107178
650	1.3	0.0605014	-1.39439	1.90209e-05	-0.000327743	-3.23659e-06	-0.000275457	-1.25252e-06	-0.000107729
651	1.302	0.0613539	-1.67679	2.69629e-05	-0.000375411	-3.19061e-06	-0.00027616	-1.2589e-06	-0.000108281
652	1.304	-0.10443	-1.63866	-4.74006e-06	-0.000449266	-3.16838e-06	-0.000276984	-1.26524e-06	-0.000108835
653	1.306	-0.142144	-1.66751	-4.386e-05	-0.000443885	-3.21699e-06	-0.000277878	-1.27167e-06	-0.000109391
654	1.308	-0.116132	-1.52328	-4.60961e-05	-0.000405339	-3.30694e-06	-0.000278727	-1.27829e-06	-0.000109948
655	1.31	-0.0461809	-1.77734	-2.76268e-05	-0.000437169	-3.38066e-06	-0.000279569	-1.28505e-06	-0.000110507
656	1.312	-0.0426064	-1.50206	-1.34722e-05	-0.00042804	-3.42176e-06	-0.000280434	-1.29189e-06	-0.000111068
657	1.314	-0.0396085	-1.06797	-1.21928e-05	-0.000203857	-3.44743e-06	-0.000281066	-1.29879e-06	-0.00011163
658	1.316	-0.0432837	-1.12511	-1.23074e-05	-8.35566e-05	-3.47193e-06	-0.000281354	-1.30573e-06	-0.000112193
659	1.318	-0.0746497	-1.18035	-1.90304e-05	-0.000116169	-3.50327e-06	-0.000281554	-1.31274e-06	-0.000112756
660	1.32	0.0186609	-1.08053	-7.10218e-06	-9.97318e-05	-3.5294e-06	-0.000281769	-1.3198e-06	-0.00011332
661	1.322	0.0448943	-1.08078	1.5903e-05	-6.61123e-05	-3.5206e-06	-0.000281935	-1.32684e-06	-0.000113883
662	1.324	0.0278774	-1.52661	1.76914e-05	-0.000203011	-3.487e-06	-0.000282204	-1.33381e-06	-0.000114448
663	1.326	-0.0435938	-1.3496	6.90299e-07	-0.000284518	-3.46862e-06	-0.000282692	-1.34075e-06	-0.000115013
664	1.328	-0.0834109	-1.33785	-2.06956e-05	-0.000223031	-3.48863e-06	-0.000283199	-1.34773e-06	-0.00011558
665	1.33	-0.120707	-1.3828	-3.55094e-05	-0.000230908	-3.54483e-06	-0.000283653	-1.35481e-06	-0.000116147
666	1.332	-0.100942	-1.90216	-3.88649e-05	-0.000404756	-3.61921e-06	-0.000284289	-1.36205e-06	-0.000116716
667	1.334	-0.0583507	-1.8053	-2.68572e-05	-0.000534284	-3.68493e-06	-0.000285228	-1.36942e-06	-0.000117286
668	1.336	-0.0790362	-2.23246	-2.26282e-05	-0.000634996	-3.73441e-06	-0.000286397	-1.37689e-06	-0.000117859
669	1.338	-0.102261	-2.38404	-3.10556e-05	-0.00081334	-3.7881e-06	-0.000287846	-1.38447e-06	-0.000118434
670	1.34	-0.0772262	-2.75313	-3.06905e-05	-0.000973527	-3.84984e-06	-0.000289633	-1.39217e-06	-0.000119014
671	1.342	-0.0576802	-2.44246	-2.21e-05	-0.000989245	-3.90263e-06	-0.000291595	-1.39997e-06	-0.000119597
672	1.344	-0.0516412	-2.63745	-1.71622e-05	-0.000950542	-3.9419e-06	-0.000293535	-1.40786e-06	-0.000120184
673	1.346	-0.0840044	-2.41827	-2.22067e-05	-0.000940413	-3.98127e-06	-0.000295426	-1.41582e-06	-0.000120775
674	1.348	-0.0703468	-2.21765	-2.57859e-05	-0.000806643	-4.02926e-06	-0.000297173	-1.42388e-06	-0.000121369
675	1.35	-0.06442	-1.60121	-2.20015e-05	-0.000548714	-4.07705e-06	-0.000298529	-1.43203e-06	-0.000121966
676	1.352	-0.0573043	-1.40153	-1.94749e-05	-0.000291064	-4.11852e-06	-0.000299368	-1.44027e-06	-0.000122565
677	1.354	-0.103453	-1.58498	-2.69627e-05	-0.000283374	-4.16496e-06	-0.000299943	-1.4486e-06	-0.000123165
678	1.356	-0.118232	-1.37196	-3.86607e-05	-0.000271512	-4.23058e-06	-0.000300498	-1.45706e-06	-0.000123766
679	1.358	-0.097705	-1.47298	-3.75361e-05	-0.000233887	-4.30678e-06	-0.000301003	-1.46567e-06	-0.000124368
680	1.36	-0.0404439	-1.72237	-2.25573e-05	-0.000340764	-4.36687e-06	-0.000301578	-1.47441e-06	-0.000124971
681	1.362	-0.0432933	-1.68299	-1.20737e-05	-0.000403766	-4.4015e-06	-0.000302322	-1.48321e-06	-0.000125576
682	1.364	-0.135838	-1.46436	-3.03988e-05	-0.000320512	-4.44398e-06	-0.000303046	-1.4921e-06	-0.000126182
683	1.366	-0.180102	-1.71612	-5.6688e-05	-0.000328233	-4.53106e-06	-0.000303695	-1.50116e-06	-0.000126789
684	1.368	-0.146267	-1.33429	-5.8673e-05	-0.000284952	-4.64642e-06	-0.000304308	-1.51045e-06	-0.000127398
685	1.37	-0.0867277	-1.23687	-4.06953e-05	-0.00013255	-4.74579e-06	-0.000304726	-1.51994e-06	-0.000128007
686	1.372	-0.0919947	-1.30205	-3.02368e-05	-0.000119834	-4.81672e-06	-0.000304978	-1.52958e-06	-0.000128617
687	1.374	-0.10152	-1.28262	-3.30594e-05	-0.000131493	-4.88002e-06	-0.00030523	-1.53934e-06	-0.000129228
688	1.376	-0.0895824	-1.21356	-3.25732e-05	-0.000101205	-4.94565e-06	-0.000305462	-1.54923e-06	-0.000129839
689	1.378	-0.0662156	-1.55882	-2.57612e-05	-0.000184886	-5.00399e-06	-0.000305748	-1.55924e-06	-0.00013045
690	1.38	-0.0316223	-1.77383	-1.45922e-05	-0.000357338	-5.04434e-06	-0.000306291	-1.56933e-06	-0.000131063
691	1.382	-0.036656	-2.04444	-8.88448e-06	-0.000506461	-5.06782e-06	-0.000307154	-1.57946e-06	-0.000131677
692	1.384	-0.0642179	-2.02387	-1.51296e-05	-0.000581966	-5.09183e-06	-0.000308243	-1.58965e-06	-0.000132293
693	1.386	-0.0586021	-1.94551	-1.93266e-05	-0.000548409	-5.12629e-06	-0.000309373	-1.5999e-06	-0.000132912
694	1.388	-0.114624	-1.9092	-2.89966e-05	-0.000509927	-5.17461e-06	-0.000310432	-1.61025e-06	-0.000133533
695	1.39	-0.106839	-1.71686	-3.82493e-05	-0.00043582	-5.24186e-06	-0.000311377	-1.62073e-06	-0.000134156
696	1.392	-0.0926853	-1.32814	-3.40065e-05	-0.000251577	-5.31411e-06	-0.000312065	-1.63136e-06	-0.00013478
697	1.394	0.00300182	-1.29095	-1.28589e-05	-0.000115815	-5.36098e-06	-0.000312432	-1.64208e-06	-0.000135405
698	1.396	-0.029837	-1.45483	-7.48183e-07	-0.000152738	-5.37459e-06	-0.000312701	-1.65283e-06	-0.00013603
699	1.398	-0.0414949	-2.07639	-9.2806e-06	-0.000395523	-5.38461e-06	-0.000313249	-1.6636e-06	-0.000136657
700	1.4	-0.0744269	-2.09756	-1.78309e-05	-0.000593712	-5.41173e-06	-0.000314238	-1.67442e-06	-0.000137285
701	1.402	-0.0184399	-2.27878	-1.33726e-05	-0.00065429	-5.44293e-06	-0.000315486	-1.68531e-06	-0.000137916
702	1.404	-0.0207491	-2.27343	-3.0251e-06	-0.000706572	-5.45933e-06	-0.000316847	-1.69623e-06	-0.00013855
703	1.406	0.00288876	-2.19042	1.10146e-06	-0.000676276	-5.46125e-06	-0.00031823	-1.70715e-06	-0.000139186
704	1.408	-0.00250992	-1.52202	4.6339e-06	-0.000438765	-5.45552e-06	-0.000319345	-1.71806e-06	-0.000139825
705	1.41	0.0405856	-1.42294	1.19081e-05	-0.000196222	-5.43897e-06	-0.00031998	-1.72894e-06	-0.000140465
706	1.412	-0.000460378	-1.40206	1.2327e-05	-0.000156027	-5.41474e-06	-0.000320332	-1.73977e-06	-0.000141106
707	1.414	-0.0237032	-1.39073	-1.16365e-08	-0.000143253	-5.40242e-06	-0.000320631	-1.75057e-06	-0.000141747
708	1.416	-0.0691815	-1.01963	-1.32028e-05	-2.10358e-05	-5.41564e-06	-0.000320796	-1.7614e-06	-0.000142388
709	1.418	-0.0495592	-1.01505	-1.81507e-05	9.90689e-05	-5.44699e-06	-0.000320718	-1.7723e-06	-0.00014303
710	1.42	-0.0432991	-1.12132	-1.31489e-05	6.9992e-05	-5.47829e-06	-0.000320549	-1.78326e-06	-0.000143671
711	1.422	-0.0500622	-0.954117	-1.3221e-05	9.17297e-05	-5.50466e-06	-0.000320387	-1.79426e-06	-0.000144312
712	1.424	-0.0253816	-0.998916	-9.75065e-06	0.000132672	-5.52763e-06	-0.000320163	-1.80532e-06	-0.000144952
713	1.426	-0.0790979	-1.39602	-1.53096e-05	-2.73854e-06	-5.55269e-06	-0.000320033	-1.81643e-06	-0.000145592
714	1.428	-0.108199	-1.85311	-3.12111e-05	-0.000266998	-5.59921e-06	-0.000320302	-1.82762e-06	-0.000146233
715	1.43	-0.0682096	-2.00419	-2.90923e-05	-0.000454378	-5.65952e-06	-0.000321024	-1.83894e-06	-0.000146875
716	1.432	0.0352639	-2.14863	-1.47807e-06	-0.000544052	-5.69009e-06	-0.000322022	-1.85032e-06	-0.000147519
717	1.434	-0.0867696	-1.94042	-5.02186e-06	-0.000521444	-5.69659e-06	-0.000323088	-1.86172e-06	-0.000148165
718	1.436	-0.120383	-1.92351	-3.49284e-05	-0.000448408	-5.73654e-06	-0.000324057	-1.87319e-06	-0.000148813
719	1.438	-0.0717272	-1.4487	-3.20101e-05	-0.000292053	-5.80348e-06	-0.000324798	-1.8848e-06	-0.000149463
720	1.44	-0.0342995	-1.20779	-1.54299e-05	-6.56928e-05	-5.85092e-06	-0.000325156	-1.8965e-06	-0.000150113
721	1.442	-0.0919474	-1.33572	-1.92923e-05	-2.76911e-05	-5.88564e-06	-0.000325249	-1.90827e-06	-0.000150764
722	1.444	-0.0521379	-1.44932	-2.26966e-05	-0.000100475	-5.92763e-06	-0.000325377	-1.92012e-06	-0.000151414
723	1.446	-0.0482391	-1.44984	-1.42647e-05	-0.000133446	-5.96459e-06	-0.000325611	-1.93205e-06	-0.000152066
724	1.448	-0.0418343	-1.4914	-1.22568e-05	-0.000143906	-5.99111e-06	-0.000325888	-1.94404e-06	-0.000152717
725	1.45	-0.0462943	-1.57324	-1.18561e-05	-0.000179778	-6.01522e-06	-0.000326212	-1.95607e-06	-0.00015337
726	1.452	-0.0609938	-1.19392	-1.55139e-05	-8.41284e-05	-6.04259e-06	-0.000326476	-1.96815e-06	-0.000154023
727	1.454	-0.136803	-1.31497	-3.28927e-05	-7.35893e-07	-6.091e-06	-0.000326561	-1.98033e-06	-0.000154676
728	1.456	-0.129817	-1.35364	-4.6101e-05	-4.79679e-05	-6.16999e-06	-0.00032661	-1.99267e-06	-0.000155329
729	1.458	-0.117764	-1.76733	-4.24124e-05	-0.00018665	-6.25851e-06	-0.000326844	-2.00519e-06	-0.000155983
730	1.46	-0.101739	-1.82229	-3.69851e-05	-0.000330427	-6.3379e-06	-0.000327361	-2.01787e-06	-0.000156637
731	1.462	-0.102177	-2.03694	-3.39596e-05	-0.000412004	-6.40885e-06	-0.000328104	-2.03068e-06	-0.000157294
732	1.464	-0.0806989	-2.12963	-2.98851e-05	-0.00050537	-6.47269e-06	-0.000329021	-2.04363e-06	-0.000157952
733	1.466	-0.0891304	-1.90958	-2.73474e-05	-0.000462888	-6.52993e-06	-0.000329989	-2.05669e-06	-0.000158612
734	1.468	-0.0823601	-1.59486	-2.7638e-05	-0.000293084	-6.58491e-06	-0.000330745	-2.06986e-06	-0.000159273
735	1.47	-0.0729386	-1.95209	-2.4495e-05	-0.000303675	-6.63704e-06	-0.000331342	-2.08313e-06	-0.000159936
736	1.472	-0.0809249	-1.95091	-2.41896e-05	-0.000412244	-6.68573e-06	-0.000332058	-2.0965e-06	-0.0001606
737	1.474	-0.0909579	-1.81922	-2.76253e-05	-0.000368026	-6.73754e-06	-0.000332838	-2.10998e-06	-0.000161266
738	1.476	-0.118553	-1.87252	-3.48317e-05	-0.000340829	-6.8e-06	-0.000333547	-2.12358e-06	-0.000161933
739	1.478	0.0172316	-1.79552	-1.3996e-05	-0.00033072	-6.84883e-06	-0.000334219	-2.13728e-06	-0.000162601
740	1.48	0.0693767	-1.4636	2.21747e-05	-0.000200227	-6.84065e-06	-0.00033475	-2.15096e-06	-0.000163271
741	1.482	0.0597128	-1.00882	3.03744e-05	4.83248e-05	-6.7881e-06	-0.000334902	-2.16453e-06	-0.00016394
742	1.484	-0.0431043	-0.925096	8.77358e-06	0.000219315	-6.74895e-06	-0.000334634	-2.17803e-06	-0.00016461
743	1.486	-0.00965747	-0.919646	-4.53704e-06	0.000249885	-6.74472e-06	-0.000334165	-2.19152e-06	-0.000165278
744	1.488	-0.033436	-1.13204	-2.6481e-06	0.000187908	-6.7519e-06	-0.000333727	-2.20503e-06	-0.000165946
745	1.49	-0.0605449	-1.05182	-1.24045e-05	0.000149289	-6.76695e-06	-0.00033339	-2.21856e-06	-0.000166612
746	1.492	-0.109742	-1.53508	-2.70492e-05	2.60169e-05	-6.80641e-06	-0.000333214	-2.23217e-06	-0.000167279
747	1.494	-0.118111	-1.77613	-3.809e-05	-0.000197661	-6.87155e-06	-0.000333386	-2.24592e-06	-0.000167945
748	1.496	-0.0604718	-1.89755	-2.8585e-05	-0.000308265	-6.93822e-06	-0.000333892	-2.25979e-06	-0.000168613
749	1.498	-0.000847845	-1.74866	-6.00413e-06	-0.000297013	-6.97281e-06	-0.000334497	-2.27374e-06	-0.000169282
750	1.5	-0.0255428	-1.51114	7.43376e-07	-0.000173593	-6.97807e-06	-0.000334968	-2.28769e-06	-0.000169952
751	1.502	-0.0400877	-1.43547	-6.77231e-06	-7.30546e-05	-6.9841e-06	-0.000335215	-2.30166e-06	-0.000170623
752	1.504	-0.0307273	-1.28208	-7.7389e-06	1.19606e-06	-6.99861e-06	-0.000335286	-2.31566e-06	-0.000171293
753	1.506	-0.0446689	-1.45016	-8.58949e-06	-7.29118e-07	-7.01494e-06	-0.000335286	-2.32969e-06	-0.000171964
754	1.508	-0.0808178	-1.39323	-1.81918e-05	-3.28034e-05	-7.04172e-06	-0.000335319	-2.34377e-06	-0.000172634
755	1.51	-0.0486155	-1.69363	-1.89203e-05	-0.00010623	-7.07883e-06	-0.000335459	-2.35793e-06	-0.000173305
756	1.512	-0.0347712	-2.54205	-1.00346e-05	-0.00046258	-7.10779e-06	-0.000336027	-2.37215e-06	-0.000173977
757	1.514	0.00554358	-2.64014	4.11333e-07	-0.00075571	-7.11741e-06	-0.000337246	-2.38638e-06	-0.000174652
758	1.516	-0.0229378	-2.49334	2.71775e-06	-0.00073783	-7.11428e-06	-0.000338739	-2.40061e-06	-0.000175329
759	1.518	0.01187	-2.59364	3.96509e-06	-0.000720629	-7.1076e-06	-0.000340198	-2.41482e-06	-0.00017601
760	1.52	-0.0138127	-2.4991	5.75055e-06	-0.00071975	-7.09788e-06	-0.000341638	-2.42902e-06	-0.000176693
761	1.522	-0.0225884	-1.69322	-8.45524e-07	-0.000435681	-7.09298e-06	-0.000342793	-2.44321e-06	-0.000177379
762	1.524	-0.100537	-1.51651	-1.74929e-05	-0.000125924	-7.11132e-06	-0.000343355	-2.45743e-06	-0.000178065
763	1.526	-0.108674	-1.49948	-3.40173e-05	-6.26798e-05	-7.16283e-06	-0.000343544	-2.47175e-06	-0.000178752
764	1.528	-0.11066	-1.38647	-3.59334e-05	-1.93415e-05	-7.23278e-06	-0.000343626	-2.48622e-06	-0.00017944
765	1.53	-0.0853534	-1.36805	-3.14179e-05	2.44311e-05	-7.30013e-06	-0.000343621	-2.50082e-06	-0.000180127
766	1.532	-0.0125892	-1.34626	-1.25271e-05	3.96902e-05	-7.34407e-06	-0.000343556	-2.51551e-06	-0.000180814
767	1.534	-0.0100263	-1.36624	1.99024e-06	4.29448e-05	-7.35461e-06	-0.000343474	-2.53022e-06	-0.000181501
768	1.536	-0.0586817	-1.31572	-6.84228e-06	5.5175e-05	-7.35946e-06	-0.000343376	-2.54494e-06	-0.000182188
769	1.538	-0.0949184	-1.32874	-2.31363e-05	6.95757e-05	-7.38944e-06	-0.000343251	-2.55972e-06	-0.000182874
770	1.54	-0.0895048	-1.38712	-2.90324e-05	4.99375e-05	-7.44161e-06	-0.000343131	-2.5746e-06	-0.00018356
771	1.542	-0.0801279	-1.44065	-2.61565e-05	1.76335e-05	-7.4968e-06	-0.000343064	-2.58959e-06	-0.000184247
772	1.544	-0.0386526	-1.41405	-1.63454e-05	1.18829e-05	-7.5393e-06	-0.000343034	-2.60467e-06	-0.000184933
773	1.546	-0.0133644	-1.4777	-3.47434e-06	2.96759e-06	-7.55912e-06	-0.000343019	-2.61979e-06	-0.000185619
774	1.548	-0.0344007	-1.49939	-2.6246e-06	-2.1043e-05	-7.56522e-06	-0.000343038	-2.63492e-06	-0.000186305
775	1.55	-0.0602178	-1.67044	-1.16028e-05	-7.86224e-05	-7.57945e-06	-0.000343137	-2.65008e-06	-0.000186991
776	1.552	-0.0582658	-1.7948	-1.61601e-05	-0.000168289	-7.60721e-06	-0.000343384	-2.66529e-06	-0.000187678
777	1.554	-0.0883201	-2.27607	-2.15323e-05	-0.000354902	-7.6449e-06	-0.000343907	-2.68058e-06	-0.000188366
778	1.556	-0.0375612	-2.30275	-1.75184e-05	-0.000510992	-7.68395e-06	-0.000344773	-2.69595e-06	-0.000189055
779	1.558	0.00786608	-2.31595	1.01131e-06	-0.000520808	-7.70046e-06	-0.000345805	-2.71135e-06	-0.000189747
780	1.56	-0.0294841	-2.075	2.59706e-06	-0.000446981	-7.69685e-06	-0.000346773	-2.72675e-06	-0.00019044
781	1.562	-0.108988	-2.04657	-1.98424e-05	-0.000360138	-7.7141e-06	-0.00034758	-2.74217e-06	-0.000191136
782	1.564	-0.111266	-1.64962	-3.55373e-05	-0.000224542	-7.76948e-06	-0.000348165	-2.75771e-06	-0.000191832
783	1.566	-0.0712421	-1.51491	-2.82459e-05	-5.57313e-05	-7.83326e-06	-0.000348445	-2.77338e-06	-0.000192529
784	1.568	-0.0291697	-1.45793	-1.24254e-05	6.84198e-06	-7.87393e-06	-0.000348494	-2.78913e-06	-0.000193226
785	1.57	-0.0297118	-1.60338	-4.40588e-06	-1.81385e-05	-7.89076e-06	-0.000348505	-2.80491e-06	-0.000193923
786	1.572	-0.0456663	-2.10431	-7.54526e-06	-0.000217474	-7.90271e-06	-0.000348741	-2.82071e-06	-0.00019462
787	1.574	-0.065671	-2.11518	-1.44274e-05	-0.000374752	-7.92469e-06	-0.000349333	-2.83656e-06	-0.000195319
788	1.576	-0.057052	-2.22907	-1.65839e-05	-0.000411078	-7.9557e-06	-0.000350119	-2.85247e-06	-0.000196019
789	1.578	-0.0598294	-2.16178	-1.54273e-05	-0.000422979	-7.98771e-06	-0.000350953	-2.86845e-06	-0.000196721
790	1.58	-0.0192303	-2.13226	-8.12063e-06	-0.000390062	-8.01126e-06	-0.000351766	-2.88447e-06	-0.000197425
791	1.582	0.0139585	-1.5382	6.10269e-06	-0.000192526	-8.01328e-06	-0.000352348	-2.9005e-06	-0.000198129
792	1.584	0.000589527	-1.34785	9.94755e-06	5.52747e-05	-7.99723e-06	-0.000352486	-2.91649e-06	-0.000198834
793	1.586	-0.0132476	-1.28601	4.74887e-06	0.000136758	-7.98253e-06	-0.000352294	-2.93246e-06	-0.000199539
794	1.588	-0.00803274	-1.31465	3.12388e-06	0.0001498	-7.97466e-06	-0.000352007	-2.94841e-06	-0.000200243
795	1.59	0.00785513	-1.64645	7.21511e-06	3.98215e-05	-7.96432e-06	-0.000351817	-2.96434e-06	-0.000200946
796	1.592	-0.0644991	-1.62476	-3.6109e-06	-5.44319e-05	-7.96071e-06	-0.000351832	-2.98026e-06	-0.00020165
797	1.594	-0.0828447	-1.78957	-2.10204e-05	-9.65049e-05	-7.98534e-06	-0.000351983	-2.99623e-06	-0.000202354
798	1.596	-0.0720875	-1.80368	-2.24468e-05	-0.00014977	-8.02881e-06	-0.000352229	-3.01229e-06	-0.000203059
799	1.598	-0.00350006	-1.87969	-7.15531e-06	-0.000175287	-8.05841e-06	-0.000352554	-3.0284e-06	-0.000203764
800	1.6	-0.0175093	-1.51307	3.37355e-06	-8.18287e-05	-8.0622e-06	-0.000352811	-3.04453e-06	-0.000204469
801	1.602	-0.0250671	-1.91872	-7.40873e-07	-9.13847e-05	-8.05956e-06	-0.000352985	-3.06065e-06	-0.000205175
802	1.604	-0.0257938	-1.9169	-2.30103e-06	-0.000214941	-8.0626e-06	-0.000353291	-3.07677e-06	-0.000205882
803	1.606	-0.0161808	-1.91793	-5.59156e-07	-0.000212052	-8.06546e-06	-0.000353718	-3.0929e-06	-0.000206589
804	1.608	-0.0124647	-2.02634	2.03704e-06	-0.000243612	-8.06399e-06	-0.000354174	-3.10903e-06	-0.000207298
805	1.61	-0.0256903	-2.0195	2.41159e-07	-0.000272714	-8.06171e-06	-0.00035469	-3.12515e-06	-0.000208007
806	1.612	-0.0317637	-1.61633	-3.43736e-06	-0.000141943	-8.0649e-06	-0.000355105	-3.14128e-06	-0.000208717
807	1.614	-0.0276371	-1.5262	-3.779e-06	1.48525e-05	-8.07212e-06	-0.000355232	-3.15743e-06	-0.000209428
808	1.616	0.0169156	-1.56578	5.61512e-06	3.3287e-05	-8.07029e-06	-0.000355184	-3.17357e-06	-0.000210138
809	1.618	0.0369676	-1.34289	1.80718e-05	9.32061e-05	-8.0466e-06	-0.000355057	-3.18966e-06	-0.000210848
810	1.62	0.0717546	-1.32451	2.86503e-05	0.000171234	-7.99988e-06	-0.000354793	-3.20566e-06	-0.000211558
811	1.622	-0.0430949	-1.33234	1.3286e-05	0.000177158	-7.95794e-06	-0.000354444	-3.22158e-06	-0.000212267
812	1.624	-0.104184	-1.44062	-2.05163e-05	0.000143493	-7.96517e-06	-0.000354124	-3.23751e-06	-0.000212975
813	1.626	-0.112704	-1.64082	-3.38707e-05	4.97046e-05	-8.01956e-06	-0.00035393	-3.25355e-06	-0.000213683
814	1.628	0.0312859	-1.85059	-7.78674e-06	-7.58056e-05	-8.06121e-06	-0.000353957	-3.26967e-06	-0.000214391
815	1.63	0.0388839	-1.91198	2.1397e-05	-0.000157943	-8.0476e-06	-0.00035419	-3.28576e-06	-0.000215099
816	1.632	0.0202669	-2.00898	1.93101e-05	-0.000204841	-8.0069e-06	-0.000354553	-3.30178e-06	-0.000215808
817	1.634	9.51466e-05	-1.91893	1.18828e-05	-0.000204413	-7.9757e-06	-0.000354962	-3.31773e-06	-0.000216518
818	1.636	-0.00415815	-1.6797	7.21745e-06	-9.89158e-05	-7.9566e-06	-0.000355266	-3.33364e-06	-0.000217229
819	1.638	-0.00776283	-1.63041	5.73793e-06	-6.15752e-06	-7.94365e-06	-0.000355371	-3.34953e-06	-0.000217939
820	1.64	-0.0625545	-1.62799	-5.46064e-06	1.25959e-05	-7.94337e-06	-0.000355364	-3.36542e-06	-0.00021865
821	1.642	-0.0583977	-1.49336	-1.51667e-05	5.80159e-05	-7.964e-06	-0.000355294	-3.38135e-06	-0.000219361
822	1.644	-0.047156	-1.4156	-1.21741e-05	0.000126977	-7.99134e-06	-0.000355109	-3.39733e-06	-0.000220071
823	1.646	0.00783552	-1.4887	5.94581e-07	0.000131016	-8.00292e-06	-0.000354851	-3.41333e-06	-0.000220781
824	1.648	-0.00179797	-1.52184	9.34878e-06	0.000100395	-7.99298e-06	-0.000354619	-3.42932e-06	-0.00022149
825	1.65	-0.0273873	-1.6575	2.60662e-06	5.02161e-05	-7.98102e-06	-0.000354469	-3.44528e-06	-0.000222199
826	1.652	0.0359169	-1.72556	9.89084e-06	-1.08828e-05	-7.96852e-06	-0.000354429	-3.46122e-06	-0.000222908
827	1.654	0.0775775	-1.99138	3.01076e-05	-0.00011266	-7.92852e-06	-0.000354553	-3.47708e-06	-0.000223617
828	1.656	0.0609454	-2.07482	3.49519e-05	-0.000219246	-7.86346e-06	-0.000354885	-3.4928e-06	-0.000224326
829	1.658	-0.0355781	-1.9928	1.32219e-05	-0.000217132	-7.81529e-06	-0.000355321	-3.50843e-06	-0.000225037
830	1.66	-0.0239448	-1.86473	-3.07266e-06	-0.000148923	-7.80514e-06	-0.000355687	-3.52404e-06	-0.000225748
831	1.662	0.00154721	-1.35959	4.09707e-06	5.1512e-05	-7.80412e-06	-0.000355785	-3.53965e-06	-0.00022646
832	1.664	0.0223666	-1.41506	1.30333e-05	0.00019459	-7.78699e-06	-0.000355539	-3.55523e-06	-0.000227171
833	1.666	0.0264107	-1.22669	1.78448e-05	0.000238672	-7.75611e-06	-0.000355105	-3.57074e-06	-0.000227881
834	1.668	0.0409857	-1.55593	2.14553e-05	0.000197194	-7.71681e-06	-0.000354669	-3.58617e-06	-0.000228591
835	1.67	-0.0226713	-1.65135	1.20462e-05	6.7024e-05	-7.68331e-06	-0.000354405	-3.60154e-06	-0.000229299
836	1.672	-0.0595512	-2.13184	-7.25835e-06	-0.00011042	-7.67852e-06	-0.000354449	-3.6169e-06	-0.000230008
837	1.674	-0.0230194	-1.74486	-7.29595e-06	-0.000137117	-7.69307e-06	-0.000354696	-3.63228e-06	-0.000230718
838	1.676	-0.0194438	-1.83858	4.4631e-07	-4.29505e-05	-7.69992e-06	-0.000354876	-3.64768e-06	-0.000231428
839	1.678	-0.0505421	-1.48668	-4.8172e-06	4.0252e-05	-7.70429e-06	-0.000354879	-3.66309e-06	-0.000232137
840	1.68	-0.0119749	-1.92277	-3.35157e-06	1.64591e-05	-7.71246e-06	-0.000354822	-3.67851e-06	-0.000232847
841	1.682	-0.0331391	-2.09148	2.44312e-08	-0.000170028	-7.71579e-06	-0.000354976	-3.69395e-06	-0.000233557
842	1.684	-0.0775545	-2.28925	-1.25578e-05	-0.000282041	-7.72832e-06	-0.000355428	-3.7094e-06	-0.000234268
843	1.686	-0.0726025	-2.25101	-2.01176e-05	-0.000329382	-7.761e-06	-0.000356039	-3.72493e-06	-0.00023498
844	1.688	-0.000395871	-2.25619	-5.25013e-06	-0.000316539	-7.78637e-06	-0.000356685	-3.7405e-06	-0.000235693
845	1.69	-0.00208311	-1.7225	8.34067e-06	-0.000148867	-7.78328e-06	-0.000357151	-3.75606e-06	-0.000236407
846	1.692	0.00766999	-1.72457	9.9212e-06	1.9782e-05	-7.76501e-06	-0.00035728	-3.77159e-06	-0.000237122
847	1.694	0.033228	-1.80556	1.67411e-05	-3.65651e-06	-7.73835e-06	-0.000357263	-3.78707e-06	-0.000237837
848	1.696	0.0594087	-1.83312	2.672e-05	-3.50663e-05	-7.69489e-06	-0.000357302	-3.80246e-06	-0.000238551
849	1.698	0.0636398	-2.19991	3.25973e-05	-0.000155793	-7.63557e-06	-0.000357493	-3.81773e-06	-0.000239266
850	1.7	0.00241503	-2.22986	2.16657e-05	-0.00027727	-7.58131e-06	-0.000357926	-3.83289e-06	-0.000239982
851	1.702	-0.0224028	-2.09095	5.14736e-06	-0.000240715	-7.5545e-06	-0.000358444	-3.848e-06	-0.000240699
852	1.704	0.00158825	-1.75952	5.01646e-06	-9.12256e-05	-7.54433e-06	-0.000358776	-3.86309e-06	-0.000241416
853	1.706	0.0250711	-1.77692	1.4174e-05	9.41725e-06	-7.52514e-06	-0.000358858	-3.87814e-06	-0.000242134
854	1.708	0.0178598	-1.41516	1.7331e-05	0.000119536	-7.49364e-06	-0.000358729	-3.89313e-06	-0.000242852
855	1.71	0.00388609	-1.94181	1.32846e-05	7.05093e-05	-7.46302e-06	-0.000358539	-3.90806e-06	-0.000243569
856	1.712	-0.0341526	-2.06927	3.30976e-06	-0.000131404	-7.44643e-06	-0.0003586	-3.92295e-06	-0.000244286
857	1.714	-0.0371894	-2.43457	-4.56204e-06	-0.000282901	-7.44768e-06	-0.000359014	-3.93784e-06	-0.000245004
858	1.716	-0.00692078	-2.7087	7.02098e-07	-0.000480232	-7.45154e-06	-0.000359777	-3.95275e-06	-0.000245723
859	1.718	0.0566837	-2.73849	1.87819e-05	-0.000572713	-7.43206e-06	-0.00036083	-3.96761e-06	-0.000246445
860	1.72	0.0311321	-2.21311	2.61269e-05	-0.000415343	-7.38715e-06	-0.000361818	-3.98239e-06	-0.000247169
861	1.722	0.0107548	-1.97783	1.73213e-05	-0.000175132	-7.3437e-06	-0.000362409	-3.99707e-06	-0.000247894
862	1.724	-0.00476942	-2.00706	1.04439e-05	-0.000108232	-7.31593e-06	-0.000362692	-4.0117e-06	-0.000248619
863	1.726	0.00452229	-1.7698	9.27183e-06	-4.07157e-05	-7.29622e-06	-0.000362841	-4.0263e-06	-0.000249345
864	1.728	0.0193285	-1.39135	1.39324e-05	0.000154199	-7.27301e-06	-0.000362728	-4.04084e-06	-0.00025007
865	1.73	0.0380944	-1.40078	2.04148e-05	0.000272023	-7.23867e-06	-0.000362301	-4.05532e-06	-0.000250795
866	1.732	0.044371	-1.47894	2.52567e-05	0.000247149	-7.193e-06	-0.000361782	-4.06971e-06	-0.000251518
867	1.734	0.0125515	-1.2436	2.03704e-05	0.000298755	-7.14737e-06	-0.000361236	-4.084e-06	-0.000252241
868	1.736	-0.00507612	-1.18538	1.08868e-05	0.000392975	-7.11611e-06	-0.000360544	-4.09823e-06	-0.000252962
869	1.738	-0.00641491	-1.55888	7.26477e-06	0.000296922	-7.09796e-06	-0.000359855	-4.11243e-06	-0.000253682
870	1.74	-0.0038224	-1.31591	7.53105e-06	0.000258596	-7.08316e-06	-0.000359299	-4.1266e-06	-0.0002544
871	1.742	-0.0193635	-1.28546	5.06599e-06	0.000346496	-7.07057e-06	-0.000358694	-4.14074e-06	-0.000255118
872	1.744	-0.0170126	-1.46803	2.55436e-06	0.000301402	-7.06295e-06	-0.000358046	-4.15486e-06	-0.000255834
873	1.746	-0.0387039	-1.76789	-1.14007e-06	0.000153079	-7.06153e-06	-0.000357592	-4.16899e-06	-0.000256549
874	1.748	-0.0303506	-1.77963	-3.68026e-06	5.81332e-05	-7.06635e-06	-0.00035738	-4.18312e-06	-0.000257264
875	1.75	-0.0229186	-1.99185	-6.19862e-07	-9.43277e-06	-7.07065e-06	-0.000357332	-4.19726e-06	-0.000257978
876	1.752	0.00599564	-2.08822	6.39455e-06	-0.00010345	-7.06488e-06	-0.000357445	-4.21139e-06	-0.000258693
877	1.754	-0.0476665	-2.10421	1.66005e-06	-0.000136147	-7.05682e-06	-0.000357684	-4.2255e-06	-0.000259409
878	1.756	-0.0703107	-1.85213	-1.29896e-05	-5.99581e-05	-7.06815e-06	-0.00035788	-4.23964e-06	-0.000260124
879	1.758	-0.0701308	-1.65846	-1.7285e-05	8.1748e-05	-7.09843e-06	-0.000357858	-4.25384e-06	-0.00026084
880	1.76	-0.0139354	-1.65683	-6.41896e-06	0.000145189	-7.12213e-06	-0.000357632	-4.26808e-06	-0.000261555
881	1.762	-0.0151349	-1.72016	4.18193e-06	0.000128312	-7.12437e-06	-0.000357358	-4.28233e-06	-0.00026227
882	1.764	-0.0163215	-1.71852	3.74784e-06	0.000111433	-7.11644e-06	-0.000357118	-4.29656e-06	-0.000262984
883	1.766	-0.0519337	-1.70074	-3.30413e-06	0.000119896	-7.116e-06	-0.000356887	-4.31079e-06	-0.000263698
884	1.768	-0.0694267	-1.93696	-1.3492e-05	5.40207e-05	-7.13279e-06	-0.000356713	-4.32506e-06	-0.000264411
885	1.77	-0.0587363	-2.28639	-1.47756e-05	-0.000126612	-7.16106e-06	-0.000356786	-4.33938e-06	-0.000265125
886	1.772	-0.0474215	-2.31207	-1.0519e-05	-0.000241455	-7.18635e-06	-0.000357154	-4.35375e-06	-0.000265839
887	1.774	-0.0359967	-2.35435	-6.12124e-06	-0.000260313	-7.20299e-06	-0.000357655	-4.36816e-06	-0.000266555
888	1.776	-0.0465325	-2.52156	-5.92541e-06	-0.000323399	-7.21504e-06	-0.000358239	-4.38259e-06	-0.000267271
889	1.778	-0.00204444	-2.28476	6.28771e-07	-0.000299272	-7.22034e-06	-0.000358862	-4.39703e-06	-0.000267989
890	1.78	0.00448165	-1.95981	1.04641e-05	-0.000121341	-7.20924e-06	-0.000359282	-4.41145e-06	-0.000268707
891	1.782	2.44751e-05	-2.11502	1.08868e-05	-6.59128e-05	-7.18789e-06	-0.00035947	-4.42583e-06	-0.000269426
892	1.784	0.0143491	-2.09187	1.28091e-05	-0.000104801	-7.1642e-06	-0.00035964	-4.44015e-06	-0.000270146
893	1.786	0.0334747	-2.01584	1.92664e-05	-7.14267e-05	-7.13212e-06	-0.000359817	-4.45442e-06	-0.000270865
894	1.788	0.0249842	-1.81851	2.13361e-05	1.63814e-05	-7.09152e-06	-0.000359872	-4.4686e-06	-0.000271585
895	1.79	-0.0189251	-1.86969	1.12834e-05	6.44328e-05	-7.0589e-06	-0.000359791	-4.48272e-06	-0.000272305
896	1.792	-0.0198866	-1.58447	2.67841e-06	0.000139944	-7.04494e-06	-0.000359587	-4.49681e-06	-0.000273024
897	1.794	-0.0304512	-1.36332	4.85743e-07	0.000300555	-7.04177e-06	-0.000359146	-4.51089e-06	-0.000273742
898	1.796	-0.0224204	-1.3639	2.22821e-08	0.000371847	-7.04127e-06	-0.000358474	-4.52498e-06	-0.000274459
899	1.798	-0.0086035	-1.71673	4.24751e-06	0.000263763	-7.037e-06	-0.000357838	-4.53905e-06	-0.000275175
900	1.8	-0.00588382	-1.94237	7.45133e-06	8.53381e-05	-7.0253e-06	-0.000357489	-4.5531e-06	-0.00027589
901	1.802	-0.0354206	-1.97745	2.31783e-06	6.20251e-06	-7.01553e-06	-0.000357397	-4.56713e-06	-0.000276604
902	1.804	-0.0459258	-2.33149	-5.35899e-06	-0.000113061	-7.01857e-06	-0.000357504	-4.58117e-06	-0.000277319
903	1.806	-0.0527003	-2.42464	-8.6585e-06	-0.000250476	-7.03259e-06	-0.000357868	-4.59523e-06	-0.000278035
904	1.808	0.0367224	-2.47014	7.25887e-06	-0.000291472	-7.03399e-06	-0.00035841	-4.6093e-06	-0.000278752
905	1.81	0.0445497	-2.1758	2.59843e-05	-0.000211378	-7.00074e-06	-0.000358913	-4.6233e-06	-0.00027947
906	1.812	0.0192414	-2.05622	2.2646e-05	-7.96936e-05	-6.95211e-06	-0.000359204	-4.63721e-06	-0.000280188
907	1.814	-0.0353313	-1.82299	7.3074e-06	3.28932e-05	-6.92216e-06	-0.00035925	-4.65105e-06	-0.000280907
908	1.816	0.00408621	-1.58905	4.4159e-06	0.000181215	-6.91044e-06	-0.000359036	-4.66487e-06	-0.000281625
909	1.818	-0.00287755	-1.55547	1.06798e-05	0.000267143	-6.89534e-06	-0.000358588	-4.67866e-06	-0.000282342
910	1.82	-0.0510279	-1.62361	1.03714e-07	0.000258665	-6.88456e-06	-0.000358062	-4.69243e-06	-0.000283058
911	1.822	-0.059372	-1.71886	-1.0738e-05	0.000209922	-6.89519e-06	-0.000357594	-4.70622e-06	-0.000283773
912	1.824	-0.0493603	-1.91003	-1.03947e-05	0.000122725	-6.91632e-06	-0.000357261	-4.72005e-06	-0.000284488
913	1.826	0.00012724	-1.93255	1.07015e-06	5.82476e-05	-6.92565e-06	-0.00035708	-4.73391e-06	-0.000285202
914	1.828	0.00251603	-2.00073	1.1069e-05	3.21999e-05	-6.91351e-06	-0.00035699	-4.74773e-06	-0.000285916
915	1.83	-0.0116318	-2.1004	8.83034e-06	-1.79595e-05	-6.89361e-06	-0.000356975	-4.76152e-06	-0.00028663
916	1.832	0.0754752	-2.00412	2.28835e-05	-1.67304e-05	-6.8619e-06	-0.00035701	-4.77524e-06	-0.000287344
917	1.834	0.125962	-1.81374	4.93663e-05	7.51353e-05	-6.78965e-06	-0.000356952	-4.78882e-06	-0.000288058
918	1.836	0.0955388	-1.8728	5.32468e-05	0.000118456	-6.68703e-06	-0.000356758	-4.8022e-06	-0.000288771
919	1.838	-0.0257826	-1.74372	2.40868e-05	0.000142616	-6.6097e-06	-0.000356497	-4.81542e-06	-0.000289484
920	1.84	-0.0050024	-1.56809	4.77318e-06	0.000240111	-6.58084e-06	-0.000356114	-4.82858e-06	-0.000290197
921	1.842	0.0076785	-1.71097	1.1229e-05	0.000252612	-6.56484e-06	-0.000355621	-4.84171e-06	-0.000290908
922	1.844	0.0162903	-1.8011	1.53446e-05	0.000182055	-6.53826e-06	-0.000355187	-4.85478e-06	-0.000291618
923	1.846	-0.0146432	-1.70673	1.10727e-05	0.000185634	-6.51185e-06	-0.000354819	-4.86781e-06	-0.000292328
924	1.848	-0.0343009	-1.46258	1.36423e-06	0.00029367	-6.49941e-06	-0.00035434	-4.88081e-06	-0.000293036
925	1.85	-0.0312993	-1.41538	-1.81839e-06	0.000386959	-6.49986e-06	-0.000353659	-4.89381e-06	-0.000293744
926	1.852	0.0378999	-1.43398	1.20868e-05	0.00039813	-6.4896e-06	-0.000352874	-4.90679e-06	-0.00029445
927	1.854	-0.00075426	-1.25117	1.79812e-05	0.000451667	-6.45953e-06	-0.000352024	-4.91971e-06	-0.000295154
928	1.856	-0.0603178	-0.958052	-8.86545e-07	0.000602608	-6.44243e-06	-0.00035097	-4.93259e-06	-0.000295856
929	1.858	-0.0787949	-1.11575	-1.58742e-05	0.000647129	-6.45919e-06	-0.00034972	-4.94551e-06	-0.000296555
930	1.86	-0.0343315	-1.30256	-1.08568e-05	0.00054166	-6.48592e-06	-0.000348531	-4.95848e-06	-0.000297252
931	1.862	-0.0377293	-1.2595	-2.93943e-06	0.000498916	-6.49972e-06	-0.000347491	-4.97148e-06	-0.000297947
932	1.864	-0.0331546	-1.2647	-2.69289e-06	0.00051291	-6.50535e-06	-0.000346479	-4.98449e-06	-0.00029864
933	1.866	-0.0261037	-1.8108	-4.36973e-07	0.000342781	-6.50848e-06	-0.000345623	-4.99751e-06	-0.000299331
934	1.868	-0.0398004	-2.07719	-1.69481e-06	9.10189e-05	-6.51061e-06	-0.00034519	-5.01053e-06	-0.000300022
935	1.87	-0.0199738	-1.93045	-4.95795e-07	5.57582e-05	-6.51281e-06	-0.000345043	-5.02355e-06	-0.000300712
936	1.872	0.00788018	-1.81259	8.69371e-06	0.000140572	-6.50461e-06	-0.000344846	-5.03656e-06	-0.000301401
937	1.874	-0.0627335	-1.7201	4.90824e-07	0.000208431	-6.49542e-06	-0.000344497	-5.04955e-06	-0.00030209
938	1.876	-0.0792266	-1.42491	-1.62404e-05	0.0003317	-6.51117e-06	-0.000343957	-5.06258e-06	-0.000302778
939	1.878	-0.0505435	-1.25659	-1.38762e-05	0.000478658	-6.54129e-06	-0.000343147	-5.07566e-06	-0.000303465
940	1.88	-0.0168555	-1.26877	-1.8616e-06	0.000529555	-6.55703e-06	-0.000342139	-5.08877e-06	-0.000304149
941	1.882	-0.0574384	-1.33778	-3.16735e-06	0.000506275	-6.56206e-06	-0.000341103	-5.1019e-06	-0.000304831
942	1.884	-0.0514145	-1.38383	-9.79311e-06	0.0004724	-6.57502e-06	-0.000340124	-5.11505e-06	-0.000305511
943	1.886	-0.0274205	-1.3997	-4.00023e-06	0.00045512	-6.58881e-06	-0.000339197	-5.12823e-06	-0.00030619
944	1.888	-0.0296717	-1.39354	2.01315e-07	0.000454141	-6.59261e-06	-0.000338287	-5.14141e-06	-0.000306866
945	1.89	-0.0225548	-1.19444	1.15727e-06	0.000520331	-6.59125e-06	-0.000337313	-5.15459e-06	-0.000307541
946	1.892	-0.140994	-1.14001	-2.02306e-05	0.000601598	-6.61032e-06	-0.000336191	-5.16781e-06	-0.000308213
947	1.894	-0.152466	-1.26928	-4.51933e-05	0.000580237	-6.67575e-06	-0.000335009	-5.18117e-06	-0.000308883
948	1.896	-0.10511	-1.36974	-3.82721e-05	0.000510458	-6.75921e-06	-0.000333919	-5.19468e-06	-0.000309551
949	1.898	-0.026515	-1.30037	-1.40301e-05	0.000502742	-6.81151e-06	-0.000332905	-5.20831e-06	-0.000310217
950	1.9	-0.0424052	-1.49344	-1.95057e-06	0.000466078	-6.8275e-06	-0.000331937	-5.22196e-06	-0.000310881
951	1.902	0.0250916	-1.38578	7.99484e-06	0.000441365	-6.82145e-06	-0.000331029	-5.2356e-06	-0.000311543
952	1.904	0.0317611	-1.32342	2.22786e-05	0.000496462	-6.79118e-06	-0.000330091	-5.24919e-06	-0.000312203
953	1.906	-0.0133983	-1.25738	1.48977e-05	0.000538545	-6.754e-06	-0.000329056	-5.26269e-06	-0.000312861
954	1.908	-0.0371612	-1.14064	1.66415e-06	0.00059761	-6.73744e-06	-0.00032792	-5.27617e-06	-0.000313517
955	1.91	-0.0250585	-1.07327	-5.57566e-07	0.00065708	-6.73633e-06	-0.000326665	-5.28964e-06	-0.00031417
956	1.912	-0.0291236	-1.28045	1.00867e-06	0.000615312	-6.73588e-06	-0.000325393	-5.30311e-06	-0.000314821
957	1.914	-0.0603978	-1.12104	-5.76682e-06	0.000602293	-6.74064e-06	-0.000324175	-5.3166e-06	-0.000315469
958	1.916	-0.0263086	-1.16765	-5.20496e-06	0.000639437	-6.75161e-06	-0.000322934	-5.3301e-06	-0.000316115
959	1.918	-0.0147133	-1.36595	3.60102e-06	0.000564785	-6.75322e-06	-0.000321729	-5.3436e-06	-0.000316759
960	1.92	-0.0231611	-1.73854	4.2268e-06	0.000388253	-6.74539e-06	-0.000320776	-5.3571e-06	-0.0003174
961	1.922	-0.0142907	-1.64125	4.32853e-06	0.00030408	-6.73683e-06	-0.000320084	-5.37057e-06	-0.000318041
962	1.924	0.00752663	-1.93277	1.02504e-05	0.000245232	-6.72225e-06	-0.000319535	-5.38401e-06	-0.00031868
963	1.926	-0.00414898	-1.81788	1.22211e-05	0.000191875	-6.69978e-06	-0.000319098	-5.39741e-06	-0.000319318
964	1.928	-0.0829663	-1.8174	-5.16123e-06	0.000229762	-6.69272e-06	-0.000318676	-5.4108e-06	-0.000319955
965	1.93	-0.090936	-1.47415	-2.18309e-05	0.000339008	-6.71971e-06	-0.000318107	-5.42424e-06	-0.000320591
966	1.932	-0.0908092	-1.45135	-2.3319e-05	0.000455222	-6.76486e-06	-0.000317313	-5.43777e-06	-0.000321226
967	1.934	-0.0617081	-1.36477	-1.7678e-05	0.000491216	-6.80586e-06	-0.000316367	-5.45138e-06	-0.000321859
968	1.936	-0.0536245	-1.44051	-1.05067e-05	0.000496406	-6.83405e-06	-0.000315379	-5.46505e-06	-0.000322489
969	1.938	-0.0365877	-1.40565	-5.65537e-06	0.000485426	-6.85021e-06	-0.000314397	-5.47875e-06	-0.000323118
970	1.94	-0.0199794	-1.43522	8.35448e-07	0.000488863	-6.85503e-06	-0.000313423	-5.49246e-06	-0.000323745
971	1.942	-0.0420009	-1.50295	-1.84925e-07	0.000460229	-6.85438e-06	-0.000312474	-5.50617e-06	-0.00032437
972	1.944	-0.0582236	-1.36163	-7.519e-06	0.000484989	-6.86208e-06	-0.000311529	-5.51989e-06	-0.000324993
973	1.946	-0.0214605	-1.53706	-3.54836e-06	0.000476083	-6.87315e-06	-0.000310567	-5.53364e-06	-0.000325614
974	1.948	0.0103666	-1.65165	9.66264e-06	0.000387194	-6.86703e-06	-0.000309704	-5.54737e-06	-0.000326234
975	1.95	-0.0426505	-2.24977	5.60821e-06	0.000166205	-6.85176e-06	-0.000309151	-5.56108e-06	-0.000326852
976	1.952	-0.117131	-2.27385	-1.88901e-05	-2.65089e-05	-6.86505e-06	-0.000309011	-5.57481e-06	-0.00032747
977	1.954	-0.121419	-2.51908	-3.40173e-05	-0.000108947	-6.91795e-06	-0.000309147	-5.58864e-06	-0.000328088
978	1.956	-0.0784098	-2.57071	-2.65503e-05	-0.000199996	-6.97852e-06	-0.000309455	-5.6026e-06	-0.000328707
979	1.958	-0.0118582	-2.6252	-5.46027e-06	-0.000231444	-7.01053e-06	-0.000309887	-5.61662e-06	-0.000329327
980	1.96	0.000294264	-2.01539	9.69607e-06	-5.61898e-05	-7.0063e-06	-0.000310175	-5.63063e-06	-0.000329947
981	1.962	-0.0304108	-1.93496	6.14925e-06	0.000161229	-6.99045e-06	-0.00031007	-5.64461e-06	-0.000330567
982	1.964	-0.0486382	-1.84665	-3.23992e-06	0.00021568	-6.98754e-06	-0.000309693	-5.65859e-06	-0.000331187
983	1.966	-0.0308237	-1.50105	-3.2985e-06	0.000352993	-6.99408e-06	-0.000309124	-5.67258e-06	-0.000331805
984	1.968	-0.0210259	-1.49042	2.03236e-06	0.000466021	-6.99535e-06	-0.000308305	-5.68657e-06	-0.000332422
985	1.97	-0.0798634	-1.46465	-7.37754e-06	0.000479095	-7.00069e-06	-0.00030736	-5.70057e-06	-0.000333036
986	1.972	-0.0878402	-1.42656	-2.02056e-05	0.000500744	-7.02827e-06	-0.00030638	-5.71462e-06	-0.000333649
987	1.974	-0.0651686	-1.54298	-1.73589e-05	0.000477948	-7.06584e-06	-0.000305401	-5.72876e-06	-0.00033426
988	1.976	-0.0676071	-1.6386	-1.3447e-05	0.000413354	-7.09664e-06	-0.00030451	-5.74295e-06	-0.000334869
989	1.978	-0.0860253	-1.56197	-1.74369e-05	0.000409079	-7.12753e-06	-0.000303688	-5.7572e-06	-0.000335476
990	1.98	-0.0460503	-1.59456	-1.32702e-05	0.000424493	-7.15824e-06	-0.000302854	-5.77152e-06	-0.000336082
991	1.982	0.00591729	-1.74073	4.43237e-06	0.00037027	-7.16707e-06	-0.000302059	-5.78586e-06	-0.000336686
992	1.984	-0.0260409	-1.57719	8.30161e-06	0.000377333	-7.15434e-06	-0.000301312	-5.80016e-06	-0.000337289
993	1.986	-0.0555472	-0.963246	-3.49721e-06	0.000621923	-7.14953e-06	-0.000300312	-5.81446e-06	-0.000337889
994	1.988	0.00450858	-0.929694	2.3989e-06	0.000825881	-7.15063e-06	-0.000298865	-5.82876e-06	-0.000338487
995	1.99	0.0407509	-0.949448	2.09389e-05	0.000831797	-7.12729e-06	-0.000297207	-5.84302e-06	-0.000339082
996	1.992	0.0233623	-1.41487	2.45857e-05	0.000681767	-7.08177e-06	-0.000295693	-5.85718e-06	-0.000339673
997	1.994	-0.0284834	-1.602	1.12924e-05	0.000479417	-7.04589e-06	-0.000294532	-5.87127e-06	-0.000340262
998	1.996	-0.0292125	-2.19909	1.20253e-06	0.000235911	-7.0334e-06	-0.000293817	-5.88534e-06	-0.00034085
999	1.998	-0.0452624	-2.49993	-2.00363e-06	-4.31411e-05	-7.0342e-06	-0.000293624	-5.89941e-06	-0.000341437
1000	2	-3.12354e-05	-2.43798	3.62868e-06	-0.000116251	-7.03257e-06	-0.000293783	-5.91347e-06	-0.000342024
1001	2.002	-0.0417425	-1.96001	4.32609e-06	5.40168e-05	-7.02462e-06	-0.000293846	-5.92752e-06	-0.000342612
1002	2.004	-0.0820098	-1.8505	-1.14186e-05	0.000239149	-7.03171e-06	-0.000293552	-5.94159e-06	-0.000343199
1003	2.006	-0.0583165	-1.97389	-1.45855e-05	0.000236351	-7.05772e-06	-0.000293077	-5.9557e-06	-0.000343785
1004	2.008	0.0457038	-1.5993	9.9953e-06	0.000316384	-7.06231e-06	-0.000292524	-5.96983e-06	-0.00034437
1005	2.01	0.0142059	-1.71322	2.39624e-05	0.000399373	-7.02835e-06	-0.000291808	-5.98388e-06	-0.000344954
1006	2.012	-0.0893619	-1.73665	-1.99135e-06	0.000357973	-7.00638e-06	-0.000291051	-5.9979e-06	-0.000345536
1007	2.014	-0.115094	-1.60485	-2.68365e-05	0.000393354	-7.0352e-06	-0.0002903	-6.01197e-06	-0.000346117
1008	2.016	-0.0792218	-1.53151	-2.48662e-05	0.000458968	-7.08691e-06	-0.000289447	-6.02614e-06	-0.000346696
1009	2.018	-0.0412618	-1.60099	-1.06473e-05	0.000461671	-7.12242e-06	-0.000288527	-6.04039e-06	-0.000347273
1010	2.02	-0.0435298	-1.51772	-3.76292e-06	0.00046747	-7.13683e-06	-0.000287598	-6.05466e-06	-0.000347848
1011	2.022	-0.0462709	-1.34053	-4.7056e-06	0.00055034	-7.1453e-06	-0.00028658	-6.06895e-06	-0.000348421
1012	2.024	-0.0316378	-1.33418	-2.39804e-06	0.000609162	-7.1524e-06	-0.00028542	-6.08325e-06	-0.000348992
1013	2.026	-0.026004	-1.32799	1.52008e-06	0.000614542	-7.15328e-06	-0.000284197	-6.09756e-06	-0.00034956
1014	2.028	-0.0244225	-1.3261	2.92826e-06	0.000618517	-7.14883e-06	-0.000282964	-6.11186e-06	-0.000350126
1015	2.03	-0.0591654	-1.28906	-3.42835e-06	0.000632115	-7.14933e-06	-0.000281713	-6.12616e-06	-0.00035069
1016	2.032	-0.0243761	-1.36735	-3.39886e-06	0.000620646	-7.15616e-06	-0.00028046	-6.14047e-06	-0.000351251
1017	2.034	-0.00936389	-1.08628	6.1989e-06	0.000685428	-7.15336e-06	-0.000279154	-6.15478e-06	-0.000351809
1018	2.036	-0.00127709	-1.0002	1.06615e-05	0.000801562	-7.1365e-06	-0.000277667	-6.16905e-06	-0.000352364
1019	2.038	-0.0588899	-1.10725	1.15775e-06	0.000796394	-7.12468e-06	-0.000276069	-6.1833e-06	-0.000352916
1020	2.04	-0.0280314	-0.876888	-3.96695e-06	0.0008363	-7.12749e-06	-0.000274437	-6.19755e-06	-0.000353465
1021	2.042	0.00587511	-0.960631	8.50819e-06	0.000883475	-7.12295e-06	-0.000272717	-6.2118e-06	-0.000354011
1022	2.044	0.029364	-1.3645	1.95661e-05	0.000732438	-7.09487e-06	-0.000271101	-6.22599e-06	-0.000354553
1023	2.046	0.00533309	-1.3701	1.9482e-05	0.000605804	-7.05583e-06	-0.000269763	-6.2401e-06	-0.000355092
1024	2.048	-0.0099157	-1.28183	1.19483e-05	0.00063295	-7.0244e-06	-0.000268524	-6.25415e-06	-0.000355629
1025	2.05	-0.01652	-1.51696	7.76559e-06	0.000588359	-7.00468e-06	-0.000267303	-6.26816e-06	-0.000356164
1026	2.052	-0.0988008	-1.28332	-9.30797e-06	0.000589181	-7.00622e-06	-0.000266125	-6.28217e-06	-0.000356696
1027	2.054	-0.0952834	-1.34979	-2.44351e-05	0.000642698	-7.03997e-06	-0.000264893	-6.29625e-06	-0.000357226
1028	2.056	-0.0505476	-1.61813	-1.51359e-05	0.000539337	-7.07954e-06	-0.000263711	-6.31041e-06	-0.000357754
1029	2.058	0.0109382	-1.69732	5.31111e-06	0.00043199	-7.08936e-06	-0.00026274	-6.32459e-06	-0.000358279
1030	2.06	-0.0617141	-1.86787	3.1836e-06	0.000355191	-7.08087e-06	-0.000261953	-6.33875e-06	-0.000358803
1031	2.062	-0.0586913	-1.95288	-1.01868e-05	0.000276564	-7.08787e-06	-0.000261321	-6.35293e-06	-0.000359326
1032	2.064	-0.0243723	-1.94221	-2.98582e-06	0.000254562	-7.10104e-06	-0.00026079	-6.36713e-06	-0.000359847
1033	2.066	0.0152499	-1.91747	1.12535e-05	0.000266849	-7.09278e-06	-0.000260268	-6.38131e-06	-0.000360368
1034	2.068	-0.00197667	-1.77327	1.55802e-05	0.000320861	-7.06594e-06	-0.000259681	-6.39545e-06	-0.000360887
1035	2.07	-0.0178012	-1.81929	9.24396e-06	0.000352754	-7.04112e-06	-0.000259007	-6.40953e-06	-0.000361405
1036	2.072	0.00278041	-1.95886	1.01784e-05	0.000295961	-7.0217e-06	-0.000258358	-6.42357e-06	-0.000361922
1037	2.074	-0.00222381	-2.09176	1.31935e-05	0.000212014	-6.99832e-06	-0.00025785	-6.43757e-06	-0.000362437
1038	2.076	-0.0339239	-2.10522	6.15442e-06	0.000167469	-6.97898e-06	-0.000257471	-6.45153e-06	-0.000362952
1039	2.078	-0.0592943	-2.07634	-4.80139e-06	0.000173472	-6.97762e-06	-0.00025713	-6.46548e-06	-0.000363467
1040	2.08	-0.0174118	-1.96935	-1.60678e-06	0.000217113	-6.98403e-06	-0.000256739	-6.47945e-06	-0.00036398
1041	2.082	0.0106299	-2.10683	1.18594e-05	0.000208764	-6.97378e-06	-0.000256313	-6.4934e-06	-0.000364493
1042	2.084	-0.0391468	-1.77967	7.6987e-06	0.000269213	-6.95422e-06	-0.000255835	-6.50731e-06	-0.000365004
1043	2.086	-0.0611684	-1.70832	-6.08959e-06	0.000394916	-6.95261e-06	-0.000255171	-6.52121e-06	-0.000365515
1044	2.088	-0.0413538	-1.42223	-6.49501e-06	0.000507782	-6.9652e-06	-0.000254269	-6.53514e-06	-0.000366023
1045	2.09	0.0177935	-1.24329	8.70896e-06	0.000654261	-6.96298e-06	-0.000253107	-6.54907e-06	-0.00036653
1046	2.092	0.0234974	-1.07931	2.11993e-05	0.000762567	-6.93307e-06	-0.00025169	-6.56293e-06	-0.000367033
1047	2.094	-0.051113	-0.795434	7.96701e-06	0.000903656	-6.90391e-06	-0.000250023	-6.57674e-06	-0.000367533
1048	2.096	-0.0422737	-0.67865	-4.66251e-06	0.00102998	-6.9006e-06	-0.00024809	-6.59054e-06	-0.000368029
1049	2.098	0.00746364	-0.723839	6.6209e-06	0.00105346	-6.89864e-06	-0.000246006	-6.60434e-06	-0.000368521
1050	2.1	0.0628505	-0.955401	2.68557e-05	0.000968065	-6.86517e-06	-0.000243985	-6.61807e-06	-0.000369009
1051	2.102	0.00832896	-0.909163	2.70407e-05	0.00091122	-6.81127e-06	-0.000242106	-6.63169e-06	-0.000369493
1052	2.104	-0.0584275	-1.21953	3.73631e-06	0.000829733	-6.78049e-06	-0.000240365	-6.64525e-06	-0.000369974
1053	2.106	-0.094486	-1.14717	-1.60177e-05	0.000756393	-6.79278e-06	-0.000238779	-6.65884e-06	-0.000370452
1054	2.108	-0.0498277	-1.37811	-1.43458e-05	0.000707858	-6.82314e-06	-0.000237314	-6.67249e-06	-0.000370926
1055	2.11	0.0488258	-1.29524	1.32323e-05	0.000662595	-6.82425e-06	-0.000235944	-6.68613e-06	-0.000371398
1056	2.112	0.0287348	-1.54945	2.83587e-05	0.00061005	-6.78266e-06	-0.000234671	-6.6997e-06	-0.000371867
1057	2.114	0.0111542	-1.6132	2.11322e-05	0.000511673	-6.73317e-06	-0.000233549	-6.71317e-06	-0.000372335
1058	2.116	-0.0129498	-1.63866	1.31338e-05	0.000484768	-6.69891e-06	-0.000232553	-6.72656e-06	-0.0003728
1059	2.118	-0.000979146	-1.4117	1.08182e-05	0.000548702	-6.67495e-06	-0.00023152	-6.73991e-06	-0.000373263
1060	2.12	-0.00805296	-1.4763	1.17774e-05	0.000600395	-6.65236e-06	-0.00023037	-6.75322e-06	-0.000373723
1061	2.122	-0.00879902	-1.15239	1.0291e-05	0.000682373	-6.63029e-06	-0.000229088	-6.76648e-06	-0.000374182
1062	2.124	-0.0315168	-1.004	5.79606e-06	0.000830899	-6.6142e-06	-0.000227574	-6.77971e-06	-0.000374637
1063	2.126	-0.0281173	-1.03205	2.09821e-06	0.000869428	-6.60631e-06	-0.000225874	-6.79292e-06	-0.000375089
1064	2.128	-0.0152468	-1.23061	5.2442e-06	0.000799522	-6.59897e-06	-0.000224205	-6.80612e-06	-0.000375537
1065	2.13	-0.013103	-1.28321	8.14865e-06	0.00072193	-6.58557e-06	-0.000222684	-6.81929e-06	-0.000375982
1066	2.132	0.0149273	-1.21975	1.39684e-05	0.000726204	-6.56346e-06	-0.000221236	-6.83242e-06	-0.000376425
1067	2.134	0.0583121	-1.46204	2.7719e-05	0.000671189	-6.52177e-06	-0.000219838	-6.84546e-06	-0.000376864
1068	2.136	0.0477905	-1.62222	3.40556e-05	0.000546275	-6.45999e-06	-0.000218621	-6.85838e-06	-0.000377302
1069	2.138	0.00599462	-1.70562	2.40111e-05	0.000470998	-6.40193e-06	-0.000217603	-6.87118e-06	-0.000377737
1070	2.14	-0.0165178	-1.60835	1.16604e-05	0.000476165	-6.36625e-06	-0.000216656	-6.88392e-06	-0.00037817
1071	2.142	0.00140527	-1.46014	1.0794e-05	0.000553705	-6.3438e-06	-0.000215626	-6.8966e-06	-0.000378601
1072	2.144	0.00775136	-1.23218	1.54771e-05	0.000672075	-6.31753e-06	-0.000214401	-6.90924e-06	-0.00037903
1073	2.146	-0.00744901	-1.01013	1.37902e-05	0.000813509	-6.28826e-06	-0.000212915	-6.92182e-06	-0.000379456
1074	2.148	0.0115031	-0.722164	1.45274e-05	0.000973685	-6.25994e-06	-0.000211128	-6.93434e-06	-0.000379878
1075	2.15	-0.0019143	-0.996382	1.56073e-05	0.000978765	-6.22981e-06	-0.000209175	-6.94679e-06	-0.000380297
1076	2.152	-0.0229255	-1.36047	9.00183e-06	0.000780061	-6.2052e-06	-0.000207417	-6.95921e-06	-0.000380712
1077	2.154	-0.0394271	-1.5225	1.80312e-06	0.0006164	-6.1944e-06	-0.00020602	-6.97159e-06	-0.000381124
1078	2.156	0.0459201	-1.38085	1.50579e-05	0.000610767	-6.17754e-06	-0.000204793	-6.98395e-06	-0.000381533
1079	2.158	0.0620426	-1.72684	3.45864e-05	0.000547638	-6.12789e-06	-0.000203634	-6.9962e-06	-0.00038194
1080	2.16	0.0168966	-1.17753	2.902e-05	0.000611893	-6.06428e-06	-0.000202475	-7.00833e-06	-0.000382345
1081	2.162	-0.0628693	-0.903778	5.01322e-06	0.000869806	-6.03025e-06	-0.000200993	-7.02039e-06	-0.000382747
1082	2.164	-0.0822257	-0.922016	-1.40342e-05	0.000950347	-6.03927e-06	-0.000199173	-7.03247e-06	-0.000383146
1083	2.166	-0.0564107	-0.893547	-1.27777e-05	0.000954226	-6.06608e-06	-0.000197269	-7.0446e-06	-0.00038354
1084	2.168	-0.00125922	-0.866437	2.80725e-06	0.00097226	-6.07605e-06	-0.000195342	-7.05676e-06	-0.000383931
1085	2.17	-0.00441648	-0.957097	1.28207e-05	0.000953051	-6.06043e-06	-0.000193417	-7.06888e-06	-0.000384318
1086	2.172	-0.0123656	-0.98608	1.06994e-05	0.000916296	-6.03691e-06	-0.000191547	-7.08095e-06	-0.000384701
1087	2.174	-0.0192483	-0.909555	7.8616e-06	0.000931772	-6.01835e-06	-0.000189699	-7.09299e-06	-0.00038508
1088	2.176	-0.0229492	-1.14837	5.84064e-06	0.00088166	-6.00464e-06	-0.000187886	-7.105e-06	-0.000385456
1089	2.178	-0.0498135	-1.08628	-2.30138e-08	0.00082702	-5.99883e-06	-0.000186177	-7.117e-06	-0.000385828
1090	2.18	0.00543335	-1.03513	5.44938e-06	0.00086298	-5.9934e-06	-0.000184487	-7.12898e-06	-0.000386197
1091	2.182	0.0182454	-1.08945	1.85518e-05	0.000862551	-5.9694e-06	-0.000182762	-7.14092e-06	-0.000386563
1092	2.184	-0.0244506	-0.987554	1.2819e-05	0.000877964	-5.93803e-06	-0.000181021	-7.1528e-06	-0.000386925
1093	2.186	-0.0534117	-0.821739	-9.47261e-07	0.000962156	-5.92616e-06	-0.000179181	-7.16465e-06	-0.000387283
1094	2.188	-0.0338425	-0.792487	-2.73953e-06	0.00102363	-5.92984e-06	-0.000177195	-7.17651e-06	-0.000387638
1095	2.19	-0.00887958	-0.689623	5.83818e-06	0.00106542	-5.92674e-06	-0.000175106	-7.18836e-06	-0.000387988
1096	2.192	-0.0497075	-0.767739	2.80103e-06	0.00107364	-5.9181e-06	-0.000172967	-7.2002e-06	-0.000388334
1097	2.194	-0.0450771	-0.873323	-4.14626e-06	0.0010167	-5.91945e-06	-0.000170877	-7.21204e-06	-0.000388676
1098	2.196	-0.052957	-1.00072	-4.75741e-06	0.000944346	-5.92835e-06	-0.000168916	-7.22389e-06	-0.000389013
1099	2.198	-0.00482845	-1.00924	2.99646e-06	0.000902306	-5.93011e-06	-0.000167069	-7.23575e-06	-0.000389348
1100	2.2	0.00232744	-1.18685	1.36418e-05	0.000844559	-5.91348e-06	-0.000165322	-7.24758e-06	-0.000389678
1101	2.202	0.0127352	-0.663546	1.70332e-05	0.000952995	-5.8828e-06	-0.000163525	-7.25935e-06	-0.000390005
1102	2.204	-0.00261673	-0.628934	1.60959e-05	0.00112773	-5.84967e-06	-0.000161444	-7.27105e-06	-0.000390328
1103	2.206	0.000516071	-0.610989	1.37596e-05	0.00114453	-5.81982e-06	-0.000159172	-7.28269e-06	-0.000390646
1104	2.208	0.0129293	-0.617483	1.67625e-05	0.00114847	-5.78929e-06	-0.000156879	-7.29426e-06	-0.00039096
1105	2.21	-0.07352	-0.622909	2.53799e-06	0.00114508	-5.76999e-06	-0.000154585	-7.3058e-06	-0.000391269
1106	2.212	-0.0658942	-1.17949	-1.26073e-05	0.00096978	-5.78006e-06	-0.00015247	-7.31736e-06	-0.000391574
1107	2.214	-0.0354593	-1.23279	-5.27492e-06	0.000779496	-5.79795e-06	-0.000150721	-7.32896e-06	-0.000391876
1108	2.216	0.0565914	-1.29791	1.82931e-05	0.000742777	-5.78493e-06	-0.000149199	-7.34053e-06	-0.000392174
1109	2.218	0.0585723	-1.35853	3.63892e-05	0.00070376	-5.73024e-06	-0.000147752	-7.35199e-06	-0.00039247
1110	2.22	0.0201216	-1.35423	2.93887e-05	0.000686424	-5.66447e-06	-0.000146362	-7.36332e-06	-0.000392762
1111	2.222	-0.0723669	-1.36052	4.22071e-06	0.000686055	-5.63086e-06	-0.00014499	-7.37458e-06	-0.000393052
1112	2.224	-0.0315842	-1.40919	-5.71026e-06	0.000669124	-5.63235e-06	-0.000143634	-7.38585e-06	-0.00039334
1113	2.226	0.0303996	-1.53744	1.40649e-05	0.000614067	-5.62399e-06	-0.000142351	-7.39709e-06	-0.000393624
1114	2.228	-0.00305408	-1.55732	1.95638e-05	0.000567998	-5.59036e-06	-0.000141169	-7.40827e-06	-0.000393907
1115	2.23	-0.0702171	-1.6588	2.26725e-07	0.000530283	-5.57057e-06	-0.000140071	-7.41942e-06	-0.000394187
1116	2.232	-0.0342933	-1.74526	-5.76868e-06	0.000471751	-5.57612e-06	-0.000139069	-7.43057e-06	-0.000394465
1117	2.234	-0.0454178	-1.66992	-9.87481e-07	0.000468471	-5.58287e-06	-0.000138129	-7.44173e-06	-0.000394741
1118	2.236	0.0183881	-1.48336	9.15567e-06	0.000550502	-5.5747e-06	-0.00013711	-7.45288e-06	-0.000395015
1119	2.238	0.0648586	-1.87573	3.03748e-05	0.000486366	-5.53517e-06	-0.000136073	-7.46395e-06	-0.000395288
1120	2.24	0.0465322	-1.78957	3.57991e-05	0.000390846	-5.469e-06	-0.000135196	-7.47489e-06	-0.000395558
1121	2.242	0.0215369	-1.66974	2.74797e-05	0.00045538	-5.40572e-06	-0.000134349	-7.4857e-06	-0.000395827
1122	2.244	0.0309137	-1.56804	2.44877e-05	0.000524767	-5.35375e-06	-0.000133369	-7.49641e-06	-0.000396093
1123	2.246	0.0146207	-1.65501	2.31689e-05	0.000529519	-5.3061e-06	-0.000132315	-7.50702e-06	-0.000396358
1124	2.248	-0.0501174	-1.13382	7.59709e-06	0.000665354	-5.27533e-06	-0.00013112	-7.51757e-06	-0.00039662
1125	2.25	-0.0653196	-0.717859	-7.76516e-06	0.000958348	-5.2755e-06	-0.000129496	-7.52812e-06	-0.000396879
1126	2.252	-0.105802	-0.737138	-1.8463e-05	0.00108243	-5.30173e-06	-0.000127455	-7.53873e-06	-0.000397134
1127	2.254	-0.101736	-0.787016	-2.54553e-05	0.00106093	-5.34564e-06	-0.000125312	-7.54942e-06	-0.000397385
1128	2.256	-0.0810595	-0.843452	-2.06861e-05	0.0010278	-5.39179e-06	-0.000123223	-7.5602e-06	-0.000397631
1129	2.258	-0.0527357	-0.907224	-1.12517e-05	0.000990308	-5.42372e-06	-0.000121205	-7.57105e-06	-0.000397874
1130	2.26	-0.0612501	-1.38683	-7.43096e-06	0.000820563	-5.44241e-06	-0.000119394	-7.58193e-06	-0.000398112
1131	2.262	-0.0327128	-1.2274	-3.56904e-06	0.000720555	-5.45341e-06	-0.000117853	-7.59284e-06	-0.000398348
1132	2.264	-0.0772524	-1.37263	-6.635e-06	0.000725025	-5.46361e-06	-0.000116408	-7.60377e-06	-0.000398581
1133	2.266	-0.0741427	-1.18819	-1.45908e-05	0.000737296	-5.48484e-06	-0.000114945	-7.61474e-06	-0.000398811
1134	2.268	-0.0617759	-0.90505	-1.16031e-05	0.000883424	-5.51103e-06	-0.000113325	-7.62576e-06	-0.000399038
1135	2.27	-0.0699655	-0.833025	-1.07882e-05	0.000994412	-5.53342e-06	-0.000111447	-7.63683e-06	-0.00039926
1136	2.272	-0.0877207	-0.943758	-1.5766e-05	0.000982301	-5.55998e-06	-0.00010947	-7.64795e-06	-0.000399479
1137	2.274	-0.0724757	-0.907153	-1.6237e-05	0.000959106	-5.59198e-06	-0.000107529	-7.65913e-06	-0.000399694
1138	2.276	-0.00273483	-0.991846	1.18242e-07	0.000944034	-5.6081e-06	-0.000105626	-7.67035e-06	-0.000399906
1139	2.278	-0.00300995	-1.30803	1.34889e-05	0.0008187	-5.59449e-06	-0.000103863	-7.68154e-06	-0.000400113
1140	2.28	-0.0278191	-1.50542	8.67692e-06	0.000658136	-5.57232e-06	-0.000102386	-7.69268e-06	-0.000400318
1141	2.282	-0.056572	-1.62494	-1.61167e-06	0.000559017	-5.56526e-06	-0.000101169	-7.70381e-06	-0.000400521
1142	2.284	-0.0618819	-1.69592	-8.15047e-06	0.00049939	-5.57502e-06	-0.00010011	-7.71496e-06	-0.000400721
1143	2.286	-0.0543517	-2.0367	-7.71177e-06	0.000370613	-5.59088e-06	-9.92405e-05	-7.72614e-06	-0.000400919
1144	2.288	-0.0616213	-2.06344	-7.64989e-06	0.000255652	-5.60625e-06	-9.86142e-05	-7.73736e-06	-0.000401116
1145	2.29	-0.108891	-1.95581	-1.81265e-05	0.000280813	-5.63202e-06	-9.80777e-05	-7.74862e-06	-0.000401313
1146	2.292	-0.129674	-2.16447	-3.12017e-05	0.000249119	-5.68135e-06	-9.75478e-05	-7.75998e-06	-0.000401508
1147	2.294	-0.102498	-2.15877	-2.99602e-05	0.000185569	-5.74251e-06	-9.71131e-05	-7.77147e-06	-0.000401702
1148	2.296	-0.0721776	-1.82944	-1.8891e-05	0.00029014	-5.79136e-06	-9.66374e-05	-7.78305e-06	-0.000401895
1149	2.298	-0.0847547	-1.5639	-1.54664e-05	0.000475905	-5.82572e-06	-9.58714e-05	-7.7947e-06	-0.000402087
1150	2.3	-0.000642725	-1.56215	-1.69719e-06	0.0005593	-5.84288e-06	-9.48362e-05	-7.80639e-06	-0.000402277
1151	2.302	0.0240882	-1.51662	1.92467e-05	0.000573933	-5.82533e-06	-9.37029e-05	-7.81804e-06	-0.000402464
1152	2.304	-0.0165026	-1.882	1.62094e-05	0.000473828	-5.78988e-06	-9.26552e-05	-7.82962e-06	-0.000402649
1153	2.306	-0.093034	-1.9597	-6.30166e-06	0.000335209	-5.77997e-06	-9.18461e-05	-7.84118e-06	-0.000402833
1154	2.308	-0.0970792	-2.22756	-2.17848e-05	0.00022706	-5.80806e-06	-9.12839e-05	-7.85279e-06	-0.000403016
1155	2.31	-0.101503	-2.02491	-2.34009e-05	0.000206514	-5.85324e-06	-9.08503e-05	-7.8645e-06	-0.000403197
1156	2.312	-0.152827	-1.82243	-3.41091e-05	0.000332944	-5.91075e-06	-9.03108e-05	-7.87632e-06	-0.000403378
1157	2.314	-0.163772	-1.42727	-4.60712e-05	0.00051953	-5.99093e-06	-8.94584e-05	-7.8883e-06	-0.000403557
1158	2.316	-0.143768	-1.47897	-4.43161e-05	0.000626681	-6.08132e-06	-8.83121e-05	-7.90047e-06	-0.000403733
1159	2.318	-0.066518	-1.51513	-2.56003e-05	0.000599037	-6.15124e-06	-8.70864e-05	-7.91277e-06	-0.000403908
1160	2.32	-0.121729	-1.83567	-2.13485e-05	0.00048737	-6.19819e-06	-8.6e-05	-7.92517e-06	-0.00040408
1161	2.322	-0.115101	-1.4847	-3.06777e-05	0.000496675	-6.25021e-06	-8.5016e-05	-7.93767e-06	-0.00040425
1162	2.324	-0.124937	-1.47178	-3.12808e-05	0.000610179	-6.31217e-06	-8.39091e-05	-7.95029e-06	-0.000404417
1163	2.326	-0.0722288	-1.32764	-2.3022e-05	0.000659041	-6.36647e-06	-8.26399e-05	-7.96302e-06	-0.000404583
1164	2.328	0.00776116	-0.862809	2.51127e-06	0.000849116	-6.38698e-06	-8.11317e-05	-7.9758e-06	-0.000404745
1165	2.33	0.0502772	-0.973266	2.60846e-05	0.000959618	-6.35839e-06	-7.9323e-05	-7.98851e-06	-0.000404904
1166	2.332	-0.0207626	-1.3755	2.06136e-05	0.00079915	-6.31169e-06	-7.75642e-05	-8.00114e-06	-0.000405059
1167	2.334	-0.150159	-1.99297	-1.79175e-05	0.000480227	-6.30899e-06	-7.62849e-05	-8.01376e-06	-0.000405211
1168	2.336	-0.109476	-2.03776	-3.49636e-05	0.000272998	-6.36188e-06	-7.55316e-05	-8.02648e-06	-0.000405362
1169	2.338	-0.0787541	-2.49177	-2.12177e-05	0.000116844	-6.41806e-06	-7.51418e-05	-8.03932e-06	-0.000405513
1170	2.34	-0.0662655	-2.31857	-1.28937e-05	2.88054e-05	-6.45217e-06	-7.49961e-05	-8.05222e-06	-0.000405663
1171	2.342	-0.086415	-2.34713	-1.43524e-05	7.37171e-05	-6.47941e-06	-7.48936e-05	-8.06518e-06	-0.000405813
1172	2.344	-0.0564061	-1.70549	-1.24417e-05	0.000265014	-6.50621e-06	-7.45549e-05	-8.07819e-06	-0.000405962
1173	2.346	-0.0946647	-1.52048	-1.40134e-05	0.000523054	-6.53266e-06	-7.37668e-05	-8.09126e-06	-0.000406109
1174	2.348	-0.0377586	-1.4497	-1.04125e-05	0.000602696	-6.55709e-06	-7.26411e-05	-8.10437e-06	-0.000406254
1175	2.35	-0.00784916	-1.35883	6.29764e-06	0.000652912	-6.5612e-06	-7.13855e-05	-8.11749e-06	-0.000406397
1176	2.352	-0.036102	-1.34686	6.63114e-06	0.000684743	-6.54827e-06	-7.00478e-05	-8.13059e-06	-0.000406537
1177	2.354	-0.0762359	-1.3387	-6.50526e-06	0.000690718	-6.54815e-06	-6.86723e-05	-8.14369e-06	-0.000406675
1178	2.356	-0.0764773	-1.47143	-1.42549e-05	0.000651463	-6.56891e-06	-6.73302e-05	-8.15682e-06	-0.000406809
1179	2.358	-0.116016	-1.6429	-2.18901e-05	0.000556063	-6.60505e-06	-6.61226e-05	-8.17003e-06	-0.000406942
1180	2.36	-0.063307	-1.62922	-1.93424e-05	0.000506408	-6.64629e-06	-6.50602e-05	-8.18333e-06	-0.000407072
1181	2.362	0.00593569	-1.52613	4.12501e-06	0.000542547	-6.6615e-06	-6.40112e-05	-8.19665e-06	-0.0004072
1182	2.364	-0.0199051	-1.36183	1.24867e-05	0.000625745	-6.64489e-06	-6.28429e-05	-8.20994e-06	-0.000407325
1183	2.366	-0.113534	-1.45336	-1.04731e-05	0.000648115	-6.64288e-06	-6.15691e-05	-8.22322e-06	-0.000407449
1184	2.368	-0.0821388	-1.30809	-2.24261e-05	0.000664532	-6.67578e-06	-6.02564e-05	-8.23658e-06	-0.000407569
1185	2.37	-0.0939846	-2.02121	-1.86514e-05	0.000486694	-6.71686e-06	-5.91052e-05	-8.25001e-06	-0.000407687
1186	2.372	-0.0767828	-2.14715	-1.76061e-05	0.000224093	-6.75311e-06	-5.83944e-05	-8.26352e-06	-0.000407804
1187	2.374	-0.110005	-2.366	-2.06716e-05	0.000115943	-6.79139e-06	-5.80544e-05	-8.2771e-06	-0.00040792
1188	2.376	-0.114424	-2.59942	-2.78948e-05	-2.57934e-05	-6.83996e-06	-5.79642e-05	-8.29078e-06	-0.000408036
1189	2.378	-0.0660495	-2.61173	-1.94261e-05	-0.00010299	-6.88728e-06	-5.8093e-05	-8.30455e-06	-0.000408152
1190	2.38	-0.0227208	-2.07998	-1.77507e-06	5.89303e-05	-6.90848e-06	-5.81371e-05	-8.31837e-06	-0.000408269
1191	2.382	-0.0492515	-2.53609	1.47121e-06	8.21652e-05	-6.90878e-06	-5.7996e-05	-8.33219e-06	-0.000408385
1192	2.384	-0.0986612	-2.55402	-1.31168e-05	-6.63776e-05	-6.92043e-06	-5.79802e-05	-8.34603e-06	-0.0004085
1193	2.386	-0.0901499	-2.20707	-2.09659e-05	3.60393e-05	-6.95451e-06	-5.80105e-05	-8.35994e-06	-0.000408616
1194	2.388	-0.0800346	-2.69329	-1.73679e-05	-7.88372e-06	-6.99285e-06	-5.79824e-05	-8.37392e-06	-0.000408732
1195	2.39	-0.0700521	-2.68522	-1.34868e-05	-0.00015771	-7.0237e-06	-5.8148e-05	-8.38797e-06	-0.000408849
1196	2.392	-0.0499916	-2.26901	-7.69306e-06	-2.55246e-05	-7.04488e-06	-5.83312e-05	-8.40206e-06	-0.000408965
1197	2.394	-0.0470672	-2.4416	-3.25659e-06	5.0209e-05	-7.05583e-06	-5.83065e-05	-8.41617e-06	-0.000409082
1198	2.396	-0.0824635	-2.51739	-9.48485e-06	-2.78064e-05	-7.06857e-06	-5.82841e-05	-8.43031e-06	-0.000409199
1199	2.398	-0.11923	-2.10566	-2.33459e-05	7.67767e-05	-7.1014e-06	-5.82351e-05	-8.44451e-06	-0.000409315
1200	2.4	-0.112153	-2.01004	-2.9039e-05	0.000234927	-7.15379e-06	-5.79234e-05	-8.45882e-06	-0.000409431
1201	2.402	-0.0534268	-1.91059	-1.63681e-05	0.00029549	-7.19919e-06	-5.7393e-05	-8.47322e-06	-0.000409546
1202	2.404	-0.0155525	-1.70838	2.22577e-06	0.00038936	-7.21334e-06	-5.67082e-05	-8.48764e-06	-0.000409659
1203	2.406	-0.0293066	-1.49106	6.88109e-06	0.000520061	-7.20423e-06	-5.57987e-05	-8.50205e-06	-0.000409771
1204	2.408	-0.0643342	-1.37383	-2.4832e-06	0.000624197	-7.19983e-06	-5.46545e-05	-8.51645e-06	-0.00040988
1205	2.41	-0.066855	-1.30484	-9.68727e-06	0.000681972	-7.212e-06	-5.33483e-05	-8.53088e-06	-0.000409987
1206	2.412	-0.0654701	-0.403982	-9.88896e-06	0.000984627	-7.23158e-06	-5.16817e-05	-8.54534e-06	-0.00041009
1207	2.414	-0.0655039	-0.299195	-9.61233e-06	0.00129846	-7.25108e-06	-4.93986e-05	-8.55984e-06	-0.000410189
1208	2.416	-0.0873637	-0.44106	-1.38058e-05	0.00128642	-7.2745e-06	-4.68138e-05	-8.57439e-06	-0.000410283
1209	2.418	-0.133274	0.0733236	-2.68217e-05	0.00140237	-7.31512e-06	-4.4125e-05	-8.58902e-06	-0.000410371
1210	2.42	-0.116146	-0.0181891	-3.23398e-05	0.00153403	-7.37429e-06	-4.11886e-05	-8.60377e-06	-0.000410453
1211	2.422	-0.0956561	-0.912807	-2.50884e-05	0.00122536	-7.43171e-06	-3.84292e-05	-8.61863e-06	-0.00041053
1212	2.424	-0.0732122	-1.09144	-1.68144e-05	0.000889442	-7.47362e-06	-3.63144e-05	-8.63358e-06	-0.000410603
1213	2.426	-0.124599	-1.1203	-2.23628e-05	0.000824058	-7.51279e-06	-3.46009e-05	-8.64861e-06	-0.000410672
1214	2.428	-0.0901159	-1.61258	-2.55959e-05	0.000660644	-7.56075e-06	-3.31162e-05	-8.66373e-06	-0.000410738
1215	2.43	-0.0931238	-1.1466	-1.95252e-05	0.000651858	-7.60587e-06	-3.18037e-05	-8.67894e-06	-0.000410802
1216	2.432	-0.0763053	-0.998158	-1.68513e-05	0.000843289	-7.64225e-06	-3.03085e-05	-8.69422e-06	-0.000410862
1217	2.434	-0.119288	-0.795345	-2.18649e-05	0.00095247	-7.68097e-06	-2.85128e-05	-8.70959e-06	-0.000410919
1218	2.436	-0.120121	-1.10769	-3.02729e-05	0.000917643	-7.7331e-06	-2.66427e-05	-8.72505e-06	-0.000410973
1219	2.438	-0.0340316	-1.26046	-1.3859e-05	0.000771683	-7.77724e-06	-2.49533e-05	-8.74061e-06	-0.000411022
1220	2.44	-0.00950059	-1.67647	7.43266e-06	0.000593319	-7.78366e-06	-2.35883e-05	-8.75617e-06	-0.00041107
1221	2.442	-0.0427713	-2.54834	5.77048e-06	0.000190223	-7.77046e-06	-2.28048e-05	-8.77172e-06	-0.000411115
1222	2.444	-0.127952	-2.71199	-1.69902e-05	-0.000134017	-7.78168e-06	-2.27486e-05	-8.78728e-06	-0.000411161
1223	2.446	-0.106555	-2.45864	-2.92377e-05	-0.000106626	-7.82791e-06	-2.29892e-05	-8.80293e-06	-0.000411207
1224	2.448	-0.110989	-2.36263	-2.5957e-05	1.90677e-06	-7.8831e-06	-2.3094e-05	-8.8187e-06	-0.000411253
1225	2.45	-0.0762591	-2.34232	-2.01122e-05	3.76189e-05	-7.92917e-06	-2.30544e-05	-8.83456e-06	-0.000411299
1226	2.452	-0.13223	-1.56899	-2.4178e-05	0.000284994	-7.97346e-06	-2.27318e-05	-8.85051e-06	-0.000411345
1227	2.454	-0.148673	-0.893636	-3.80847e-05	0.000737069	-8.03572e-06	-2.17098e-05	-8.86658e-06	-0.000411388
1228	2.456	-0.110792	-0.766967	-3.39429e-05	0.00098706	-8.10775e-06	-1.99856e-05	-8.88279e-06	-0.000411428
1229	2.458	-0.0666857	-0.722555	-1.81567e-05	0.00103987	-8.15985e-06	-1.79587e-05	-8.89911e-06	-0.000411464
1230	2.46	-0.0871221	-0.496888	-1.35851e-05	0.00112361	-8.19159e-06	-1.57952e-05	-8.9155e-06	-0.000411495
1231	2.462	-0.08311	-0.385657	-1.67239e-05	0.00122821	-8.2219e-06	-1.34434e-05	-8.93194e-06	-0.000411522
1232	2.464	-0.0466246	-0.96275	-8.91608e-06	0.00108193	-8.24754e-06	-1.11332e-05	-8.94843e-06	-0.000411545
1233	2.466	-0.0357021	-0.929113	2.20743e-07	0.000911395	-8.25624e-06	-9.13991e-06	-8.96495e-06	-0.000411563
1234	2.468	-0.038746	-1.0568	1.75582e-06	0.000881281	-8.25426e-06	-7.34724e-06	-8.98146e-06	-0.000411578
1235	2.47	-0.0594488	-1.29354	-2.79089e-06	0.000766659	-8.2553e-06	-5.6993e-06	-8.99797e-06	-0.000411589
1236	2.472	-0.0543902	-1.26256	-5.77946e-06	0.00070161	-8.26387e-06	-4.23103e-06	-9.01449e-06	-0.000411597
1237	2.474	-0.0461566	-1.3194	-3.20334e-06	0.000692768	-8.27285e-06	-2.83665e-06	-9.03104e-06	-0.000411603
1238	2.476	-0.0497841	-1.40255	-2.29762e-06	0.000648252	-8.27835e-06	-1.49563e-06	-9.0476e-06	-0.000411606
1239	2.478	-0.0398911	-1.30244	-1.07279e-06	0.000652774	-8.28172e-06	-1.94602e-07	-9.06416e-06	-0.000411606
1240	2.48	0.00213094	-1.36492	8.9308e-06	0.000663744	-8.27386e-06	1.12192e-06	-9.08071e-06	-0.000411604
1241	2.482	0.00679391	-1.64479	1.79286e-05	0.000555967	-8.247e-06	2.34163e-06	-9.0972e-06	-0.0004116
1242	2.484	-0.034927	-1.18115	1.08219e-05	0.000612593	-8.21825e-06	3.51019e-06	-9.11364e-06	-0.000411593
1243	2.486	-0.0322824	-1.32643	3.32688e-06	0.000711268	-8.2041e-06	4.83405e-06	-9.13005e-06	-0.000411583
1244	2.488	-0.0170144	-1.40791	6.79122e-06	0.000639587	-8.19399e-06	6.1849e-06	-9.14643e-06	-0.00041157
1245	2.49	-0.0497937	-0.920742	3.44318e-06	0.000765537	-8.18375e-06	7.59003e-06	-9.1628e-06	-0.000411555
1246	2.492	-0.0535637	-0.893191	-3.56607e-06	0.00092555	-8.18387e-06	9.28111e-06	-9.17917e-06	-0.000411537
1247	2.494	-0.0132095	-1.36088	3.48879e-06	0.00078716	-8.18395e-06	1.09938e-05	-9.19554e-06	-0.000411515
1248	2.496	-0.0289401	-1.28847	8.24351e-06	0.000662776	-8.17222e-06	1.24438e-05	-9.21188e-06	-0.00041149
1249	2.498	-0.120291	-1.19361	-1.23297e-05	0.000714179	-8.17631e-06	1.38207e-05	-9.22823e-06	-0.000411462
1250	2.5	-0.143212	-1.53577	-3.42858e-05	0.00063602	-8.22292e-06	1.51709e-05	-9.24468e-06	-0.000411432
1251	2.502	-0.0877503	-1.59706	-2.80086e-05	0.000509055	-8.28522e-06	1.6316e-05	-9.26125e-06	-0.000411399
1252	2.504	-0.0385242	-1.55002	-7.85667e-06	0.00050371	-8.32108e-06	1.73288e-05	-9.27789e-06	-0.000411365
1253	2.506	-0.0284346	-1.47803	3.56991e-06	0.000540007	-8.32537e-06	1.83725e-05	-9.29454e-06	-0.000411328
1254	2.508	-0.048243	-1.24132	1.72068e-06	0.000635566	-8.32008e-06	1.9548e-05	-9.31118e-06	-0.000411289
1255	2.51	-0.0912692	-1.31998	-1.03431e-05	0.000684043	-8.3287e-06	2.08677e-05	-9.32784e-06	-0.000411247
1256	2.512	-0.0927277	-1.18207	-1.88782e-05	0.00070164	-8.35792e-06	2.22533e-05	-9.34456e-06	-0.000411203
1257	2.514	-0.0658655	-1.6298	-1.39731e-05	0.00060389	-8.39077e-06	2.35589e-05	-9.36134e-06	-0.000411155
1258	2.516	-0.0466848	-1.64977	-5.09878e-06	0.000456792	-8.40984e-06	2.46195e-05	-9.37816e-06	-0.000411106
1259	2.518	-0.0512181	-1.96634	-2.26204e-06	0.000350675	-8.4172e-06	2.5427e-05	-9.39499e-06	-0.000411055
1260	2.52	-0.0600625	-1.56302	-4.81471e-06	0.000376832	-8.42428e-06	2.61545e-05	-9.41184e-06	-0.000411003
1261	2.522	-0.0171623	-1.53785	1.75444e-06	0.00050978	-8.42734e-06	2.70411e-05	-9.4287e-06	-0.000410949
1262	2.524	-0.0147388	-1.08471	1.04905e-05	0.000658292	-8.4151e-06	2.82092e-05	-9.44553e-06	-0.000410892
1263	2.526	-0.0066354	-1.11435	1.25348e-05	0.000789669	-8.39207e-06	2.96572e-05	-9.46231e-06	-0.000410833
1264	2.528	-0.0532265	-1.03039	5.15318e-06	0.000805669	-8.37438e-06	3.12525e-05	-9.47906e-06	-0.000410771
1265	2.53	-0.0227146	-1.40038	2.08077e-06	0.000715297	-8.36715e-06	3.27735e-05	-9.49579e-06	-0.000410705
1266	2.532	-0.0221005	-1.48516	8.08621e-06	0.000572184	-8.35698e-06	3.40609e-05	-9.51251e-06	-0.000410637
1267	2.534	-0.00500079	-1.45916	1.15123e-05	0.000552813	-8.33738e-06	3.51859e-05	-9.52918e-06	-0.000410567
1268	2.536	-0.015968	-1.38175	1.27112e-05	0.000584119	-8.31316e-06	3.63229e-05	-9.54581e-06	-0.000410494
1269	2.538	-0.0116124	-1.92177	1.14592e-05	0.000438533	-8.28899e-06	3.73455e-05	-9.56239e-06	-0.000410419
1270	2.54	-0.0375044	-1.92252	7.33696e-06	0.000268517	-8.27019e-06	3.80526e-05	-9.57893e-06	-0.000410343
1271	2.542	-0.0599274	-1.82876	-1.93513e-06	0.000296555	-8.26479e-06	3.86177e-05	-9.59546e-06	-0.000410266
1272	2.544	-0.0563215	-1.74251	-5.53462e-06	0.000351775	-8.27226e-06	3.9266e-05	-9.612e-06	-0.000410187
1273	2.546	-0.042136	-1.74094	-2.09403e-06	0.00037818	-8.27989e-06	3.99959e-05	-9.62856e-06	-0.000410107
1274	2.548	-0.0330358	-1.20088	2.40317e-06	0.000546398	-8.27958e-06	4.09205e-05	-9.64512e-06	-0.000410026
1275	2.55	-0.0461492	-1.73214	1.65056e-06	0.000548104	-8.27553e-06	4.2015e-05	-9.66167e-06	-0.000409942
1276	2.552	-0.0144787	-1.79025	5.23836e-06	0.000362875	-8.26864e-06	4.2926e-05	-9.67821e-06	-0.000409856
1277	2.554	0.0112167	-1.96331	1.62894e-05	0.000289579	-8.24711e-06	4.35784e-05	-9.6947e-06	-0.000409769
1278	2.556	-0.00164228	-1.50366	1.87769e-05	0.000378077	-8.21204e-06	4.42461e-05	-9.71113e-06	-0.00040968
1279	2.558	-0.0629151	-1.55466	4.53974e-06	0.000504714	-8.18873e-06	4.51289e-05	-9.7275e-06	-0.00040959
1280	2.56	-0.0317367	-1.04245	-1.22887e-06	0.000647774	-8.18542e-06	4.62814e-05	-9.74387e-06	-0.000409497
1281	2.562	0.00579597	-0.82438	1.20035e-05	0.000874913	-8.17464e-06	4.78041e-05	-9.76022e-06	-0.000409402
1282	2.564	0.0682211	-0.816823	3.12449e-05	0.000944338	-8.13139e-06	4.96233e-05	-9.77649e-06	-0.000409302
1283	2.566	0.0456656	-1.29619	3.89307e-05	0.000795803	-8.06122e-06	5.13635e-05	-9.79261e-06	-0.0004092
1284	2.568	0.0355474	-1.10503	3.26656e-05	0.000704635	-7.98962e-06	5.28639e-05	-9.80859e-06	-0.000409094
1285	2.57	-0.0111921	-1.09515	2.17495e-05	0.000766346	-7.93521e-06	5.43349e-05	-9.82446e-06	-0.000408985
1286	2.572	-0.0221324	-1.32281	1.06751e-05	0.000697163	-7.90278e-06	5.57984e-05	-9.84026e-06	-0.000408874
1287	2.574	-0.0306585	-1.6975	6.94918e-06	0.000507795	-7.88516e-06	5.70033e-05	-9.85603e-06	-0.00040876
1288	2.576	-0.0132065	-1.66698	8.68327e-06	0.000399103	-7.86953e-06	5.79102e-05	-9.87177e-06	-0.000408644
1289	2.578	-0.00383465	-1.8005	1.38592e-05	0.000365767	-7.84698e-06	5.86751e-05	-9.88747e-06	-0.000408526
1290	2.58	-0.0218294	-1.73327	1.22183e-05	0.000343899	-7.82091e-06	5.93848e-05	-9.90311e-06	-0.000408408
1291	2.582	-0.0325557	-1.70407	6.71235e-06	0.000372876	-7.80197e-06	6.01016e-05	-9.91871e-06	-0.000408288
1292	2.584	-0.0354114	-1.4309	4.11762e-06	0.000466205	-7.79114e-06	6.09406e-05	-9.9343e-06	-0.000408166
1293	2.586	0.00376954	-1.03974	1.11204e-05	0.000672643	-7.77591e-06	6.20795e-05	-9.94985e-06	-0.000408041
1294	2.588	0.00439776	-1.09823	1.87931e-05	0.000775434	-7.74599e-06	6.35276e-05	-9.96534e-06	-0.000407914
1295	2.59	-0.0426399	-1.25261	9.88513e-06	0.000707737	-7.71732e-06	6.50107e-05	-9.98077e-06	-0.000407784
1296	2.592	-0.0563302	-1.59417	-1.77648e-06	0.000551566	-7.70921e-06	6.627e-05	-9.99619e-06	-0.000407652
1297	2.594	-0.0235813	-1.41496	1.9054e-06	0.000499637	-7.70908e-06	6.73212e-05	-1.00116e-05	-0.000407517
1298	2.596	0.00615215	-1.75159	1.3938e-05	0.000449242	-7.69323e-06	6.82701e-05	-1.0027e-05	-0.000407381
1299	2.598	0.00747194	-1.89061	1.99265e-05	0.000299393	-7.65937e-06	6.90188e-05	-1.00423e-05	-0.000407243
1300	2.6	0.0134583	-1.78418	2.13481e-05	0.000287999	-7.6181e-06	6.96061e-05	-1.00576e-05	-0.000407103
1301	2.602	-0.0216773	-1.37993	1.57589e-05	0.000446372	-7.58099e-06	7.03405e-05	-1.00727e-05	-0.000406963
1302	2.604	-0.03355	-1.23346	6.73513e-06	0.000617253	-7.55849e-06	7.14041e-05	-1.00878e-05	-0.00040682
1303	2.606	-0.0127848	-1.30618	8.46139e-06	0.000639076	-7.5433e-06	7.26605e-05	-1.01029e-05	-0.000406675
1304	2.608	-0.020266	-1.30754	1.10321e-05	0.000614694	-7.5238e-06	7.39142e-05	-1.0118e-05	-0.000406527
1305	2.61	-0.0292662	-1.10081	7.87861e-06	0.000677633	-7.50489e-06	7.52066e-05	-1.0133e-05	-0.000406376
1306	2.612	0.00553135	-1.15785	1.28556e-05	0.000723168	-7.48416e-06	7.66074e-05	-1.01479e-05	-0.000406223
1307	2.614	0.0180438	-1.31588	2.19695e-05	0.000654705	-7.44933e-06	7.79852e-05	-1.01628e-05	-0.000406067
1308	2.616	0.0184542	-1.099	2.44704e-05	0.000671833	-7.40289e-06	7.93118e-05	-1.01776e-05	-0.000405909
1309	2.618	-0.0363175	-0.941884	1.40319e-05	0.000787438	-7.36439e-06	8.0771e-05	-1.01924e-05	-0.000405747
1310	2.62	-0.0348929	-1.16767	3.78823e-06	0.000764701	-7.34657e-06	8.23232e-05	-1.02071e-05	-0.000405582
1311	2.622	-0.0440698	-1.03572	2.31269e-06	0.00073409	-7.34047e-06	8.3822e-05	-1.02218e-05	-0.000405415
1312	2.624	0.00158419	-0.883337	9.34275e-06	0.000821647	-7.32882e-06	8.53777e-05	-1.02364e-05	-0.000405244
1313	2.626	-0.000284832	-1.30815	1.77781e-05	0.000735208	-7.30169e-06	8.69346e-05	-1.0251e-05	-0.00040507
1314	2.628	-0.00299834	-1.37249	1.6912e-05	0.000581033	-7.267e-06	8.82508e-05	-1.02655e-05	-0.000404894
1315	2.63	-0.0405713	-1.34789	9.1796e-06	0.00056729	-7.24091e-06	8.93991e-05	-1.028e-05	-0.000404715
1316	2.632	-0.0116823	-1.38043	7.52448e-06	0.000563479	-7.22421e-06	9.05299e-05	-1.02945e-05	-0.000404534
1317	2.634	0.00510211	-1.45755	1.63226e-05	0.000527871	-7.20036e-06	9.16213e-05	-1.03089e-05	-0.00040435
1318	2.636	-0.0151951	-1.26079	1.56618e-05	0.000563915	-7.16838e-06	9.2713e-05	-1.03232e-05	-0.000404165
1319	2.638	-0.0446295	-1.07214	6.11259e-06	0.000683008	-7.1466e-06	9.396e-05	-1.03375e-05	-0.000403977
1320	2.64	-0.0452901	-1.09403	3.39582e-07	0.000733761	-7.14015e-06	9.53767e-05	-1.03518e-05	-0.000403786
1321	2.642	0.0143555	-1.09416	1.16973e-05	0.000725515	-7.12811e-06	9.6836e-05	-1.0366e-05	-0.000403593
1322	2.644	0.0625501	-1.2371	3.24502e-05	0.000679435	-7.08397e-06	9.8241e-05	-1.03802e-05	-0.000403396
1323	2.646	0.0798994	-0.930448	4.5069e-05	0.000729215	-7.00645e-06	9.96496e-05	-1.03942e-05	-0.000403197
1324	2.648	0.0172083	-1.08293	3.63635e-05	0.000776003	-6.92501e-06	0.000101155	-1.04081e-05	-0.000402995
1325	2.65	-0.0168955	-0.998702	1.77628e-05	0.000753276	-6.87089e-06	0.000102684	-1.04218e-05	-0.000402789
1326	2.652	-0.0488955	-1.28456	5.06407e-06	0.00068886	-6.84806e-06	0.000104126	-1.04355e-05	-0.000402581
1327	2.654	-0.0473013	-1.14533	-7.69831e-07	0.000641624	-6.84377e-06	0.000105457	-1.04492e-05	-0.00040237
1328	2.656	-0.0136435	-1.52659	6.02271e-06	0.000564565	-6.83851e-06	0.000106663	-1.04629e-05	-0.000402157
1329	2.658	0.00291043	-1.16203	1.56921e-05	0.000557914	-6.8168e-06	0.000107785	-1.04765e-05	-0.000401941
1330	2.66	5.15334e-05	-1.22667	1.8339e-05	0.000650203	-6.78277e-06	0.000108994	-1.04901e-05	-0.000401723
1331	2.662	-0.010937	-1.00223	1.56891e-05	0.000698695	-6.74874e-06	0.000110342	-1.05036e-05	-0.000401503
1332	2.664	0.0121641	-0.76012	1.80314e-05	0.000843039	-6.71502e-06	0.000111884	-1.0517e-05	-0.000401279
1333	2.666	0.0311813	-0.615851	2.6144e-05	0.000962324	-6.67084e-06	0.00011369	-1.05303e-05	-0.000401051
1334	2.668	0.0251669	-1.03886	2.86572e-05	0.000873747	-6.61604e-06	0.000115526	-1.05436e-05	-0.00040082
1335	2.67	-0.0168041	-1.24141	1.94418e-05	0.000676779	-6.56794e-06	0.000117076	-1.05567e-05	-0.000400586
1336	2.672	0.0278532	-1.12382	1.99707e-05	0.000648738	-6.52853e-06	0.000118402	-1.05698e-05	-0.000400349
1337	2.674	0.0673899	-1.33405	3.61741e-05	0.000618289	-6.47239e-06	0.000119669	-1.05827e-05	-0.00040011
1338	2.676	0.0498996	-1.66382	4.04258e-05	0.000448032	-6.39579e-06	0.000120735	-1.05955e-05	-0.000399869
1339	2.678	0.0348715	-1.4586	3.4184e-05	0.000407598	-6.32118e-06	0.000121591	-1.06081e-05	-0.000399625
1340	2.68	0.042992	-1.20644	3.28671e-05	0.00054901	-6.25413e-06	0.000122547	-1.06207e-05	-0.00039938
1341	2.682	0.0340756	-1.28393	3.27253e-05	0.000602071	-6.18853e-06	0.000123698	-1.0633e-05	-0.000399133
1342	2.684	-0.0430391	-1.37435	1.61919e-05	0.000548071	-6.13962e-06	0.000124848	-1.06453e-05	-0.000398883
1343	2.686	-0.04945	-1.06244	1.40129e-07	0.000615753	-6.12328e-06	0.000126012	-1.06576e-05	-0.000398631
1344	2.688	-0.0510914	-1.30489	-1.39771e-06	0.00063592	-6.12454e-06	0.000127264	-1.06698e-05	-0.000398377
1345	2.69	0.079676	-1.36158	2.34449e-05	0.000540889	-6.1025e-06	0.000128441	-1.0682e-05	-0.00039812
1346	2.692	0.112331	-1.60312	5.48829e-05	0.00044614	-6.02417e-06	0.000129428	-1.06941e-05	-0.000397861
1347	2.694	0.0804357	-1.62825	5.50394e-05	0.000361244	-5.91424e-06	0.000130235	-1.07059e-05	-0.0003976
1348	2.696	-0.00683864	-1.78254	3.21323e-05	0.00030361	-5.82707e-06	0.0001309	-1.07175e-05	-0.000397339
1349	2.698	0.0306819	-1.50085	2.2574e-05	0.000341854	-5.77237e-06	0.000131545	-1.07291e-05	-0.000397076
1350	2.7	0.0601868	-1.43007	3.54731e-05	0.000450429	-5.71432e-06	0.000132338	-1.07405e-05	-0.000396811
1351	2.702	0.0172732	-1.36042	3.29038e-05	0.00049274	-5.64594e-06	0.000133281	-1.07518e-05	-0.000396544
1352	2.704	-0.00613543	-1.19404	2.01586e-05	0.000564921	-5.59288e-06	0.000134339	-1.0763e-05	-0.000396276
1353	2.706	-0.000594241	-1.4894	1.67315e-05	0.000523031	-5.55599e-06	0.000135427	-1.07741e-05	-0.000396005
1354	2.708	0.101683	-1.52923	3.74745e-05	0.000416697	-5.50178e-06	0.000136366	-1.07851e-05	-0.000395732
1355	2.71	0.106333	-1.63674	5.8046e-05	0.000369059	-5.40626e-06	0.000137152	-1.07959e-05	-0.000395458
1356	2.712	0.0775423	-1.01862	5.34119e-05	0.000527026	-5.29481e-06	0.000138048	-1.08065e-05	-0.000395182
1357	2.714	-0.0323344	-1.07334	2.6753e-05	0.000701486	-5.21464e-06	0.000139277	-1.08169e-05	-0.000394903
1358	2.716	-0.0181575	-0.599059	8.35686e-06	0.00083099	-5.17953e-06	0.000140809	-1.08273e-05	-0.000394621
1359	2.718	0.0274758	-0.636483	1.98663e-05	0.000965891	-5.15131e-06	0.000142606	-1.08376e-05	-0.000394336
1360	2.72	0.0130379	-0.512252	2.58727e-05	0.000991392	-5.10557e-06	0.000144563	-1.08478e-05	-0.000394047
1361	2.722	-0.00759128	-0.891791	1.91362e-05	0.000909971	-5.06056e-06	0.000146465	-1.08579e-05	-0.000393754
1362	2.724	0.0229693	-1.10082	2.10532e-05	0.000724395	-5.02037e-06	0.000148099	-1.0868e-05	-0.000393458
1363	2.726	0.071753	-1.01731	3.63186e-05	0.000683513	-4.963e-06	0.000149507	-1.08779e-05	-0.000393159
1364	2.728	0.0322298	-0.960467	3.81062e-05	0.000725706	-4.88857e-06	0.000150916	-1.08877e-05	-0.000392857
1365	2.73	0.0378512	-1.11728	3.15931e-05	0.000692791	-4.81888e-06	0.000152335	-1.08973e-05	-0.000392552
1366	2.732	0.0741653	-1.06398	3.96638e-05	0.00065876	-4.74762e-06	0.000153686	-1.09068e-05	-0.000392245
1367	2.734	0.0633093	-0.811353	4.45656e-05	0.00075267	-4.66339e-06	0.000155098	-1.09161e-05	-0.000391935
1368	2.736	0.0421533	-0.684232	3.84152e-05	0.000869643	-4.58041e-06	0.00015672	-1.09253e-05	-0.000391621
1369	2.738	0.0653872	-0.70694	3.88203e-05	0.000900565	-4.50317e-06	0.00015849	-1.09343e-05	-0.000391305
1370	2.74	0.0539057	-0.538078	4.10855e-05	0.000944521	-4.42327e-06	0.000160335	-1.09432e-05	-0.000390984
1371	2.742	0.025307	-0.291078	3.33827e-05	0.00107275	-4.3488e-06	0.000162352	-1.09519e-05	-0.000390659
1372	2.744	-0.0426964	-0.306345	1.48101e-05	0.00114343	-4.30061e-06	0.000164569	-1.09605e-05	-0.00039033
1373	2.746	-0.0710269	-0.446316	-3.71123e-06	0.00109317	-4.28951e-06	0.000166805	-1.0969e-05	-0.000389996
1374	2.748	-0.0448917	-0.336291	-4.12904e-06	0.00108204	-4.29735e-06	0.00016898	-1.09776e-05	-0.000389658
1375	2.75	0.00688529	-0.303559	1.08584e-05	0.00112488	-4.29062e-06	0.000171187	-1.09862e-05	-0.000389316
1376	2.752	0.00623365	-0.51633	2.06946e-05	0.00106682	-4.25906e-06	0.000173379	-1.09947e-05	-0.000388969
1377	2.754	0.0171914	-0.864177	2.26808e-05	0.000889827	-4.21569e-06	0.000175336	-1.10032e-05	-0.000388619
1378	2.756	0.0808037	-0.834669	3.70254e-05	0.00078853	-4.15598e-06	0.000177014	-1.10115e-05	-0.000388265
1379	2.758	0.0802726	-0.897626	4.91603e-05	0.000776251	-4.0698e-06	0.000178579	-1.10196e-05	-0.000387907
1380	2.76	0.00115831	-0.922697	3.38477e-05	0.000746907	-3.98679e-06	0.000180102	-1.10276e-05	-0.000387547
1381	2.762	0.00712054	-0.972546	1.97834e-05	0.000721651	-3.93316e-06	0.000181571	-1.10354e-05	-0.000387184
1382	2.764	0.0437445	-0.866019	2.79763e-05	0.00073751	-3.8854e-06	0.00018303	-1.10432e-05	-0.000386818
1383	2.766	0.080197	-1.02797	4.20325e-05	0.00071833	-3.81539e-06	0.000184486	-1.10509e-05	-0.000386449
1384	2.768	-0.0487642	-1.0621	2.42453e-05	0.000655186	-3.74911e-06	0.000185859	-1.10583e-05	-0.000386077
1385	2.77	-0.0240042	-1.27133	4.20919e-06	0.000577259	-3.72066e-06	0.000187092	-1.10658e-05	-0.000385703
1386	2.772	0.0164227	-1.45214	1.67476e-05	0.000453488	-3.6997e-06	0.000188122	-1.10732e-05	-0.000385327
1387	2.774	0.0668123	-1.33907	3.42147e-05	0.000430433	-3.64874e-06	0.000189006	-1.10805e-05	-0.000384949
1388	2.776	-0.00324905	-1.27933	3.0434e-05	0.000482543	-3.58409e-06	0.000189919	-1.10877e-05	-0.000384569
1389	2.778	0.000156935	-1.6317	1.76177e-05	0.000389198	-3.53604e-06	0.000190791	-1.10947e-05	-0.000384187
1390	2.78	0.0393458	-1.45418	2.58109e-05	0.000332659	-3.49261e-06	0.000191513	-1.11017e-05	-0.000383804
1391	2.782	0.0180485	-1.33106	2.92534e-05	0.000424705	-3.43755e-06	0.00019227	-1.11086e-05	-0.00038342
1392	2.784	-0.00418395	-1.13234	2.08839e-05	0.00052337	-3.38741e-06	0.000193218	-1.11154e-05	-0.000383033
1393	2.786	-0.0260977	-1.13763	1.23956e-05	0.000581906	-3.35413e-06	0.000194323	-1.11221e-05	-0.000382645
1394	2.788	0.0130816	-0.890711	1.57172e-05	0.000655499	-3.32602e-06	0.000195561	-1.11287e-05	-0.000382254
1395	2.79	0.0150145	-0.722648	2.36246e-05	0.000783257	-3.28667e-06	0.000197	-1.11353e-05	-0.00038186
1396	2.792	-0.0106053	-0.829569	1.90705e-05	0.000800435	-3.24398e-06	0.000198583	-1.11418e-05	-0.000381463
1397	2.794	-0.00935032	-0.932131	1.43859e-05	0.000733034	-3.21052e-06	0.000200117	-1.11482e-05	-0.000381062
1398	2.796	-0.0143759	-0.96843	1.36616e-05	0.000687693	-3.18248e-06	0.000201538	-1.11546e-05	-0.000380659
1399	2.798	0.0496137	-0.763787	2.50015e-05	0.000738347	-3.14381e-06	0.000202964	-1.11609e-05	-0.000380253
1400	2.8	0.0134567	-0.911288	3.03545e-05	0.000754242	-3.08846e-06	0.000204456	-1.1167e-05	-0.000379844
1401	2.802	-0.00692317	-0.704218	1.94825e-05	0.000770888	-3.03862e-06	0.000205981	-1.11731e-05	-0.000379432
1402	2.804	-0.0385172	-0.593509	9.4878e-06	0.000868216	-3.00965e-06	0.00020762	-1.11791e-05	-0.000379017
1403	2.806	-0.00160002	-0.65108	1.05116e-05	0.000882836	-2.98965e-06	0.000209371	-1.11851e-05	-0.000378598
1404	2.808	-0.0196779	-0.281654	1.41347e-05	0.000978295	-2.965e-06	0.000211233	-1.1191e-05	-0.000378176
1405	2.81	0.00241037	-0.482757	1.49059e-05	0.00102889	-2.93596e-06	0.00021324	-1.11969e-05	-0.00037775
1406	2.812	0.0121622	-0.636279	2.10289e-05	0.000916053	-2.90003e-06	0.000215185	-1.12027e-05	-0.000377319
1407	2.814	0.0149086	-0.852307	2.34322e-05	0.000798541	-2.85557e-06	0.000216899	-1.12084e-05	-0.000376885
1408	2.816	-0.0441034	-0.709025	1.26116e-05	0.00077377	-2.81952e-06	0.000218472	-1.12141e-05	-0.000376448
1409	2.818	-0.0687012	-1.19909	-3.46767e-06	0.000663352	-2.81038e-06	0.000219909	-1.12197e-05	-0.000376009
1410	2.82	-0.0674726	-0.667649	-7.96225e-06	0.000674227	-2.82181e-06	0.000221246	-1.12253e-05	-0.000375566
1411	2.822	-0.0128712	-0.691263	2.7738e-06	0.000830862	-2.827e-06	0.000222751	-1.1231e-05	-0.000375121
1412	2.824	-0.0040472	-0.659873	1.49705e-05	0.000831222	-2.80925e-06	0.000224413	-1.12366e-05	-0.000374672
1413	2.826	-0.00310033	-0.945311	1.6849e-05	0.000749754	-2.77743e-06	0.000225994	-1.12422e-05	-0.00037422
1414	2.828	-0.010761	-0.986998	1.55573e-05	0.00064544	-2.74503e-06	0.00022739	-1.12476e-05	-0.000373765
1415	2.83	-0.0211494	-1.54395	1.20857e-05	0.000456271	-2.71738e-06	0.000228491	-1.12531e-05	-0.000373308
1416	2.832	-0.0266763	-1.50507	9.02426e-06	0.000292273	-2.69627e-06	0.00022924	-1.12585e-05	-0.00037285
1417	2.834	-0.00328111	-1.48832	1.24596e-05	0.000307551	-2.67479e-06	0.00022984	-1.12638e-05	-0.00037239
1418	2.836	-0.00959359	-1.22422	1.57438e-05	0.000393209	-2.64659e-06	0.000230541	-1.12691e-05	-0.000371929
1419	2.838	-0.0344787	-1.59787	9.74329e-06	0.000356866	-2.6211e-06	0.000231291	-1.12744e-05	-0.000371466
1420	2.84	-0.0383701	-1.41499	4.20827e-06	0.000295139	-2.60715e-06	0.000231943	-1.12796e-05	-0.000371002
1421	2.842	-0.00335846	-1.55891	1.01918e-05	0.000305199	-2.59275e-06	0.000232543	-1.12848e-05	-0.000370537
1422	2.844	-0.00578235	-1.57288	1.64575e-05	0.000253738	-2.5661e-06	0.000233102	-1.12899e-05	-0.000370071
1423	2.846	-0.0224631	-1.5962	1.27823e-05	0.000239969	-2.53686e-06	0.000233596	-1.1295e-05	-0.000369604
1424	2.848	-0.0358453	-1.17326	6.9996e-06	0.00036273	-2.51708e-06	0.000234198	-1.13e-05	-0.000369135
1425	2.85	-0.0268087	-1.49247	6.16248e-06	0.000393023	-2.50392e-06	0.000234954	-1.1305e-05	-0.000368666
1426	2.852	0.0183537	-1.24207	1.65839e-05	0.000369396	-2.48117e-06	0.000235716	-1.131e-05	-0.000368194
1427	2.854	0.0400652	-1.21338	2.94428e-05	0.000454485	-2.43514e-06	0.00023654	-1.13148e-05	-0.000367721
1428	2.856	0.0223946	-0.813571	3.02182e-05	0.000586262	-2.37548e-06	0.000237581	-1.13196e-05	-0.000367246
1429	2.858	-0.000704403	-0.828694	2.23761e-05	0.000704341	-2.32289e-06	0.000238872	-1.13242e-05	-0.000366768
1430	2.86	0.021135	-0.598827	2.21319e-05	0.000769309	-2.27838e-06	0.000240345	-1.13288e-05	-0.000366287
1431	2.862	-0.00823798	-0.704051	2.06811e-05	0.000806113	-2.23557e-06	0.000241921	-1.13333e-05	-0.000365804
1432	2.864	-0.0386986	-0.879584	9.17233e-06	0.000716221	-2.20571e-06	0.000243443	-1.13377e-05	-0.000365317
1433	2.866	-0.0161074	-1.41729	7.65662e-06	0.000491172	-2.18888e-06	0.00024465	-1.13421e-05	-0.000364827
1434	2.868	0.0128742	-1.66421	1.7572e-05	0.000243808	-2.16365e-06	0.000245385	-1.13464e-05	-0.000364337
1435	2.87	0.0188024	-1.73713	2.42829e-05	0.000141683	-2.1218e-06	0.000245771	-1.13506e-05	-0.000363845
1436	2.872	-0.0788462	-1.73864	6.64178e-06	0.000116244	-2.09088e-06	0.000246029	-1.13548e-05	-0.000363353
1437	2.874	-0.134933	-1.20008	-2.29254e-05	0.000281898	-2.10716e-06	0.000246427	-1.1359e-05	-0.00036286
1438	2.876	-0.133408	-1.2009	-3.34207e-05	0.000447766	-2.1635e-06	0.000247157	-1.13633e-05	-0.000362366
1439	2.878	-0.0355896	-1.10127	-1.43189e-05	0.000476465	-2.21124e-06	0.000248081	-1.13678e-05	-0.00036187
1440	2.88	-0.0351202	-0.828161	4.58011e-06	0.000590767	-2.22098e-06	0.000249148	-1.13722e-05	-0.000361371
1441	2.882	-0.0426895	-0.735829	3.2124e-06	0.000702782	-2.21319e-06	0.000250442	-1.13766e-05	-0.00036087
1442	2.884	-0.0354212	-1.21277	3.15215e-06	0.000580402	-2.20683e-06	0.000251725	-1.1381e-05	-0.000360367
1443	2.886	-0.0341371	-1.32809	4.79448e-06	0.000393124	-2.19888e-06	0.000252698	-1.13854e-05	-0.000359862
1444	2.888	0.0762979	-1.20016	2.62766e-05	0.000394862	-2.16781e-06	0.000253486	-1.13898e-05	-0.000359355
1445	2.89	0.115448	-1.27523	5.50405e-05	0.000409175	-2.08649e-06	0.00025429	-1.1394e-05	-0.000358846
1446	2.892	0.0778019	-1.48095	5.53271e-05	0.000319217	-1.97612e-06	0.000255019	-1.13979e-05	-0.000358336
1447	2.894	0.00415539	-1.36302	3.39217e-05	0.00028957	-1.88687e-06	0.000255628	-1.14017e-05	-0.000357825
1448	2.896	-0.0177621	-1.26525	1.55408e-05	0.000354763	-1.83741e-06	0.000256272	-1.14054e-05	-0.000357312
1449	2.898	-0.0289579	-1.71972	9.16944e-06	0.000241078	-1.8127e-06	0.000256868	-1.1409e-05	-0.000356799
1450	2.9	-0.106137	-1.87076	-7.82933e-06	4.96354e-05	-1.81136e-06	0.000257158	-1.14126e-05	-0.000356284
1451	2.902	-0.0695468	-1.8108	-1.56385e-05	1.89548e-05	-1.83483e-06	0.000257227	-1.14163e-05	-0.00035577
1452	2.904	-0.0587541	-1.43182	-6.52992e-06	0.000153907	-1.857e-06	0.0002574	-1.142e-05	-0.000355255
1453	2.906	-0.024921	-1.22751	2.0485e-06	0.000333969	-1.86148e-06	0.000257888	-1.14237e-05	-0.000354739
1454	2.908	-0.0668984	-0.799653	4.78852e-07	0.000529304	-1.85895e-06	0.000258751	-1.14274e-05	-0.000354222
1455	2.91	-0.0667676	-0.893095	-7.57199e-06	0.000631589	-1.86605e-06	0.000259912	-1.14312e-05	-0.000353702
1456	2.912	-0.0656959	-0.985207	-7.34414e-06	0.000571379	-1.88096e-06	0.000261115	-1.14349e-05	-0.00035318
1457	2.914	-0.0661358	-1.51667	-7.22603e-06	0.000374283	-1.89553e-06	0.000262061	-1.14387e-05	-0.000352655
1458	2.916	-0.0699329	-1.72155	-8.04416e-06	0.000141942	-1.9108e-06	0.000262577	-1.14425e-05	-0.00035213
1459	2.918	-0.0175347	-1.84928	1.29895e-06	3.57632e-05	-1.91755e-06	0.000262755	-1.14464e-05	-0.000351605
1460	2.92	-0.00901289	-2.17874	1.30111e-05	-0.000109344	-1.90324e-06	0.000262681	-1.14502e-05	-0.000351079
1461	2.922	-0.0160766	-2.2039	1.32883e-05	-0.000222398	-1.87694e-06	0.000262349	-1.14539e-05	-0.000350555
1462	2.924	-0.010478	-2.05417	1.30032e-05	-0.000185701	-1.85065e-06	0.000261941	-1.14576e-05	-0.000350031
1463	2.926	0.0201728	-1.83397	1.99709e-05	-7.23237e-05	-1.81767e-06	0.000261683	-1.14613e-05	-0.000349508
1464	2.928	-0.000404822	-1.8542	2.19046e-05	-1.20568e-05	-1.7758e-06	0.000261599	-1.14648e-05	-0.000348984
1465	2.93	-0.0230403	-1.38273	1.35908e-05	0.000126737	-1.7403e-06	0.000261713	-1.14683e-05	-0.000348461
1466	2.932	-0.0122618	-1.43291	1.13069e-05	0.000256173	-1.7154e-06	0.000262096	-1.14717e-05	-0.000347937
1467	2.934	-0.0133427	-1.21678	1.31681e-05	0.000305816	-1.69093e-06	0.000262658	-1.14751e-05	-0.000347411
1468	2.936	-0.0184277	-1.39178	1.19785e-05	0.000316452	-1.66578e-06	0.000263281	-1.14784e-05	-0.000346885
1469	2.938	-0.0263795	-1.29665	9.46747e-06	0.000289273	-1.64434e-06	0.000263886	-1.14817e-05	-0.000346357
1470	2.94	-0.031868	-1.33655	6.87879e-06	0.000304309	-1.62799e-06	0.00026448	-1.1485e-05	-0.000345828
1471	2.942	-0.0225743	-1.05328	7.60651e-06	0.000378138	-1.6135e-06	0.000265162	-1.14882e-05	-0.000345298
1472	2.944	0.00732729	-1.17385	1.514e-05	0.000426758	-1.59076e-06	0.000265967	-1.14914e-05	-0.000344766
1473	2.946	0.0116969	-1.19381	2.17264e-05	0.000380614	-1.55389e-06	0.000266775	-1.14945e-05	-0.000344232
1474	2.948	-0.0398638	-1.14746	1.2647e-05	0.00038663	-1.51952e-06	0.000267542	-1.14975e-05	-0.000343697
1475	2.95	-0.063641	-0.929014	-1.84538e-06	0.000467145	-1.50872e-06	0.000268396	-1.15006e-05	-0.00034316
1476	2.952	-0.0399452	-1.13447	-1.86543e-06	0.000468965	-1.51243e-06	0.000269332	-1.15036e-05	-0.000342622
1477	2.954	-0.0193422	-1.18909	6.64917e-06	0.000385451	-1.50764e-06	0.000270186	-1.15066e-05	-0.000342081
1478	2.956	-0.0583684	-1.08307	3.10184e-06	0.000399269	-1.49789e-06	0.000270971	-1.15096e-05	-0.000341539
1479	2.958	-0.0660314	-0.639495	-5.88127e-06	0.000568768	-1.50067e-06	0.000271939	-1.15126e-05	-0.000340996
1480	2.96	-0.0303475	-0.74668	-4.97066e-07	0.00067164	-1.50705e-06	0.000273179	-1.15156e-05	-0.000340449
1481	2.962	-0.0301085	-0.60629	6.40677e-06	0.000679761	-1.50114e-06	0.000274531	-1.15186e-05	-0.0003399
1482	2.964	-0.072093	-0.299883	-1.62561e-06	0.000817122	-1.49636e-06	0.000276028	-1.15216e-05	-0.000339348
1483	2.966	-0.029044	-0.256914	-1.42531e-06	0.000924032	-1.49941e-06	0.000277769	-1.15246e-05	-0.000338793
1484	2.968	0.0182002	-0.624106	1.59344e-05	0.000820434	-1.4849e-06	0.000279513	-1.15276e-05	-0.000338234
1485	2.97	0.0152141	-1.40812	2.44411e-05	0.000458395	-1.44453e-06	0.000280792	-1.15305e-05	-0.000337672
1486	2.972	-0.0289064	-1.38488	1.53776e-05	0.000218359	-1.40471e-06	0.000281469	-1.15333e-05	-0.000337109
1487	2.974	-0.0198154	-1.75772	8.63658e-06	0.000106812	-1.38069e-06	0.000281794	-1.1536e-05	-0.000336545
1488	2.976	0.0142781	-1.94397	1.69366e-05	-7.0203e-05	-1.35512e-06	0.000281831	-1.15387e-05	-0.000335982
1489	2.978	-0.112559	-1.99382	-9.035e-07	-0.000146284	-1.33909e-06	0.000281614	-1.15414e-05	-0.000335419
1490	2.98	-0.172353	-1.20826	-3.67989e-05	8.13288e-05	-1.37679e-06	0.000281549	-1.15442e-05	-0.000334855
1491	2.982	-0.161518	-0.937813	-4.6219e-05	0.000409037	-1.45981e-06	0.000282039	-1.15471e-05	-0.000334291
1492	2.984	-0.0785511	-0.891834	-2.81848e-05	0.000505627	-1.53421e-06	0.000282954	-1.15502e-05	-0.000333725
1493	2.986	-0.0978557	-0.78817	-1.59463e-05	0.000550095	-1.57834e-06	0.00028401	-1.15533e-05	-0.000333157
1494	2.988	-0.0886998	-0.664997	-1.79022e-05	0.000618683	-1.61219e-06	0.000285179	-1.15565e-05	-0.000332587
1495	2.99	-0.0335322	-0.612115	-5.53628e-06	0.000671396	-1.63563e-06	0.000286469	-1.15598e-05	-0.000332014
1496	2.992	-0.0123068	-0.810897	9.15073e-06	0.000623492	-1.63201e-06	0.000287764	-1.15631e-05	-0.000331439
1497	2.994	-0.0641302	-1.00126	3.2626e-06	0.000499569	-1.6196e-06	0.000288887	-1.15663e-05	-0.000330861
1498	2.996	-0.107589	-0.937801	-1.50649e-05	0.00045759	-1.6314e-06	0.000289844	-1.15696e-05	-0.000330281
1499	2.998	-0.0911877	-1.01804	-2.02722e-05	0.00045002	-1.66674e-06	0.000290751	-1.15729e-05	-0.0003297
1500	3	-0.0686085	-0.803799	-1.27797e-05	0.000489566	-1.69979e-06	0.000291691	-1.15763e-05	-0.000329116
1501	3.002	-0.0528005	-0.825087	-5.4013e-06	0.000547529	-1.71797e-06	0.000292728	-1.15798e-05	-0.000328531
1502	3.004	-0.0155054	-0.723986	4.8072e-06	0.000570133	-1.71857e-06	0.000293846	-1.15832e-05	-0.000327943
1503	3.006	-0.00726537	-0.437837	1.35603e-05	0.000688806	-1.7002e-06	0.000295105	-1.15866e-05	-0.000327353
1504	3.008	0.000782999	-0.540275	1.66891e-05	0.000743868	-1.66995e-06	0.000296537	-1.15899e-05	-0.00032676
1505	3.01	-0.0184602	-0.861172	1.45325e-05	0.000609221	-1.63873e-06	0.00029789	-1.15932e-05	-0.000326164
1506	3.012	-0.0355732	-0.999923	7.53716e-06	0.00046322	-1.61666e-06	0.000298963	-1.15964e-05	-0.000325566
1507	3.014	-0.0420451	-0.854212	2.99773e-06	0.000463028	-1.60612e-06	0.000299889	-1.15997e-05	-0.000324966
1508	3.016	-0.0642157	-1.08129	-2.51437e-06	0.000435231	-1.60564e-06	0.000300787	-1.16029e-05	-0.000324365
1509	3.018	-0.106777	-1.17204	-1.49667e-05	0.000333536	-1.62312e-06	0.000301556	-1.16061e-05	-0.000323762
1510	3.02	-0.0824529	-1.30493	-1.84778e-05	0.000261271	-1.65657e-06	0.000302151	-1.16094e-05	-0.000323157
1511	3.022	-0.0294508	-1.21261	-3.61119e-06	0.00024621	-1.67866e-06	0.000302658	-1.16128e-05	-0.000322552
1512	3.024	-0.0265125	-1.07112	7.14286e-06	0.000316895	-1.67512e-06	0.000303222	-1.16161e-05	-0.000321946
1513	3.026	-0.0708131	-1.01692	-8.15115e-07	0.000375667	-1.6688e-06	0.000303914	-1.16195e-05	-0.000321338
1514	3.028	-0.0598278	-0.829871	-7.2256e-06	0.000448672	-1.67684e-06	0.000304738	-1.16228e-05	-0.000320728
1515	3.03	-0.0458896	-0.599444	-2.43632e-06	0.000576746	-1.6865e-06	0.000305764	-1.16262e-05	-0.000320117
1516	3.032	-0.0504076	-0.520616	-6.28415e-07	0.000670997	-1.68956e-06	0.000307012	-1.16296e-05	-0.000319503
1517	3.034	-0.0991905	-0.72419	-1.08822e-05	0.000629618	-1.70107e-06	0.000308312	-1.1633e-05	-0.000318886
1518	3.036	-0.0579481	-0.950101	-1.23359e-05	0.000493002	-1.72429e-06	0.000309435	-1.16364e-05	-0.000318267
1519	3.038	-0.018832	-1.11223	3.11408e-06	0.000369331	-1.73351e-06	0.000310297	-1.16399e-05	-0.000317647
1520	3.04	-0.0246817	-1.23256	9.50796e-06	0.000278651	-1.72089e-06	0.000310945	-1.16433e-05	-0.000317025
1521	3.042	-0.0226671	-1.44668	8.76695e-06	0.000171724	-1.70262e-06	0.000311396	-1.16467e-05	-0.000316402
1522	3.044	0.0543286	-1.43791	2.39577e-05	0.000105138	-1.66989e-06	0.000311672	-1.16501e-05	-0.000315779
1523	3.046	0.0498974	-1.35022	3.79088e-05	0.000132864	-1.60803e-06	0.00031191	-1.16533e-05	-0.000315155
1524	3.048	-0.00355843	-1.78351	2.67729e-05	2.24495e-05	-1.54334e-06	0.000312066	-1.16564e-05	-0.000314531
1525	3.05	0.00412587	-1.86373	1.79668e-05	-0.000140435	-1.4986e-06	0.000311948	-1.16594e-05	-0.000313907
1526	3.052	0.018237	-1.85684	2.21541e-05	-0.000165764	-1.45848e-06	0.000311642	-1.16623e-05	-0.000313283
1527	3.054	0.00623201	-1.45443	2.25549e-05	-4.02674e-05	-1.41377e-06	0.000311436	-1.16651e-05	-0.000312661
1528	3.056	-0.0249564	-1.46118	1.42441e-05	8.09714e-05	-1.37698e-06	0.000311476	-1.16679e-05	-0.000312038
1529	3.058	0.000238934	-0.858194	1.30872e-05	0.000264894	-1.34964e-06	0.000311822	-1.16706e-05	-0.000311414
1530	3.06	-0.0281111	-0.680484	1.24759e-05	0.000506462	-1.32408e-06	0.000312593	-1.16732e-05	-0.000310789
1531	3.062	-0.0609959	-0.52565	6.95339e-07	0.00060798	-1.31091e-06	0.000313708	-1.16758e-05	-0.000310161
1532	3.064	-0.0570194	-0.960528	-4.86864e-06	0.000518061	-1.31508e-06	0.000314834	-1.16785e-05	-0.000309532
1533	3.066	-0.030396	-0.649826	1.01126e-06	0.000476845	-1.31894e-06	0.000315829	-1.16811e-05	-0.0003089
1534	3.068	-0.101999	-0.712361	-7.64335e-06	0.000551981	-1.32557e-06	0.000316858	-1.16838e-05	-0.000308266
1535	3.07	-0.139276	-0.644144	-2.85864e-05	0.000551337	-1.3618e-06	0.000317961	-1.16865e-05	-0.00030763
1536	3.072	-0.115366	-0.743396	-3.11615e-05	0.000539215	-1.42155e-06	0.000319052	-1.16893e-05	-0.000306992
1537	3.074	-0.039706	-0.839554	-1.20179e-05	0.00047572	-1.46473e-06	0.000320066	-1.16923e-05	-0.000306352
1538	3.076	-0.0207676	-1.22662	6.16973e-06	0.00032228	-1.47058e-06	0.000320864	-1.16952e-05	-0.00030571
1539	3.078	-0.00598175	-0.872807	1.2651e-05	0.000309452	-1.45176e-06	0.000321496	-1.16981e-05	-0.000305067
1540	3.08	0.0217211	-0.935723	2.08177e-05	0.000397917	-1.41829e-06	0.000322204	-1.17009e-05	-0.000304423
1541	3.082	0.0111357	-0.876336	2.41052e-05	0.000394373	-1.37337e-06	0.000322996	-1.17037e-05	-0.000303777
1542	3.084	0.0323802	-1.18008	2.61507e-05	0.000315567	-1.32311e-06	0.000323706	-1.17063e-05	-0.00030313
1543	3.086	0.00558844	-1.01727	2.50793e-05	0.000269079	-1.27188e-06	0.00032429	-1.17089e-05	-0.000302481
1544	3.088	-0.0550631	-1.30384	8.25864e-06	0.000227955	-1.23854e-06	0.000324787	-1.17114e-05	-0.000301832
1545	3.09	-0.112403	-1.01117	-1.44368e-05	0.000227411	-1.24472e-06	0.000325243	-1.17138e-05	-0.000301181
1546	3.092	-0.144539	-1.05593	-3.16486e-05	0.000302434	-1.29081e-06	0.000325773	-1.17164e-05	-0.000300529
1547	3.094	-0.107471	-0.683432	-3.0705e-05	0.000402402	-1.35316e-06	0.000326478	-1.17191e-05	-0.000299877
1548	3.096	-0.11019	-0.820988	-2.41038e-05	0.000473368	-1.40797e-06	0.000327353	-1.1722e-05	-0.000299222
1549	3.098	-0.0424058	-0.856785	-1.15956e-05	0.000416739	-1.44367e-06	0.000328243	-1.17248e-05	-0.000298565
1550	3.1	-0.0304309	-1.17167	3.73831e-06	0.000304691	-1.45152e-06	0.000328965	-1.17277e-05	-0.000297907
1551	3.102	-0.0181432	-0.632267	8.39999e-06	0.000372391	-1.43939e-06	0.000329642	-1.17306e-05	-0.000297248
1552	3.104	-0.0528972	-0.586809	4.07537e-06	0.000552697	-1.42691e-06	0.000330567	-1.17335e-05	-0.000296587
1553	3.106	-0.0505916	-0.573775	-2.16892e-06	0.000568509	-1.425e-06	0.000331688	-1.17363e-05	-0.000295924
1554	3.108	-0.0378043	-0.675132	7.29326e-07	0.000538437	-1.42644e-06	0.000332795	-1.17392e-05	-0.000295258
1555	3.11	-0.0116234	-0.781807	8.21897e-06	0.000470951	-1.4175e-06	0.000333805	-1.1742e-05	-0.00029459
1556	3.112	0.00625159	-1.307	1.6687e-05	0.000271013	-1.39259e-06	0.000334547	-1.17448e-05	-0.000293921
1557	3.114	-0.0285127	-1.2861	1.34348e-05	0.000110939	-1.36247e-06	0.000334928	-1.17475e-05	-0.000293251
1558	3.116	-0.0513447	-1.27116	2.35424e-06	0.000119655	-1.34668e-06	0.000335159	-1.17502e-05	-0.000292581
1559	3.118	-0.00206951	-1.20551	7.43505e-06	0.000142353	-1.33689e-06	0.000335421	-1.17529e-05	-0.00029191
1560	3.12	0.037148	-1.23411	2.44484e-05	0.000151447	-1.30501e-06	0.000335715	-1.17555e-05	-0.000291239
1561	3.122	0.0148383	-1.27837	2.76954e-05	0.000126195	-1.25286e-06	0.000335993	-1.1758e-05	-0.000290567
1562	3.124	-0.0207435	-1.3223	1.65578e-05	9.61532e-05	-1.20861e-06	0.000336215	-1.17604e-05	-0.000289894
1563	3.126	-0.0207343	-1.21071	9.71213e-06	0.000114814	-1.18234e-06	0.000336426	-1.17628e-05	-0.000289222
1564	3.128	-0.0415404	-1.24729	5.70786e-06	0.000135771	-1.16692e-06	0.000336676	-1.17651e-05	-0.000288548
1565	3.13	-0.0638265	-1.27592	-2.58403e-06	0.00011291	-1.1638e-06	0.000336925	-1.17674e-05	-0.000287874
1566	3.132	-0.0486385	-0.956215	-3.954e-06	0.000201391	-1.17033e-06	0.000337239	-1.17698e-05	-0.0002872
1567	3.134	-0.0342002	-0.968141	1.73842e-06	0.000295094	-1.17255e-06	0.000337736	-1.17721e-05	-0.000286524
1568	3.136	-0.0503298	-1.07356	1.40825e-06	0.000255944	-1.1694e-06	0.000338287	-1.17745e-05	-0.000285848
1569	3.138	-0.0572528	-1.43723	-3.02985e-06	0.000106872	-1.17102e-06	0.00033865	-1.17768e-05	-0.000285171
1570	3.14	0.0454111	-1.31303	1.5377e-05	2.95555e-05	-1.15868e-06	0.000338786	-1.17791e-05	-0.000284493
1571	3.142	0.0761646	-1.58818	4.10292e-05	-2.0098e-05	-1.10227e-06	0.000338796	-1.17813e-05	-0.000283815
1572	3.144	0.0457673	-1.73926	4.10927e-05	-0.000155774	-1.02015e-06	0.00033862	-1.17834e-05	-0.000283138
1573	3.146	-0.0043453	-1.79289	2.56048e-05	-0.000222224	-9.53451e-07	0.000338242	-1.17853e-05	-0.000282462
1574	3.148	0.0359265	-1.528	2.37069e-05	-0.000158678	-9.04139e-07	0.000337861	-1.17871e-05	-0.000281786
1575	3.15	0.0210186	-1.77938	2.8579e-05	-0.000156923	-8.51854e-07	0.000337545	-1.17888e-05	-0.000281111
1576	3.152	0.0143679	-1.79143	2.44273e-05	-0.000241709	-7.98847e-07	0.000337147	-1.17904e-05	-0.000280437
1577	3.154	-0.0110904	-1.71392	1.82466e-05	-0.000223715	-7.56173e-07	0.000336681	-1.17919e-05	-0.000279763
1578	3.156	0.0301867	-1.20932	2.12827e-05	-4.42621e-05	-7.16644e-07	0.000336413	-1.17933e-05	-0.00027909
1579	3.158	0.0104161	-1.06163	2.54124e-05	0.00015713	-6.69949e-07	0.000336526	-1.17947e-05	-0.000278417
1580	3.16	-0.0109499	-0.813979	1.74952e-05	0.000278227	-6.27041e-07	0.000336961	-1.17959e-05	-0.000277743
1581	3.162	-0.0363955	-0.399245	8.48661e-06	0.000482773	-6.01059e-07	0.000337722	-1.17971e-05	-0.000277068
1582	3.164	0.07433	-0.280593	2.48801e-05	0.000647007	-5.67693e-07	0.000338852	-1.17983e-05	-0.00027639
1583	3.166	0.109019	-0.543077	5.28379e-05	0.000599607	-4.89975e-07	0.000340099	-1.17993e-05	-0.00027571
1584	3.168	0.0889345	-1.26003	5.56398e-05	0.000291075	-3.81497e-07	0.00034099	-1.18e-05	-0.000275028
1585	3.17	-0.0130997	-1.36563	3.21483e-05	3.15651e-05	-2.93709e-07	0.000341312	-1.18006e-05	-0.000274345
1586	3.172	0.0173323	-1.72758	1.83714e-05	-0.000117008	-2.43189e-07	0.000341227	-1.18011e-05	-0.000273663
1587	3.174	0.00456099	-1.59717	2.17602e-05	-0.000191826	-2.03058e-07	0.000340918	-1.18015e-05	-0.000272981
1588	3.176	0.0705145	-1.79461	3.19799e-05	-0.000215233	-1.49318e-07	0.000340511	-1.18018e-05	-0.0002723
1589	3.178	0.0400883	-1.10147	3.88043e-05	-6.27847e-05	-7.85333e-08	0.000340233	-1.18019e-05	-0.00027162
1590	3.18	0.0405915	-0.737445	3.3042e-05	0.000265128	-6.68695e-09	0.000340435	-1.1802e-05	-0.000270939
1591	3.182	-0.0795715	-0.85041	1.00224e-05	0.000341137	3.63774e-08	0.000341041	-1.18019e-05	-0.000270257
1592	3.184	-0.0905946	-1.08391	-1.5214e-05	0.000230417	3.11858e-08	0.000341613	-1.18018e-05	-0.000269574
1593	3.186	-0.090194	-1.42728	-1.72651e-05	4.76927e-05	-1.29324e-09	0.000341891	-1.18018e-05	-0.00026889
1594	3.188	-0.0336348	-1.33159	-6.31957e-06	-3.21558e-05	-2.48779e-08	0.000341907	-1.18019e-05	-0.000268206
1595	3.19	-0.0317005	-1.55163	4.921e-06	-7.3462e-05	-2.62765e-08	0.000341801	-1.18019e-05	-0.000267522
1596	3.192	-0.0251399	-1.42296	6.54653e-06	-0.000104464	-1.48089e-08	0.000341623	-1.1802e-05	-0.000266839
1597	3.194	-0.0676878	-1.30763	-3.82234e-07	-3.06593e-05	-8.64466e-09	0.000341488	-1.1802e-05	-0.000266156
1598	3.196	-0.0608278	-0.893221	-7.25344e-06	0.000132444	-1.62803e-08	0.00034159	-1.1802e-05	-0.000265473
1599	3.198	-0.0579484	-1.25054	-5.38861e-06	0.000147845	-2.89224e-08	0.00034187	-1.18021e-05	-0.000264789
1600	3.2	-0.0181493	-1.27532	2.8107e-06	2.5999e-05	-3.15003e-08	0.000342044	-1.18021e-05	-0.000264105
1601	3.202	-0.0551193	-1.31789	3.34668e-06	2.51488e-06	-2.53429e-08	0.000342072	-1.18022e-05	-0.000263421
1602	3.204	-0.0555319	-1.62617	-3.85036e-06	-0.000109561	-2.58466e-08	0.000341965	-1.18022e-05	-0.000262737
1603	3.206	-0.0490784	-1.72741	-2.6967e-06	-0.000239972	-3.23937e-08	0.000341616	-1.18023e-05	-0.000262054
1604	3.208	-0.028429	-1.38849	2.50736e-06	-0.000168127	-3.2583e-08	0.000341208	-1.18024e-05	-0.000261371
1605	3.21	-0.0344776	-1.49055	5.30719e-06	-9.65324e-05	-2.47685e-08	0.000340943	-1.18024e-05	-0.000260689
1606	3.212	-0.0331177	-1.49594	4.39749e-06	-0.000132532	-1.50638e-08	0.000340714	-1.18024e-05	-0.000260008
1607	3.214	-0.0170823	-1.24839	7.7347e-06	-5.92752e-05	-2.93159e-09	0.000340522	-1.18025e-05	-0.000259327
1608	3.216	-0.0205823	-1.3668	1.01373e-05	-2.13332e-05	1.49404e-08	0.000340442	-1.18024e-05	-0.000258646
1609	3.218	-0.00929292	-1.35369	1.16271e-05	-5.66531e-05	3.67048e-08	0.000340364	-1.18023e-05	-0.000257965
1610	3.22	-0.00744531	-1.23203	1.41453e-05	-1.69478e-05	6.24772e-08	0.00034029	-1.18022e-05	-0.000257285
1611	3.222	-0.022258	-1.41717	1.16438e-05	-3.9192e-05	8.82664e-08	0.000340234	-1.1802e-05	-0.000256604
1612	3.224	0.0296105	-1.39687	1.87617e-05	-9.31084e-05	1.18672e-07	0.000340102	-1.18018e-05	-0.000255924
1613	3.226	0.0413057	-1.21005	3.09771e-05	-3.07834e-05	1.68411e-07	0.000339978	-1.18015e-05	-0.000255244
1614	3.228	0.018092	-1.32423	2.87535e-05	-1.04822e-05	2.28141e-07	0.000339936	-1.1801e-05	-0.000254564
1615	3.23	-0.00133069	-1.36408	2.05456e-05	-6.10146e-05	2.7744e-07	0.000339865	-1.18005e-05	-0.000253885
1616	3.232	0.0437574	-1.18316	2.54725e-05	-1.93248e-05	3.23459e-07	0.000339785	-1.17998e-05	-0.000253205
1617	3.234	0.0320037	-1.07183	3.18741e-05	6.96142e-05	3.80805e-07	0.000339835	-1.17991e-05	-0.000252525
1618	3.236	-0.0110909	-1.12969	2.13173e-05	8.39353e-05	4.33996e-07	0.000339988	-1.17982e-05	-0.000251845
1619	3.238	-0.0374773	-1.10209	7.94638e-06	7.20894e-05	4.6326e-07	0.000340144	-1.17973e-05	-0.000251165
1620	3.24	-0.0571344	-1.08782	-9.17439e-07	8.27845e-05	4.70289e-07	0.000340299	-1.17963e-05	-0.000250484
1621	3.242	-0.0199213	-1.07584	2.44937e-06	8.86013e-05	4.71821e-07	0.000340471	-1.17954e-05	-0.000249804
1622	3.244	0.0113751	-1.24874	1.56149e-05	3.59288e-05	4.89885e-07	0.000340595	-1.17944e-05	-0.000249122
1623	3.246	0.0179607	-1.16356	2.28906e-05	6.13152e-06	5.28391e-07	0.000340637	-1.17933e-05	-0.000248441
1624	3.248	-0.0649814	-1.14201	8.19719e-06	3.71025e-05	5.59479e-07	0.00034068	-1.17922e-05	-0.00024776
1625	3.25	-0.0665091	-1.15326	-8.05654e-06	3.79436e-05	5.59619e-07	0.000340756	-1.17911e-05	-0.000247078
1626	3.252	-0.0576509	-1.21932	-6.65638e-06	1.1406e-05	5.44906e-07	0.000340805	-1.179e-05	-0.000246397
1627	3.254	-0.0503408	-1.3021	-3.55662e-06	-3.74838e-05	5.34693e-07	0.000340779	-1.17889e-05	-0.000245715
1628	3.256	-0.0703717	-1.3886	-6.0124e-06	-9.27597e-05	5.25124e-07	0.000340649	-1.17879e-05	-0.000245034
1629	3.258	-0.03464	-0.933024	-3.00246e-06	2.02024e-05	5.1611e-07	0.000340576	-1.17869e-05	-0.000244353
1630	3.26	0.020179	-0.857106	1.44017e-05	0.000183925	5.27509e-07	0.00034078	-1.17858e-05	-0.000243671
1631	3.262	0.0058366	-0.87322	2.21763e-05	0.000200245	5.64087e-07	0.000341164	-1.17847e-05	-0.000242989
1632	3.264	-0.0498966	-1.2821	8.69074e-06	6.50661e-05	5.94954e-07	0.00034143	-1.17835e-05	-0.000242306
1633	3.266	-0.0866581	-1.3396	-9.10625e-06	-8.30451e-05	5.94538e-07	0.000341412	-1.17823e-05	-0.000241623
1634	3.268	-0.0769309	-1.89001	-1.43148e-05	-0.000275384	5.71117e-07	0.000341053	-1.17812e-05	-0.000240941
1635	3.27	-0.0507362	-2.55027	-7.41624e-06	-0.000656082	5.49386e-07	0.000340122	-1.17801e-05	-0.000240261
1636	3.272	-0.111859	-2.55364	-1.41426e-05	-0.000865825	5.27827e-07	0.0003386	-1.1779e-05	-0.000239583
1637	3.274	-0.0981908	-2.0685	-2.32779e-05	-0.000717622	4.90407e-07	0.000337016	-1.1778e-05	-0.000238909
1638	3.276	-0.0370894	-1.69841	-8.90845e-06	-0.000452701	4.58221e-07	0.000335846	-1.17771e-05	-0.000238238
1639	3.278	-0.00328188	-1.56686	9.33409e-06	-0.000298266	4.58646e-07	0.000335095	-1.17762e-05	-0.000237568
1640	3.28	-0.0316465	-0.954807	1.03717e-05	-6.821e-05	4.78352e-07	0.000334729	-1.17752e-05	-0.000236898
1641	3.282	-0.0320615	-0.616605	4.828e-06	0.000226431	4.93552e-07	0.000334887	-1.17742e-05	-0.000236228
1642	3.284	0.0205462	-0.562379	1.48559e-05	0.000346753	5.13236e-07	0.00033546	-1.17732e-05	-0.000235557
1643	3.286	0.0222909	-0.910057	2.5299e-05	0.000252737	5.5339e-07	0.00033606	-1.17721e-05	-0.000234885
1644	3.288	0.0413793	-1.0116	2.92961e-05	0.000110041	6.07986e-07	0.000336422	-1.17709e-05	-0.000234212
1645	3.29	-0.0407859	-1.05017	1.71565e-05	6.39411e-05	6.54438e-07	0.000336596	-1.17696e-05	-0.000233539
1646	3.292	-0.149245	-1.29806	-1.95115e-05	-2.78892e-05	6.52083e-07	0.000336632	-1.17683e-05	-0.000232866
1647	3.294	-0.169297	-1.76474	-4.42347e-05	-0.000253504	5.88337e-07	0.000336351	-1.17671e-05	-0.000232193
1648	3.296	-0.0297753	-1.84506	-2.12694e-05	-0.000426755	5.22833e-07	0.000335671	-1.17661e-05	-0.000231522
1649	3.298	0.00470181	-1.85349	1.21825e-05	-0.000456796	5.13746e-07	0.000334787	-1.1765e-05	-0.000230852
1650	3.3	-0.0646019	-2.36624	5.47586e-06	-0.000621961	5.31404e-07	0.000333708	-1.1764e-05	-0.000230185
1651	3.302	-0.00326578	-2.46771	3.93443e-06	-0.000816195	5.40814e-07	0.00033227	-1.17629e-05	-0.00022952
1652	3.304	0.0862184	-2.25465	3.29291e-05	-0.000783605	5.77678e-07	0.00033067	-1.17617e-05	-0.000228859
1653	3.306	0.0360364	-1.626	4.04779e-05	-0.000522841	6.51085e-07	0.000329364	-1.17604e-05	-0.0002282
1654	3.308	0.0578764	-1.48607	3.50181e-05	-0.00028492	7.26581e-07	0.000328556	-1.1759e-05	-0.000227543
1655	3.31	0.102656	-0.932942	4.78199e-05	-7.05914e-05	8.09419e-07	0.000328201	-1.17574e-05	-0.000226887
1656	3.312	0.0569721	-1.00135	4.76361e-05	7.86379e-05	9.04875e-07	0.000328209	-1.17555e-05	-0.00022623
1657	3.314	0.0159514	-0.792717	3.09521e-05	0.000120215	9.83463e-07	0.000328408	-1.17536e-05	-0.000225574
1658	3.316	0.0675204	-1.20383	3.29702e-05	5.46953e-05	1.04739e-06	0.000328583	-1.17515e-05	-0.000224916
1659	3.318	0.0309041	-1.25145	3.58352e-05	-9.08997e-05	1.11619e-06	0.000328546	-1.17493e-05	-0.000224259
1660	3.32	-0.00987574	-1.33558	2.09406e-05	-0.00013431	1.17297e-06	0.000328321	-1.17469e-05	-0.000223603
1661	3.322	0.0124512	-1.16927	1.73811e-05	-0.000110865	1.21129e-06	0.000328076	-1.17445e-05	-0.000222947
1662	3.324	0.0261302	-1.4154	2.42943e-05	-0.000138045	1.25296e-06	0.000327827	-1.1742e-05	-0.000222291
1663	3.326	0.0267432	-1.529	2.70316e-05	-0.000252692	1.30429e-06	0.000327436	-1.17394e-05	-0.000221636
1664	3.328	0.0104653	-1.56112	2.40079e-05	-0.000300455	1.35533e-06	0.000326883	-1.17367e-05	-0.000220982
1665	3.33	-0.035132	-0.788163	1.20974e-05	-7.1167e-05	1.39143e-06	0.000326512	-1.17339e-05	-0.000220329
1666	3.332	-0.034447	-0.848114	3.44894e-06	0.00014943	1.40698e-06	0.00032659	-1.17311e-05	-0.000219676
1667	3.334	-0.00898211	-0.546819	8.46621e-06	0.000222635	1.4189e-06	0.000326962	-1.17282e-05	-0.000219022
1668	3.336	-0.00713322	-0.199578	1.37073e-05	0.000423087	1.44107e-06	0.000327608	-1.17253e-05	-0.000218367
1669	3.338	-0.0384849	-0.189911	8.02203e-06	0.000532405	1.4628e-06	0.000328563	-1.17224e-05	-0.00021771
1670	3.34	-0.0366235	-0.9281	2.33915e-06	0.000302523	1.47316e-06	0.000329398	-1.17195e-05	-0.000217051
1671	3.342	0.00429485	-0.945554	1.05543e-05	6.41619e-05	1.48605e-06	0.000329765	-1.17165e-05	-0.000216391
1672	3.344	-0.00684763	-1.04271	1.62687e-05	2.61212e-05	1.51288e-06	0.000329855	-1.17135e-05	-0.000215732
1673	3.346	-0.03614	-1.35187	8.481e-06	-0.000103075	1.53763e-06	0.000329778	-1.17104e-05	-0.000215072
1674	3.348	-0.0465212	-1.2529	8.39638e-07	-0.000170981	1.54695e-06	0.000329504	-1.17073e-05	-0.000214413
1675	3.35	0.0216389	-1.2794	1.19391e-05	-0.000150555	1.55973e-06	0.000329182	-1.17042e-05	-0.000213755
1676	3.352	-0.0175524	-1.19288	1.74981e-05	-0.000134015	1.58916e-06	0.000328898	-1.1701e-05	-0.000213097
1677	3.354	-0.0769081	-1.23702	-1.46519e-06	-0.000122982	1.6052e-06	0.000328641	-1.16978e-05	-0.00021244
1678	3.356	-0.0626661	-1.22319	-1.01529e-05	-0.000134663	1.59358e-06	0.000328383	-1.16946e-05	-0.000211783
1679	3.358	-0.00553832	-1.31985	3.56007e-06	-0.000162753	1.58698e-06	0.000328086	-1.16914e-05	-0.000211127
1680	3.36	0.00266399	-1.38028	1.61116e-05	-0.000214045	1.60666e-06	0.000327709	-1.16882e-05	-0.000210471
1681	3.362	0.00618434	-1.54191	1.8354e-05	-0.000285635	1.64112e-06	0.000327209	-1.16849e-05	-0.000209817
1682	3.364	0.0135244	-1.46012	2.04305e-05	-0.00031278	1.67991e-06	0.000326611	-1.16816e-05	-0.000209164
1683	3.366	-0.0246463	-1.57024	1.44894e-05	-0.000323824	1.71483e-06	0.000325974	-1.16781e-05	-0.000208512
1684	3.368	-0.0479789	-1.52981	2.64965e-06	-0.000347783	1.73197e-06	0.000325303	-1.16747e-05	-0.000207861
1685	3.37	-0.0320969	-1.41379	1.20457e-06	-0.00030107	1.73582e-06	0.000324654	-1.16712e-05	-0.000207212
1686	3.372	-0.0350511	-1.31545	3.6784e-06	-0.000236256	1.7407e-06	0.000324116	-1.16677e-05	-0.000206564
1687	3.374	-0.135739	-1.32211	-1.6265e-05	-0.000209771	1.72812e-06	0.00032367	-1.16643e-05	-0.000205916
1688	3.376	-0.108998	-1.25328	-3.04978e-05	-0.000192503	1.68135e-06	0.000323268	-1.16609e-05	-0.00020527
1689	3.378	-0.0699316	-1.51556	-1.78547e-05	-0.000255114	1.633e-06	0.000322821	-1.16576e-05	-0.000204624
1690	3.38	0.0334391	-1.72139	9.52496e-06	-0.000403552	1.62467e-06	0.000322162	-1.16544e-05	-0.00020398
1691	3.382	-0.0078837	-1.72766	2.14453e-05	-0.000471981	1.65564e-06	0.000321286	-1.16511e-05	-0.000203337
1692	3.384	-0.0424977	-1.50069	6.83013e-06	-0.000405155	1.68392e-06	0.000320409	-1.16477e-05	-0.000202696
1693	3.386	-0.096694	-1.48761	-1.02608e-05	-0.000332275	1.68049e-06	0.000319672	-1.16444e-05	-0.000202057
1694	3.388	-0.0634784	-1.31847	-1.43076e-05	-0.00027746	1.65592e-06	0.000319062	-1.1641e-05	-0.000201419
1695	3.39	-0.0844786	-1.46681	-1.19705e-05	-0.000273084	1.62964e-06	0.000318512	-1.16378e-05	-0.000200782
1696	3.392	-0.0242504	-1.43548	-4.43853e-06	-0.000311768	1.61323e-06	0.000317927	-1.16346e-05	-0.000200146
1697	3.394	0.0365628	-1.60856	1.88268e-05	-0.000358178	1.62762e-06	0.000317257	-1.16313e-05	-0.000199512
1698	3.396	0.0600312	-1.19099	3.5023e-05	-0.000283882	1.68147e-06	0.000316615	-1.16279e-05	-0.000198878
1699	3.398	-0.049217	-1.38403	1.8515e-05	-0.000215818	1.73501e-06	0.000316115	-1.16245e-05	-0.000198246
1700	3.4	-0.0790172	-1.1799	-8.23714e-06	-0.000214448	1.74528e-06	0.000315685	-1.1621e-05	-0.000197615
1701	3.402	-0.0886927	-0.825162	-1.58408e-05	-4.18934e-05	1.72121e-06	0.000315428	-1.16175e-05	-0.000196984
1702	3.404	0.00954338	-0.771454	1.17803e-06	8.36556e-05	1.70654e-06	0.00031547	-1.16141e-05	-0.000196353
1703	3.406	0.0316821	-1.10191	2.4315e-05	-4.91356e-06	1.73204e-06	0.000315549	-1.16107e-05	-0.000195722
1704	3.408	-0.00975218	-1.13448	2.05923e-05	-0.000120445	1.77694e-06	0.000315424	-1.16071e-05	-0.000195091
1705	3.41	-0.0673224	-0.963833	1.54083e-06	-7.938e-05	1.79908e-06	0.000315224	-1.16035e-05	-0.000194461
1706	3.412	-0.0214371	-1.27002	-7.18472e-07	-0.000123818	1.7999e-06	0.00031502	-1.15999e-05	-0.000193831
1707	3.414	-0.0361212	-1.25835	5.26954e-06	-0.000217931	1.80445e-06	0.000314679	-1.15963e-05	-0.000193201
1708	3.416	-0.10863	-1.34353	-1.15105e-05	-0.000242975	1.79821e-06	0.000314218	-1.15927e-05	-0.000192573
1709	3.418	-0.108937	-1.06629	-2.55258e-05	-0.000185029	1.76117e-06	0.00031379	-1.15892e-05	-0.000191945
1710	3.42	-0.0643516	-1.19871	-1.70228e-05	-0.000141841	1.71862e-06	0.000313463	-1.15857e-05	-0.000191318
1711	3.422	-0.031808	-1.14011	-2.20235e-06	-0.000166971	1.6994e-06	0.000313154	-1.15823e-05	-0.000190692
1712	3.424	-0.0396095	-1.31682	2.54384e-06	-0.000205937	1.69974e-06	0.000312781	-1.15789e-05	-0.000190066
1713	3.426	-0.0812408	-1.18764	-6.97434e-06	-0.000222846	1.69531e-06	0.000312352	-1.15756e-05	-0.000189442
1714	3.428	-0.0336811	-1.2404	-5.84612e-06	-0.000201017	1.68249e-06	0.000311929	-1.15722e-05	-0.000188818
1715	3.43	0.0128799	-1.13403	1.22422e-05	-0.000186311	1.68889e-06	0.000311541	-1.15688e-05	-0.000188195
1716	3.432	0.0434983	-0.890721	2.70726e-05	-7.90796e-05	1.7282e-06	0.000311276	-1.15654e-05	-0.000187572
1717	3.434	0.00629472	-0.826585	2.57944e-05	1.49573e-05	1.78107e-06	0.000311212	-1.15618e-05	-0.00018695
1718	3.436	0.00547083	-0.846771	1.84694e-05	2.66547e-05	1.82533e-06	0.000311253	-1.15581e-05	-0.000186327
1719	3.438	-0.0223187	-0.855794	1.29547e-05	1.54914e-05	1.85676e-06	0.000311296	-1.15544e-05	-0.000185705
1720	3.44	-0.00287641	-0.739947	1.13373e-05	4.68399e-05	1.88105e-06	0.000311358	-1.15507e-05	-0.000185082
1721	3.442	-0.0364811	-1.12677	8.60152e-06	-3.98745e-05	1.90099e-06	0.000311365	-1.15469e-05	-0.000184459
1722	3.444	-0.0626687	-1.09734	-2.90931e-06	-0.000153591	1.90668e-06	0.000311171	-1.15431e-05	-0.000183837
1723	3.446	-0.0636379	-1.15468	-8.14409e-06	-0.000164342	1.89563e-06	0.000310853	-1.15393e-05	-0.000183215
1724	3.448	-0.00661339	-1.01287	2.62347e-06	-0.000139972	1.8901e-06	0.000310549	-1.15355e-05	-0.000182594
1725	3.45	-0.0352665	-0.816109	8.06724e-06	-3.61901e-05	1.9008e-06	0.000310373	-1.15317e-05	-0.000181973
1726	3.452	-0.0446349	-0.740899	7.43138e-07	4.67821e-05	1.90961e-06	0.000310384	-1.15279e-05	-0.000181353
1727	3.454	-0.0386214	-0.754214	8.56933e-08	6.41066e-05	1.91043e-06	0.000310494	-1.1524e-05	-0.000180732
1728	3.456	-0.0457055	-1.00203	-1.32463e-07	-1.95121e-05	1.91039e-06	0.000310539	-1.15202e-05	-0.00018011
1729	3.458	-0.0632688	-1.08928	-4.88463e-06	-0.000126236	1.90537e-06	0.000310393	-1.15164e-05	-0.00017949
1730	3.46	-0.0496687	-1.31046	-5.65906e-06	-0.000224636	1.89483e-06	0.000310042	-1.15126e-05	-0.00017887
1731	3.462	-0.0258812	-1.10666	1.51864e-06	-0.000232079	1.89069e-06	0.000309586	-1.15088e-05	-0.00017825
1732	3.464	0.00421023	-0.994463	1.18678e-05	-0.000135335	1.90407e-06	0.000309218	-1.1505e-05	-0.000177632
1733	3.466	0.00529891	-0.676508	1.78518e-05	-2.91396e-06	1.93379e-06	0.00030908	-1.15012e-05	-0.000177014
1734	3.468	-0.00660106	-0.911693	1.57605e-05	2.09524e-05	1.9674e-06	0.000309098	-1.14972e-05	-0.000176396
1735	3.47	0.00402215	-0.988991	1.55026e-05	-7.86961e-05	1.99867e-06	0.00030904	-1.14932e-05	-0.000175778
1736	3.472	-0.000899354	-1.16256	1.65867e-05	-0.000159089	2.03076e-06	0.000308803	-1.14892e-05	-0.00017516
1737	3.474	-0.0083466	-1.24153	1.41956e-05	-0.00024	2.06154e-06	0.000308403	-1.1485e-05	-0.000174543
1738	3.476	-0.0270099	-1.36462	9.16182e-06	-0.000305132	2.0849e-06	0.000307858	-1.14809e-05	-0.000173927
1739	3.478	-0.0272201	-1.007	5.5197e-06	-0.000233828	2.09958e-06	0.000307319	-1.14767e-05	-0.000173313
1740	3.48	-0.0318768	-0.817697	4.5711e-06	-6.48964e-05	2.10967e-06	0.000307021	-1.14725e-05	-0.000172699
1741	3.482	-0.0271419	-0.901476	4.57347e-06	-3.38972e-05	2.11881e-06	0.000306922	-1.14682e-05	-0.000172085
1742	3.484	-0.0184622	-0.89246	7.14052e-06	-5.92352e-05	2.13053e-06	0.000306829	-1.1464e-05	-0.000171471
1743	3.486	0.00420687	-0.767971	1.31564e-05	-1.94875e-05	2.15082e-06	0.00030675	-1.14597e-05	-0.000170858
1744	3.488	0.0441822	-0.879851	2.51907e-05	-1.75174e-05	2.18917e-06	0.000306713	-1.14553e-05	-0.000170244
1745	3.49	0.0646405	-1.21069	3.67997e-05	-0.000157835	2.25116e-06	0.000306538	-1.14508e-05	-0.000169631
1746	3.492	0.0387414	-1.08622	3.57405e-05	-0.000224293	2.3237e-06	0.000306155	-1.14461e-05	-0.000169019
1747	3.494	-0.0334091	-1.05014	1.68717e-05	-0.000176085	2.37631e-06	0.000305755	-1.14414e-05	-0.000168407
1748	3.496	-0.0623045	-1.3001	-2.57349e-06	-0.000244879	2.39061e-06	0.000305334	-1.14366e-05	-0.000167797
1749	3.498	-0.0545291	-1.36353	-6.64837e-06	-0.000344769	2.38139e-06	0.000304744	-1.14318e-05	-0.000167187
1750	3.5	-0.0126886	-1.23132	2.87982e-06	-0.000325228	2.37762e-06	0.000304074	-1.14271e-05	-0.000166579
1751	3.502	-0.0292401	-1.41111	7.72978e-06	-0.000342043	2.38823e-06	0.000303407	-1.14223e-05	-0.000165972
1752	3.504	0.00288828	-1.20757	1.0712e-05	-0.000336562	2.40667e-06	0.000302729	-1.14175e-05	-0.000165367
1753	3.506	0.0106115	-1.06406	1.83625e-05	-0.000230042	2.43575e-06	0.000302162	-1.14126e-05	-0.000164762
1754	3.508	0.0167079	-1.04229	2.10067e-05	-0.000180321	2.47512e-06	0.000301752	-1.14077e-05	-0.000164159
1755	3.51	-0.0046752	-0.844879	1.80535e-05	-0.000113753	2.51418e-06	0.000301458	-1.14026e-05	-0.000163556
1756	3.512	-0.000489481	-0.95194	1.47327e-05	-8.74421e-05	2.54696e-06	0.000301256	-1.13975e-05	-0.000162954
1757	3.514	-0.00548991	-1.08797	1.45624e-05	-0.000165327	2.57626e-06	0.000301004	-1.13924e-05	-0.000162352
1758	3.516	0.0224921	-1.70155	1.89682e-05	-0.000401496	2.60979e-06	0.000300437	-1.13872e-05	-0.000161751
1759	3.518	0.0180854	-1.67785	2.34881e-05	-0.000587747	2.65225e-06	0.000299448	-1.13819e-05	-0.000161152
1760	3.52	-0.0119021	-1.86297	1.686e-05	-0.000640097	2.69259e-06	0.00029822	-1.13765e-05	-0.000160555
1761	3.522	-0.0344437	-1.43271	6.74424e-06	-0.000565389	2.7162e-06	0.000297014	-1.1371e-05	-0.000159961
1762	3.524	-0.032148	-1.4792	2.83673e-06	-0.000447352	2.72578e-06	0.000296001	-1.13656e-05	-0.000159369
1763	3.526	-0.0407171	-0.930151	1.6162e-06	-0.000292185	2.73023e-06	0.000295262	-1.13601e-05	-0.000158779
1764	3.528	-0.047041	-0.950001	-1.26195e-06	-0.000128687	2.73059e-06	0.000294841	-1.13547e-05	-0.000158189
1765	3.53	-0.0735226	-0.941818	-7.58479e-06	-0.000134204	2.72174e-06	0.000294578	-1.13492e-05	-0.0001576
1766	3.532	-0.0481224	-1.28571	-7.80682e-06	-0.000240981	2.70635e-06	0.000294203	-1.13438e-05	-0.000157012
1767	3.534	-0.0136453	-1.40865	3.69401e-06	-0.000388731	2.70224e-06	0.000293573	-1.13384e-05	-0.000156424
1768	3.536	0.00490035	-1.22533	1.38767e-05	-0.000371721	2.71981e-06	0.000292813	-1.1333e-05	-0.000155839
1769	3.538	-0.0423911	-1.14804	8.33469e-06	-0.000292135	2.74202e-06	0.000292149	-1.13275e-05	-0.000155254
1770	3.54	-0.00301816	-0.674082	6.79786e-06	-0.000121721	2.75715e-06	0.000291735	-1.1322e-05	-0.000154671
1771	3.542	-0.0227981	-0.566715	1.05517e-05	5.80988e-05	2.7745e-06	0.000291671	-1.13164e-05	-0.000154088
1772	3.544	-0.0572558	-0.560847	1.07268e-07	9.16426e-05	2.78516e-06	0.000291821	-1.13109e-05	-0.000153504
1773	3.546	-0.0676815	-0.900907	-8.53829e-06	-1.46333e-05	2.77673e-06	0.000291898	-1.13053e-05	-0.00015292
1774	3.548	0.0268864	-0.946438	7.62877e-06	-0.000136971	2.77582e-06	0.000291747	-1.12997e-05	-0.000152337
1775	3.55	0.038079	-1.83367	2.79532e-05	-0.000430297	2.8114e-06	0.000291179	-1.12941e-05	-0.000151754
1776	3.552	0.0169635	-1.84022	2.60309e-05	-0.000711438	2.86538e-06	0.000290038	-1.12884e-05	-0.000151174
1777	3.554	-0.00621005	-1.70603	1.74995e-05	-0.000673379	2.90891e-06	0.000288653	-1.12826e-05	-0.000150597
1778	3.556	0.0314166	-1.32522	2.02646e-05	-0.000514262	2.94668e-06	0.000287465	-1.12767e-05	-0.000150022
1779	3.558	0.0381745	-1.39572	2.87856e-05	-0.000419102	2.99573e-06	0.000286532	-1.12707e-05	-0.000149449
1780	3.56	0.0557198	-0.863815	3.34447e-05	-0.000276717	3.05796e-06	0.000285836	-1.12646e-05	-0.000148877
1781	3.562	0.0446747	-0.815338	3.46801e-05	-9.71463e-05	3.12608e-06	0.000285462	-1.12583e-05	-0.000148306
1782	3.564	0.0409859	-0.859717	3.18318e-05	-9.76591e-05	3.1926e-06	0.000285267	-1.12519e-05	-0.000147736
1783	3.566	-0.0127698	-0.900784	2.07697e-05	-0.000126152	3.2452e-06	0.000285044	-1.12454e-05	-0.000147166
1784	3.568	-0.0223912	-0.847478	8.56667e-06	-0.000124115	3.27453e-06	0.000284793	-1.12389e-05	-0.000146596
1785	3.57	-0.0386839	-0.809924	3.56791e-06	-9.75062e-05	3.28667e-06	0.000284572	-1.12323e-05	-0.000146027
1786	3.572	0.00319366	-0.807687	8.47275e-06	-8.68542e-05	3.29871e-06	0.000284387	-1.12257e-05	-0.000145458
1787	3.574	-0.0204334	-0.722617	1.19671e-05	-6.1351e-05	3.31915e-06	0.000284239	-1.12191e-05	-0.00014489
1788	3.576	-0.028837	-1.4642	5.79201e-06	-0.000268288	3.33691e-06	0.000283909	-1.12124e-05	-0.000144322
1789	3.578	0.0448004	-1.46391	1.83216e-05	-0.000501717	3.36102e-06	0.000283139	-1.12057e-05	-0.000143756
1790	3.58	0.103803	-1.51909	4.38139e-05	-0.000520642	3.42316e-06	0.000282117	-1.11988e-05	-0.000143191
1791	3.582	0.0657672	-1.78572	4.78304e-05	-0.000622971	3.5148e-06	0.000280973	-1.11918e-05	-0.00014263
1792	3.584	0.0133824	-1.98863	3.0426e-05	-0.00077146	3.59306e-06	0.000279579	-1.11846e-05	-0.00014207
1793	3.586	0.0469336	-1.30841	2.67882e-05	-0.00062405	3.65027e-06	0.000278184	-1.11773e-05	-0.000141514
1794	3.588	0.0165468	-1.43229	2.73806e-05	-0.000451932	3.70444e-06	0.000277108	-1.11699e-05	-0.00014096
1795	3.59	-0.0435201	-1.45562	9.96937e-06	-0.000499666	3.74179e-06	0.000276156	-1.11624e-05	-0.000140407
1796	3.592	-0.0461926	-1.1755	-2.11228e-06	-0.000421143	3.74965e-06	0.000275235	-1.11549e-05	-0.000139857
1797	3.594	-0.0403497	-0.759562	-1.51902e-06	-0.000205341	3.74602e-06	0.000274609	-1.11474e-05	-0.000139308
1798	3.596	0.0216294	-0.706	1.15073e-05	-6.03319e-05	3.756e-06	0.000274343	-1.11399e-05	-0.000138759
1799	3.598	0.029845	-0.510257	2.49898e-05	1.58687e-05	3.7925e-06	0.000274298	-1.11324e-05	-0.00013821
1800	3.6	0.0292184	-0.624873	2.64328e-05	3.95156e-05	3.84392e-06	0.000274354	-1.11247e-05	-0.000137662
1801	3.602	-0.00992769	-0.639661	1.87676e-05	-2.62707e-06	3.88912e-06	0.000274391	-1.11169e-05	-0.000137113
1802	3.604	0.032402	-0.92799	1.93632e-05	-9.90539e-05	3.92726e-06	0.000274289	-1.1109e-05	-0.000136564
1803	3.606	0.0408912	-0.525394	2.91193e-05	-6.50467e-05	3.97574e-06	0.000274125	-1.11011e-05	-0.000136016
1804	3.608	0.0362327	-0.535718	2.98391e-05	5.58388e-05	4.0347e-06	0.000274116	-1.1093e-05	-0.000135468
1805	3.61	0.0259818	-0.476928	2.69549e-05	6.9287e-05	4.09149e-06	0.000274241	-1.10848e-05	-0.000134919
1806	3.612	0.0383044	-0.507739	2.73361e-05	7.63338e-05	4.14578e-06	0.000274387	-1.10765e-05	-0.000134371
1807	3.614	0.0196724	-0.53462	2.61055e-05	5.66087e-05	4.19922e-06	0.000274519	-1.10681e-05	-0.000133822
1808	3.616	0.0285612	-0.978794	2.42144e-05	-9.22917e-05	4.24954e-06	0.000274484	-1.10596e-05	-0.000133273
1809	3.618	0.0114233	-1.41933	2.26105e-05	-0.000370458	4.29637e-06	0.000274021	-1.1051e-05	-0.000132725
1810	3.62	-0.0127525	-1.49312	1.46479e-05	-0.000532877	4.33363e-06	0.000273118	-1.10424e-05	-0.000132178
1811	3.622	-0.0488446	-1.42408	3.04012e-06	-0.000536049	4.35131e-06	0.000272049	-1.10337e-05	-0.000131634
1812	3.624	-0.0523372	-1.1487	-4.59013e-06	-0.000430098	4.34976e-06	0.000271083	-1.1025e-05	-0.000131092
1813	3.626	-0.0864794	-1.29665	-1.18454e-05	-0.000391949	4.33333e-06	0.000270261	-1.10163e-05	-0.000130552
1814	3.628	-0.0877342	-0.834068	-1.86703e-05	-0.000295294	4.30281e-06	0.000269573	-1.10077e-05	-0.000130012
1815	3.63	-0.0257588	-0.566771	-7.01095e-06	-6.88674e-05	4.27713e-06	0.000269209	-1.09992e-05	-0.000129474
1816	3.632	0.0110426	-0.652263	1.1967e-05	-1.37104e-05	4.28209e-06	0.000269127	-1.09906e-05	-0.000128936
1817	3.634	0.0088222	-0.948474	1.85996e-05	-0.000134647	4.31265e-06	0.000268978	-1.0982e-05	-0.000128398
1818	3.636	-0.017703	-0.887637	1.3054e-05	-0.000209854	4.34431e-06	0.000268634	-1.09733e-05	-0.000127861
1819	3.638	0.0196676	-0.837799	1.5122e-05	-0.000176918	4.37248e-06	0.000268247	-1.09645e-05	-0.000127324
1820	3.64	-0.00413384	-0.977807	1.77137e-05	-0.000206743	4.40532e-06	0.000267863	-1.09557e-05	-0.000126788
1821	3.642	-0.0393064	-0.711724	6.35477e-06	-0.000168988	4.42939e-06	0.000267488	-1.09469e-05	-0.000126253
1822	3.644	-0.0586445	-0.712105	-4.1459e-06	-8.75965e-05	4.4316e-06	0.000267231	-1.0938e-05	-0.000125719
1823	3.646	0.0116526	-0.702094	5.63603e-06	-8.62242e-05	4.43309e-06	0.000267057	-1.09291e-05	-0.000125185
1824	3.648	0.0248627	-0.743739	2.16772e-05	-9.77444e-05	4.4604e-06	0.000266873	-1.09202e-05	-0.000124651
1825	3.65	0.0212689	-0.971668	2.35086e-05	-0.000183619	4.50559e-06	0.000266592	-1.09112e-05	-0.000124118
1826	3.652	0.0229652	-1.20428	2.31258e-05	-0.000329168	4.55222e-06	0.000266079	-1.09021e-05	-0.000123586
1827	3.654	0.0284422	-0.696736	2.44872e-05	-0.000244878	4.59983e-06	0.000265505	-1.08929e-05	-0.000123055
1828	3.656	-0.0161622	-0.648903	1.69445e-05	-7.29456e-05	4.64126e-06	0.000265187	-1.08836e-05	-0.000122524
1829	3.658	-0.020991	-0.784866	7.4198e-06	-0.000102105	4.66563e-06	0.000265012	-1.08743e-05	-0.000121994
1830	3.66	-0.0156445	-0.843929	7.501e-06	-0.000164666	4.68055e-06	0.000264745	-1.08649e-05	-0.000121465
1831	3.662	0.0211058	-0.843227	1.55781e-05	-0.000184518	4.70363e-06	0.000264396	-1.08555e-05	-0.000120936
1832	3.664	0.0142555	-1.27993	2.13097e-05	-0.00032238	4.74052e-06	0.000263889	-1.0846e-05	-0.000120408
1833	3.666	0.00805778	-1.33751	1.8782e-05	-0.000478449	4.78061e-06	0.000263088	-1.08365e-05	-0.000119882
1834	3.668	-0.0231898	-1.33921	1.15624e-05	-0.000498574	4.81095e-06	0.000262111	-1.08268e-05	-0.000119358
1835	3.67	-0.0406367	-1.32129	2.17938e-06	-0.000495103	4.82469e-06	0.000261118	-1.08172e-05	-0.000118836
1836	3.672	-0.020912	-1.03009	2.59871e-06	-0.000400092	4.82947e-06	0.000260223	-1.08075e-05	-0.000118315
1837	3.674	0.00997888	-1.0085	1.23138e-05	-0.000303927	4.84438e-06	0.000259519	-1.07978e-05	-0.000117796
1838	3.676	0.012569	-0.98253	1.87337e-05	-0.000290643	4.87543e-06	0.000258924	-1.07881e-05	-0.000117278
1839	3.678	-0.00443459	-1.17536	1.59431e-05	-0.000344361	4.91011e-06	0.000258289	-1.07783e-05	-0.000116762
1840	3.68	0.00883109	-1.11647	1.52054e-05	-0.000387785	4.94126e-06	0.000257557	-1.07684e-05	-0.000116247
1841	3.682	0.00894943	-1.40472	1.77604e-05	-0.000461023	4.97422e-06	0.000256708	-1.07584e-05	-0.000115733
1842	3.684	0.0122699	-1.55358	1.84027e-05	-0.000599178	5.01039e-06	0.000255648	-1.07484e-05	-0.000115222
1843	3.686	-0.0291213	-1.54566	1.10624e-05	-0.000644773	5.03985e-06	0.000254404	-1.07383e-05	-0.000114713
1844	3.688	-0.00936699	-1.23055	6.88228e-06	-0.000545369	5.0578e-06	0.000253214	-1.07282e-05	-0.000114207
1845	3.69	0.0407481	-1.26304	2.02995e-05	-0.000458585	5.08498e-06	0.00025221	-1.07181e-05	-0.000113702
1846	3.692	0.0734947	-1.34079	3.62153e-05	-0.000494562	5.14149e-06	0.000251257	-1.07078e-05	-0.0001132
1847	3.694	0.0565467	-1.4527	3.92341e-05	-0.000555354	5.21694e-06	0.000250207	-1.06973e-05	-0.000112699
1848	3.696	0.0451663	-1.57475	3.37669e-05	-0.000629981	5.28994e-06	0.000249021	-1.06868e-05	-0.000112201
1849	3.698	-0.0170444	-1.53202	1.95951e-05	-0.000656273	5.34331e-06	0.000247735	-1.06761e-05	-0.000111706
1850	3.7	-0.0570048	-1.39418	-7.29715e-08	-0.000601345	5.36283e-06	0.000246477	-1.06654e-05	-0.000111213
1851	3.702	-0.0256392	-1.83199	-1.7457e-06	-0.000696578	5.36101e-06	0.00024518	-1.06546e-05	-0.000110722
1852	3.704	0.0435296	-1.70515	1.7568e-05	-0.000795238	5.37683e-06	0.000243688	-1.06439e-05	-0.000110235
1853	3.706	0.0409216	-1.74058	3.03482e-05	-0.000768146	5.42475e-06	0.000242124	-1.0633e-05	-0.000109751
1854	3.708	0.0296543	-2.16722	2.76599e-05	-0.000914008	5.48276e-06	0.000240442	-1.06221e-05	-0.00010927
1855	3.71	0.00706353	-2.00743	2.11287e-05	-0.000998855	5.53154e-06	0.000238529	-1.0611e-05	-0.000108793
1856	3.712	0.0128392	-1.59823	1.78748e-05	-0.000822488	5.57055e-06	0.000236708	-1.05999e-05	-0.000108319
1857	3.714	0.031036	-1.40285	2.24646e-05	-0.00063499	5.61089e-06	0.000235251	-1.05886e-05	-0.000107849
1858	3.716	0.00806333	-1.49238	2.15258e-05	-0.000603335	5.65488e-06	0.000234012	-1.05773e-05	-0.000107381
1859	3.718	-0.0642474	-1.28526	3.18156e-06	-0.000568001	5.67958e-06	0.000232841	-1.0566e-05	-0.000106915
1860	3.72	-0.0660895	-1.19337	-1.10992e-05	-0.000475967	5.67167e-06	0.000231797	-1.05546e-05	-0.000106452
1861	3.722	-0.029317	-1.2898	-4.40235e-06	-0.000478784	5.65617e-06	0.000230842	-1.05433e-05	-0.00010599
1862	3.724	0.0121579	-1.39822	1.06247e-05	-0.000544191	5.66239e-06	0.000229819	-1.0532e-05	-0.00010553
1863	3.726	-0.0232381	-0.910434	1.17732e-05	-0.000427023	5.68479e-06	0.000228848	-1.05206e-05	-0.000105073
1864	3.728	0.0109402	-0.966742	1.15186e-05	-0.000293565	5.70808e-06	0.000228127	-1.05092e-05	-0.000104616
1865	3.73	0.033267	-1.24511	2.23644e-05	-0.000399525	5.74196e-06	0.000227434	-1.04977e-05	-0.000104162
1866	3.732	0.0591638	-1.61272	3.16176e-05	-0.000602763	5.79594e-06	0.000226432	-1.04861e-05	-0.000103709
1867	3.734	0.0287919	-1.62689	3.07363e-05	-0.000723431	5.8583e-06	0.000225106	-1.04744e-05	-0.000103258
1868	3.736	0.0155785	-2.00767	2.23336e-05	-0.000848205	5.91137e-06	0.000223534	-1.04626e-05	-0.000102811
1869	3.738	0.0126458	-1.8072	1.92076e-05	-0.000905898	5.95291e-06	0.00022178	-1.04507e-05	-0.000102368
1870	3.74	0.0375861	-1.94264	2.34188e-05	-0.000886912	5.99553e-06	0.000219987	-1.04387e-05	-0.000101928
1871	3.742	0.0473184	-1.45121	3.00654e-05	-0.000776989	6.04902e-06	0.000218323	-1.04266e-05	-0.000101491
1872	3.744	0.0343018	-1.91827	2.94125e-05	-0.000770689	6.1085e-06	0.000216776	-1.04144e-05	-0.000101058
1873	3.746	0.00834661	-1.79659	2.18966e-05	-0.000879925	6.1598e-06	0.000215125	-1.04021e-05	-0.000100627
1874	3.748	-0.0508327	-1.90252	5.50299e-06	-0.000876299	6.1872e-06	0.000213369	-1.03897e-05	-0.000100201
1875	3.75	-0.0668104	-1.40052	-8.9719e-06	-0.000753812	6.18374e-06	0.000211739	-1.03773e-05	-9.97772e-05
1876	3.752	-0.00453511	-1.37135	-9.01438e-08	-0.000589095	6.17467e-06	0.000210396	-1.0365e-05	-9.93564e-05
1877	3.754	0.0575774	-1.00123	2.3809e-05	-0.000465583	6.19839e-06	0.000209341	-1.03526e-05	-9.89377e-05
1878	3.756	0.0488965	-0.72195	3.40627e-05	-0.000263902	6.25626e-06	0.000208612	-1.03401e-05	-9.85205e-05
1879	3.758	0.0242865	-0.597172	2.76389e-05	-0.000138885	6.31797e-06	0.000208209	-1.03274e-05	-9.81041e-05
1880	3.76	0.0588235	-0.881191	2.95261e-05	-0.000189896	6.37513e-06	0.00020788	-1.03147e-05	-9.76883e-05
1881	3.762	0.0169269	-0.817807	2.80888e-05	-0.000260089	6.43275e-06	0.00020743	-1.03018e-05	-9.72735e-05
1882	3.764	-0.00188949	-0.714077	1.63911e-05	-0.000209107	6.47723e-06	0.000206961	-1.02888e-05	-9.68596e-05
1883	3.766	0.00299752	-0.930344	1.36902e-05	-0.000245514	6.50731e-06	0.000206506	-1.02758e-05	-9.64465e-05
1884	3.768	0.0532546	-1.39559	2.42725e-05	-0.000459722	6.54527e-06	0.000205801	-1.02627e-05	-9.60349e-05
1885	3.77	0.030276	-1.41971	2.9496e-05	-0.00061388	6.59904e-06	0.000204727	-1.02495e-05	-9.56255e-05
1886	3.772	0.0289434	-1.45712	2.47983e-05	-0.00063433	6.65333e-06	0.000203479	-1.02362e-05	-9.52185e-05
1887	3.774	0.0298458	-1.22765	2.4693e-05	-0.00057553	6.70282e-06	0.000202269	-1.02228e-05	-9.4814e-05
1888	3.776	0.0619512	-1.17805	3.1018e-05	-0.000489531	6.75853e-06	0.000201204	-1.02093e-05	-9.44116e-05
1889	3.778	0.0482194	-0.70706	3.45285e-05	-0.000328049	6.82408e-06	0.000200387	-1.01957e-05	-9.40108e-05
1890	3.78	0.0422758	-0.50756	3.07218e-05	-0.000119719	6.88933e-06	0.000199939	-1.01819e-05	-9.36109e-05
1891	3.782	-0.00910385	-0.458127	1.9675e-05	-4.312e-05	6.93973e-06	0.000199776	-1.0168e-05	-9.32114e-05
1892	3.784	-0.00347521	-0.696333	1.08535e-05	-0.000103301	6.97026e-06	0.00019963	-1.01541e-05	-9.28121e-05
1893	3.786	0.0151341	-0.357617	1.54913e-05	-7.30803e-05	6.9966e-06	0.000199453	-1.01401e-05	-9.24132e-05
1894	3.788	0.0213095	-0.398689	2.02342e-05	1.87467e-05	7.03233e-06	0.000199399	-1.0126e-05	-9.20144e-05
1895	3.79	0.00336781	-0.607537	1.7948e-05	-6.05385e-05	7.07051e-06	0.000199357	-1.01119e-05	-9.16157e-05
1896	3.792	0.00374525	-0.775675	1.45467e-05	-0.000179531	7.103e-06	0.000199117	-1.00977e-05	-9.12175e-05
1897	3.794	0.0140441	-0.843408	1.65762e-05	-0.000254423	7.13413e-06	0.000198683	-1.00834e-05	-9.08201e-05
1898	3.796	-0.0110069	-1.3078	1.37156e-05	-0.000421892	7.16442e-06	0.000198007	-1.00691e-05	-9.04241e-05
1899	3.798	-0.0461681	-1.75828	2.11264e-06	-0.000708965	7.18025e-06	0.000196876	-1.00547e-05	-9.00303e-05
1900	3.8	-0.0268024	-1.78842	-9.4873e-07	-0.000860329	7.18141e-06	0.000195307	-1.00403e-05	-8.96397e-05
1901	3.802	0.00172037	-1.67814	8.23682e-06	-0.000836446	7.1887e-06	0.00019361	-1.0026e-05	-8.92525e-05
1902	3.804	0.0188269	-1.77043	1.69879e-05	-0.000831976	7.21392e-06	0.000191942	-1.00115e-05	-8.88686e-05
1903	3.806	-0.0107963	-1.83127	1.45571e-05	-0.000880972	7.24547e-06	0.000190229	-9.99705e-06	-8.84882e-05
1904	3.808	-0.0171169	-1.2861	7.62099e-06	-0.000730753	7.26765e-06	0.000188617	-9.98251e-06	-8.81109e-05
1905	3.81	0.00138145	-1.2148	9.93897e-06	-0.000539227	7.28521e-06	0.000187347	-9.96794e-06	-8.77362e-05
1906	3.812	0.0117774	-1.1779	1.54717e-05	-0.000506527	7.31062e-06	0.000186301	-9.95332e-06	-8.73636e-05
1907	3.814	0.014764	-1.03785	1.80213e-05	-0.000452338	7.34411e-06	0.000185342	-9.93863e-06	-8.69929e-05
1908	3.816	0.0093709	-0.741758	1.75345e-05	-0.000317143	7.37967e-06	0.000184573	-9.92387e-06	-8.66238e-05
1909	3.818	-0.00538569	-0.759793	1.36354e-05	-0.000231344	7.41084e-06	0.000184024	-9.90905e-06	-8.62557e-05
1910	3.82	-0.0296561	-0.731695	6.10611e-06	-0.000229289	7.43058e-06	0.000183564	-9.89419e-06	-8.58886e-05
1911	3.822	-0.0238108	-0.558417	2.53863e-06	-0.000167446	7.43922e-06	0.000183167	-9.87931e-06	-8.55223e-05
1912	3.824	-0.021771	-0.512757	4.03078e-06	-0.000100111	7.44579e-06	0.000182899	-9.86442e-06	-8.51565e-05
1913	3.826	-0.0406145	-0.657384	7.7507e-07	-0.000132119	7.4506e-06	0.000182667	-9.84952e-06	-8.47912e-05
1914	3.828	-0.0610805	-0.589613	-6.80867e-06	-0.000157215	7.44456e-06	0.000182378	-9.83463e-06	-8.44264e-05
1915	3.83	0.00150384	-0.486693	1.26684e-06	-0.000104951	7.43902e-06	0.000182116	-9.81975e-06	-8.40622e-05
1916	3.832	0.0259303	-0.703737	1.79755e-05	-0.000141689	7.45826e-06	0.000181869	-9.80483e-06	-8.36984e-05
1917	3.834	0.0278973	-0.948649	2.3027e-05	-0.000287123	7.49927e-06	0.00018144	-9.78984e-06	-8.33356e-05
1918	3.836	0.0161083	-1.02225	2.1114e-05	-0.000387727	7.54341e-06	0.000180765	-9.77475e-06	-8.2974e-05
1919	3.838	0.0291033	-1.07327	2.13216e-05	-0.000427736	7.58584e-06	0.00017995	-9.75958e-06	-8.26141e-05
1920	3.84	0.0190781	-0.897217	2.18683e-05	-0.000389726	7.62903e-06	0.000179132	-9.74432e-06	-8.22559e-05
1921	3.842	-0.0272329	-0.788231	1.101e-05	-0.000301707	7.66191e-06	0.000178441	-9.72899e-06	-8.1899e-05
1922	3.844	-0.0330002	-0.578902	9.70367e-07	-0.000203285	7.67389e-06	0.000177936	-9.71365e-06	-8.15431e-05
1923	3.846	-0.0453656	-0.268707	-2.54129e-06	-4.19803e-05	7.67232e-06	0.000177691	-9.6983e-06	-8.11877e-05
1924	3.848	0.0402675	-0.373673	1.15241e-05	2.11094e-05	7.6813e-06	0.00017767	-9.68294e-06	-8.08324e-05
1925	3.85	0.0462516	-0.760368	2.91182e-05	-0.000133577	7.72195e-06	0.000177557	-9.6675e-06	-8.04773e-05
1926	3.852	0.0386415	-0.963868	2.87809e-05	-0.000319055	7.77985e-06	0.000177105	-9.65194e-06	-8.01231e-05
1927	3.854	0.016352	-1.27396	2.30062e-05	-0.000480591	7.83163e-06	0.000176305	-9.63627e-06	-7.97704e-05
1928	3.856	-0.0215909	-1.66475	1.13982e-05	-0.000700652	7.86604e-06	0.000175124	-9.62054e-06	-7.94202e-05
1929	3.858	-0.0565202	-1.49641	-2.64063e-06	-0.000771197	7.87479e-06	0.000173652	-9.60479e-06	-7.90729e-05
1930	3.86	-0.074525	-1.385	-1.28452e-05	-0.000684795	7.85931e-06	0.000172196	-9.58907e-06	-7.87285e-05
1931	3.862	-0.023866	-1.55393	-6.59053e-06	-0.000703785	7.83987e-06	0.000170807	-9.57339e-06	-7.83869e-05
1932	3.864	-0.0454739	-1.32609	-1.02866e-06	-0.00068638	7.83225e-06	0.000169417	-9.55773e-06	-7.80481e-05
1933	3.866	-0.0152357	-1.24559	6.06185e-07	-0.000591018	7.83183e-06	0.00016814	-9.54206e-06	-7.77118e-05
1934	3.868	-0.00317211	-1.41685	8.71634e-06	-0.000620371	7.84115e-06	0.000166928	-9.52638e-06	-7.73779e-05
1935	3.87	-0.00785985	-1.16793	1.011e-05	-0.000597083	7.85998e-06	0.000165711	-9.51066e-06	-7.70465e-05
1936	3.872	-0.0542717	-0.896312	2.58327e-07	-0.000435388	7.87035e-06	0.000164679	-9.49492e-06	-7.67171e-05
1937	3.874	-0.0534154	-0.780108	-8.52718e-06	-0.00031516	7.86208e-06	0.000163928	-9.4792e-06	-7.63893e-05
1938	3.876	-0.0296746	-0.568287	-3.82178e-06	-0.000213613	7.84973e-06	0.000163399	-9.4635e-06	-7.60625e-05
1939	3.878	-0.0219814	-0.572996	2.19846e-06	-0.000149847	7.84811e-06	0.000163036	-9.4478e-06	-7.57364e-05
1940	3.88	-0.0486343	-0.848825	-1.47236e-06	-0.000238469	7.84883e-06	0.000162647	-9.4321e-06	-7.54111e-05
1941	3.882	0.0108577	-0.703887	4.81814e-06	-0.000280324	7.85218e-06	0.000162129	-9.4164e-06	-7.50869e-05
1942	3.884	0.0869659	-0.741324	3.08704e-05	-0.000247678	7.88787e-06	0.000161601	-9.40062e-06	-7.47637e-05
1943	3.886	0.0521684	-0.941661	3.87901e-05	-0.000322927	7.95753e-06	0.00016103	-9.38471e-06	-7.44416e-05
1944	3.888	0.0351642	-1.15019	2.88034e-05	-0.000451639	8.02512e-06	0.000160255	-9.36866e-06	-7.41211e-05
1945	3.89	0.0355487	-1.15836	2.55823e-05	-0.000520293	8.07951e-06	0.000159284	-9.3525e-06	-7.38025e-05
1946	3.892	0.0409276	-1.30297	2.66655e-05	-0.000568967	8.13176e-06	0.000158194	-9.33624e-06	-7.34861e-05
1947	3.894	-0.0298166	-0.770452	1.407e-05	-0.000448671	8.17249e-06	0.000157177	-9.31989e-06	-7.31718e-05
1948	3.896	-0.0225474	-0.694003	1.83793e-06	-0.000259289	8.1884e-06	0.000156469	-9.30351e-06	-7.28588e-05
1949	3.898	-0.0399143	-0.42622	-1.29336e-07	-0.00015263	8.19011e-06	0.000156057	-9.28713e-06	-7.25467e-05
1950	3.9	-0.0436792	-0.351325	-4.21853e-06	-4.64533e-05	8.18576e-06	0.000155858	-9.27076e-06	-7.2235e-05
1951	3.902	-0.0263763	-0.492145	-1.64043e-06	-6.79623e-05	8.1799e-06	0.000155743	-9.2544e-06	-7.19235e-05
1952	3.904	-0.0112251	-1.12216	4.5754e-06	-0.000309754	8.18284e-06	0.000155366	-9.23804e-06	-7.16128e-05
1953	3.906	-0.0323894	-1.00233	3.3937e-06	-0.000470092	8.1908e-06	0.000154586	-9.22166e-06	-7.13036e-05
1954	3.908	-0.0651197	-1.00074	-6.99594e-06	-0.000433049	8.1872e-06	0.000153683	-9.20528e-06	-7.09963e-05
1955	3.91	-0.0693269	-1.0422	-1.41246e-05	-0.000446402	8.16608e-06	0.000152803	-9.18895e-06	-7.06907e-05
1956	3.912	-0.0618928	-0.853266	-1.35293e-05	-0.000401207	8.13843e-06	0.000151955	-9.17267e-06	-7.03867e-05
1957	3.914	-0.0479172	-0.789596	-9.4372e-06	-0.000323152	8.11546e-06	0.000151231	-9.15644e-06	-7.00843e-05
1958	3.916	-0.0536149	-1.1095	-7.87038e-06	-0.000404105	8.09815e-06	0.000150504	-9.14025e-06	-6.97833e-05
1959	3.918	-0.0735277	-1.32549	-1.28205e-05	-0.000572446	8.07746e-06	0.000149527	-9.12409e-06	-6.94842e-05
1960	3.92	-0.146308	-1.37877	-3.06711e-05	-0.000657464	8.03397e-06	0.000148297	-9.10802e-06	-6.91876e-05
1961	3.922	-0.148544	-1.38765	-4.51222e-05	-0.000677755	7.95818e-06	0.000146962	-9.09211e-06	-6.88937e-05
1962	3.924	-0.109695	-0.830794	-3.81058e-05	-0.000507368	7.87495e-06	0.000145777	-9.07636e-06	-6.86021e-05
1963	3.926	-0.047228	-0.692661	-1.86464e-05	-0.000291032	7.8182e-06	0.000144979	-9.06072e-06	-6.83122e-05
1964	3.928	-0.0385011	-0.414191	-4.97948e-06	-0.000161686	7.79457e-06	0.000144526	-9.04513e-06	-6.80231e-05
1965	3.93	-0.0301625	-0.690908	-1.72179e-06	-0.000161977	7.78787e-06	0.000144202	-9.02955e-06	-6.77347e-05
1966	3.932	0.0418478	-0.697005	1.37059e-05	-0.000251192	7.79985e-06	0.000143789	-9.01395e-06	-6.74472e-05
1967	3.934	0.0376614	-1.21618	2.67249e-05	-0.000416175	7.84029e-06	0.000143122	-8.99827e-06	-6.71609e-05
1968	3.936	0.0583052	-1.99528	2.98656e-05	-0.000822715	7.89688e-06	0.000141883	-8.98248e-06	-6.68771e-05
1969	3.938	-0.000496421	-2.12638	2.25034e-05	-0.00110797	7.94924e-06	0.000139952	-8.96658e-06	-6.65972e-05
1970	3.94	-0.0108775	-1.83462	9.1747e-06	-0.00105858	7.98092e-06	0.000137786	-8.95062e-06	-6.63217e-05
1971	3.942	-0.0454472	-1.81008	5.05905e-07	-0.000960546	7.9906e-06	0.000135766	-8.93464e-06	-6.60501e-05
1972	3.944	-0.056901	-1.83286	-8.36921e-06	-0.000960789	7.98274e-06	0.000133845	-8.91867e-06	-6.57824e-05
1973	3.946	-0.0491656	-1.07001	-9.10871e-06	-0.000730298	7.96526e-06	0.000132154	-8.90274e-06	-6.55181e-05
1974	3.948	-0.0399248	-1.21737	-5.86844e-06	-0.000538729	7.95029e-06	0.000130885	-8.88684e-06	-6.52564e-05
1975	3.95	-0.00851868	-1.35636	1.92395e-06	-0.000628977	7.94634e-06	0.000129717	-8.87095e-06	-6.49969e-05
1976	3.952	-0.0199412	-1.41643	5.74267e-06	-0.000691937	7.95401e-06	0.000128396	-8.85504e-06	-6.47401e-05
1977	3.954	-0.0214073	-1.62691	3.23983e-06	-0.000777232	7.96299e-06	0.000126927	-8.83912e-06	-6.44863e-05
1978	3.956	-0.0187003	-1.66088	3.45421e-06	-0.000854362	7.96968e-06	0.000125296	-8.82318e-06	-6.42357e-05
1979	3.958	-0.0417951	-1.56572	-4.90795e-07	-0.000835969	7.97265e-06	0.000123605	-8.80723e-06	-6.39885e-05
1980	3.96	-0.0393132	-1.71166	-4.47907e-06	-0.000852562	7.96768e-06	0.000121917	-8.7913e-06	-6.37446e-05
1981	3.962	-0.00646154	-1.78797	2.29161e-06	-0.000922727	7.96549e-06	0.000120142	-8.77536e-06	-6.35044e-05
1982	3.964	-0.00689456	-1.69298	8.50174e-06	-0.000917593	7.97628e-06	0.000118301	-8.75941e-06	-6.32678e-05
1983	3.966	-0.0504061	-1.219	2.66582e-08	-0.000740483	7.98481e-06	0.000116643	-8.74344e-06	-6.30345e-05
1984	3.968	-0.00237007	-1.20239	8.72546e-07	-0.000587854	7.98571e-06	0.000115315	-8.72747e-06	-6.28038e-05
1985	3.97	0.0466115	-1.00201	1.95056e-05	-0.00052072	8.00609e-06	0.000114206	-8.71146e-06	-6.25754e-05
1986	3.972	0.0202028	-0.798797	2.38223e-05	-0.000395265	8.04942e-06	0.00011329	-8.69536e-06	-6.23489e-05
1987	3.974	-0.0417339	-0.805704	6.80854e-06	-0.000334581	8.08005e-06	0.00011256	-8.6792e-06	-6.21237e-05
1988	3.976	-0.0629801	-1.27577	-9.21253e-06	-0.000484292	8.07764e-06	0.000111741	-8.66304e-06	-6.19002e-05
1989	3.978	-0.0853186	-1.08239	-1.76186e-05	-0.000571408	8.05081e-06	0.000110686	-8.64694e-06	-6.16789e-05
1990	3.98	-0.166845	-1.05219	-3.76169e-05	-0.000502186	7.99558e-06	0.000109612	-8.63095e-06	-6.14597e-05
1991	3.982	-0.158914	-1.14346	-5.1794e-05	-0.000521911	7.90617e-06	0.000108588	-8.61514e-06	-6.12425e-05
1992	3.984	-0.12661	-0.7377	-4.40806e-05	-0.000424267	7.81029e-06	0.000107642	-8.59952e-06	-6.10272e-05
1993	3.986	-0.042651	-0.645171	-2.17461e-05	-0.000269181	7.74447e-06	0.000106948	-8.58403e-06	-6.08133e-05
1994	3.988	-0.0457495	-0.799787	-6.21938e-06	-0.000289208	7.7165e-06	0.00010639	-8.5686e-06	-6.06005e-05
1995	3.99	-0.0185734	-0.0699981	-1.61244e-06	-0.000110087	7.70867e-06	0.000105991	-8.55318e-06	-6.03885e-05
1996	3.992	-0.0399321	-0.160572	-5.17035e-07	8.90507e-05	7.70654e-06	0.00010597	-8.53777e-06	-6.01766e-05
1997	3.994	-0.08397	-0.541939	-1.31166e-05	-5.90466e-05	7.6929e-06	0.000106	-8.52238e-06	-5.99646e-05
1998	3.996	-0.104699	-1.03993	-2.55951e-05	-0.000334461	7.65419e-06	0.000105606	-8.50707e-06	-5.97534e-05
1999	3.998	-0.139207	-1.18979	-3.62408e-05	-0.00053753	7.59236e-06	0.000104734	-8.49189e-06	-5.95439e-05
[truncated: 6,301 more rows]
