# Supplementary material for: Computational Fluid Dynamics Modeling of Rope-Guided Conveyances in Two Typical Kinds of Shaft Layouts
Source: PLoS One. 2015 Feb 13;10(2):e0118268. doi: 10.1371/journal.pone.0118268 (PMC4332487; doi:10.1371/journal.pone.0118268)
Supplement: S3 Table — (XLS) [file pone.0118268.s003.xls]

## Sheet: Sheet1
i	t	Side force on car	Side force on cage 1	Side acceleration on car	Side acceleration on cage 1	Side velocity on car	Side velocity on cage 1	Side displacement on car	Side displacement on cage 1
1	0.002	-1	0	-0.00047619	0	-9.52381e-07	0	-1.90476e-09	0
2	0.004	-0.939366	0.0360813	-0.000581295	-1.17729e-05	-1.53368e-06	-1.17729e-08	-4.97211e-09	-2.35458e-11
3	0.006	-0.829692	0.156312	-0.00054173	3.60797e-05	-2.6567e-06	1.25339e-08	-1.02855e-08	1.52191e-12
4	0.008	-0.78824	0.119404	-0.000387677	8.36737e-05	-3.58611e-06	1.32287e-07	-1.74577e-08	2.66096e-10
5	0.01	-0.857916	0.0989335	-0.000395365	6.47469e-05	-4.36915e-06	2.80708e-07	-2.6196e-08	8.27512e-10
6	0.012	-0.876289	0.0440559	-0.00041729	4.02034e-05	-5.18181e-06	3.85658e-07	-3.65596e-08	1.59883e-09
7	0.014	-0.751921	0.0419473	-0.000393008	2.13965e-05	-5.9921e-06	4.47258e-07	-4.85439e-08	2.49334e-09
8	0.016	-0.503784	0.0403744	-0.000305264	1.92463e-05	-6.69038e-06	4.87901e-07	-6.19246e-08	3.46915e-09
9	0.018	-0.378732	0.00569775	-0.00021735	3.35702e-06	-7.21299e-06	5.10504e-07	-7.63506e-08	4.49015e-09
10	0.02	-0.350684	0.00218129	-0.000181834	-9.57893e-06	-7.61217e-06	5.04282e-07	-9.15749e-08	5.49872e-09
11	0.022	-0.383874	0.0230398	-0.00018399	-1.59912e-06	-7.978e-06	4.93104e-07	-1.07531e-07	6.48493e-09
12	0.024	-0.322768	0.0232563	-0.000178272	3.98603e-06	-8.34026e-06	4.95491e-07	-1.24211e-07	7.47591e-09
13	0.026	-0.330601	0.0349599	-0.000166514	6.71032e-06	-8.68504e-06	5.06187e-07	-1.41582e-07	8.48828e-09
14	0.028	-0.237085	0.0387997	-0.000147035	1.05671e-05	-8.99859e-06	5.23465e-07	-1.59579e-07	9.53521e-09
15	0.03	-0.162593	0.0396558	-0.000107953	1.10338e-05	-9.25358e-06	5.45066e-07	-1.78086e-07	1.06253e-08
16	0.032	-0.275051	0.0283861	-0.00011791	6.77866e-06	-9.47945e-06	5.62878e-07	-1.97045e-07	1.17511e-08
17	0.034	-0.217068	0.0275202	-0.000131795	1.98514e-06	-9.72915e-06	5.71642e-07	-2.16503e-07	1.28944e-08
18	0.036	-0.162659	0.0256145	-0.000105949	1.17721e-07	-9.96689e-06	5.73745e-07	-2.36437e-07	1.40419e-08
19	0.038	0.0318595	-0.0086901	-4.75912e-05	-1.21993e-05	-1.01204e-05	5.61663e-07	-2.56678e-07	1.51652e-08
20	0.04	0.062727	-0.00382375	5.16276e-06	-2.24001e-05	-1.01629e-05	5.27064e-07	-2.77003e-07	1.62193e-08
21	0.042	0.0985762	-0.00108212	2.01391e-05	-2.10236e-05	-1.01376e-05	4.8364e-07	-2.97279e-07	1.71866e-08
22	0.044	0.191307	0.0047975	4.98448e-05	-1.93301e-05	-1.00676e-05	4.43286e-07	-3.17414e-07	1.80732e-08
23	0.046	0.220941	0.00360459	7.80704e-05	-1.88656e-05	-9.93966e-06	4.05091e-07	-3.37293e-07	1.88834e-08
24	0.048	0.251034	0.00221761	9.13812e-05	-2.06715e-05	-9.77021e-06	3.65553e-07	-3.56833e-07	1.96145e-08
25	0.05	0.163824	0.0105846	7.68708e-05	-1.94896e-05	-9.60196e-06	3.25392e-07	-3.76037e-07	2.02653e-08
26	0.052	0.175393	0.00354965	5.79484e-05	-2.00721e-05	-9.46714e-06	2.85831e-07	-3.94972e-07	2.08369e-08
27	0.054	0.195167	-0.00397056	6.44972e-05	-2.5619e-05	-9.34469e-06	2.40139e-07	-4.13661e-07	2.13172e-08
28	0.056	0.172128	0.0577193	6.28048e-05	-9.68888e-06	-9.21739e-06	2.04832e-07	-4.32096e-07	2.17269e-08
29	0.058	0.200332	0.0499547	6.31183e-05	6.16532e-06	-9.09147e-06	2.01308e-07	-4.50279e-07	2.21295e-08
30	0.06	0.227068	0.0430174	7.52821e-05	5.73715e-07	-8.95307e-06	2.08047e-07	-4.68185e-07	2.25456e-08
31	0.062	0.342698	0.0203462	0.00010826	-9.67671e-06	-8.76953e-06	1.98944e-07	-4.85724e-07	2.29435e-08
32	0.064	0.344031	0.0144163	0.000135188	-1.96123e-05	-8.52608e-06	1.69655e-07	-5.02776e-07	2.32828e-08
33	0.066	0.360567	0.0093944	0.000138521	-2.40318e-05	-8.25237e-06	1.26011e-07	-5.19281e-07	2.35348e-08
34	0.068	0.407418	0.0115344	0.000152689	-2.5929e-05	-7.96116e-06	7.60503e-08	-5.35203e-07	2.36869e-08
35	0.07	0.408433	0.0102101	0.00016316	-2.66702e-05	-7.64531e-06	2.34511e-08	-5.50494e-07	2.37338e-08
36	0.072	0.414144	0.00960544	0.000163832	-2.82685e-05	-7.31832e-06	-3.14876e-08	-5.6513e-07	2.36708e-08
37	0.074	0.429544	-0.0544519	0.000167927	-4.94703e-05	-6.98656e-06	-1.09226e-07	-5.79104e-07	2.34524e-08
38	0.076	0.415488	-0.0599358	0.000167313	-7.21962e-05	-6.65132e-06	-2.30893e-07	-5.92406e-07	2.29906e-08
39	0.078	0.404093	-0.0612902	0.000160316	-7.53263e-05	-6.32369e-06	-3.78415e-07	-6.05054e-07	2.22337e-08
40	0.08	0.26714	-0.0077295	0.000124055	-6.00034e-05	-6.03932e-06	-5.13745e-07	-6.17132e-07	2.12063e-08
41	0.082	0.272501	-0.0116751	9.17809e-05	-4.54887e-05	-5.82348e-06	-6.19237e-07	-6.28779e-07	1.99678e-08
42	0.084	0.271551	-0.0165927	9.18863e-05	-4.92472e-05	-5.63981e-06	-7.13973e-07	-6.40059e-07	1.85398e-08
43	0.086	0.234774	0.0146967	8.19573e-05	-4.19936e-05	-5.46597e-06	-8.05214e-07	-6.50991e-07	1.69294e-08
44	0.088	0.220657	0.0158	6.88917e-05	-3.28575e-05	-5.31512e-06	-8.80065e-07	-6.61621e-07	1.51693e-08
45	0.09	0.205734	0.0148195	6.1028e-05	-3.38048e-05	-5.1852e-06	-9.46727e-07	-6.71991e-07	1.32758e-08
46	0.092	0.23292	-0.0193204	6.29968e-05	-4.57648e-05	-5.06118e-06	-1.0263e-06	-6.82114e-07	1.12232e-08
47	0.094	0.21497	-0.0230544	6.42441e-05	-5.85844e-05	-4.93394e-06	-1.13065e-06	-6.91982e-07	8.96194e-09
48	0.096	0.195255	-0.0246444	5.43234e-05	-6.12312e-05	-4.81537e-06	-1.25046e-06	-7.01612e-07	6.46102e-09
49	0.098	0.183396	-0.0467865	4.58517e-05	-6.96293e-05	-4.71519e-06	-1.38132e-06	-7.11043e-07	3.69837e-09
50	0.1	0.174544	-0.0521415	3.99652e-05	-7.92031e-05	-4.62938e-06	-1.53015e-06	-7.20301e-07	6.38062e-10
51	0.102	0.165418	-0.0562341	3.47285e-05	-8.31349e-05	-4.55468e-06	-1.69249e-06	-7.29411e-07	-2.74692e-09
52	0.104	0.124078	-0.111337	2.17563e-05	-0.000102611	-4.4982e-06	-1.87824e-06	-7.38407e-07	-6.5034e-09
53	0.106	0.0784001	-0.106897	8.07831e-08	-0.000119418	-4.47636e-06	-2.10027e-06	-7.4736e-07	-1.07039e-08
54	0.108	0.0508356	-0.103524	-1.83152e-05	-0.00011795	-4.49459e-06	-2.33763e-06	-7.56349e-07	-1.53792e-08
55	0.11	0.222876	-0.130269	1.51265e-05	-0.000126224	-4.49778e-06	-2.58181e-06	-7.65345e-07	-2.05428e-08
56	0.112	0.202018	-0.12762	5.0165e-05	-0.000134722	-4.43249e-06	-2.84275e-06	-7.7421e-07	-2.62283e-08
57	0.114	0.169898	-0.126931	3.65936e-05	-0.000134644	-4.34573e-06	-3.11212e-06	-7.82901e-07	-3.24526e-08
58	0.116	0.204257	-0.0958136	3.61683e-05	-0.000125666	-4.27297e-06	-3.37243e-06	-7.91447e-07	-3.91974e-08
59	0.118	0.174314	-0.0900712	3.62608e-05	-0.000115107	-4.20054e-06	-3.6132e-06	-7.99848e-07	-4.64238e-08
60	0.12	0.132585	-0.0860712	1.82365e-05	-0.000113019	-4.14604e-06	-3.84133e-06	-8.0814e-07	-5.41065e-08
61	0.122	0.241172	-0.143147	3.3195e-05	-0.000130558	-4.09461e-06	-4.0849e-06	-8.16329e-07	-6.22763e-08
62	0.124	0.186613	-0.145749	4.50982e-05	-0.000150159	-4.01632e-06	-4.36562e-06	-8.24362e-07	-7.10075e-08
63	0.126	0.155102	-0.144756	2.36441e-05	-0.000151611	-3.94758e-06	-4.66739e-06	-8.32257e-07	-8.03423e-08
64	0.128	0.174562	-0.149132	1.98128e-05	-0.000153613	-3.90412e-06	-4.97261e-06	-8.40066e-07	-9.02875e-08
65	0.13	0.150096	-0.147115	1.76586e-05	-0.000155292	-3.86665e-06	-5.28152e-06	-8.47799e-07	-1.00851e-07
66	0.132	0.122105	-0.145459	4.20637e-06	-0.000155083	-3.84478e-06	-5.59189e-06	-8.55488e-07	-1.12034e-07
67	0.134	0.0282144	-0.161484	-2.57759e-05	-0.000160508	-3.86635e-06	-5.90748e-06	-8.63221e-07	-1.23849e-07
68	0.136	0.00782913	-0.157552	-5.39476e-05	-0.000165219	-3.94608e-06	-6.23321e-06	-8.71113e-07	-1.36316e-07
69	0.138	-0.0066895	-0.154041	-6.32206e-05	-0.000163821	-4.06325e-06	-6.56225e-06	-8.7924e-07	-1.4944e-07
70	0.14	0.00450268	-0.153119	-6.49749e-05	-0.000163361	-4.19144e-06	-6.88943e-06	-8.87623e-07	-1.63219e-07
71	0.142	-0.026946	-0.147179	-7.07591e-05	-0.000162138	-4.32718e-06	-7.21493e-06	-8.96277e-07	-1.77649e-07
72	0.144	-0.0301987	-0.140836	-7.9981e-05	-0.000159217	-4.47792e-06	-7.53629e-06	-9.05233e-07	-1.92722e-07
73	0.146	-0.15443	-0.102695	-0.000111293	-0.000146229	-4.66919e-06	-7.84173e-06	-9.14571e-07	-2.08405e-07
74	0.148	-0.131566	-0.098307	-0.000136385	-0.00013385	-4.91687e-06	-8.12181e-06	-9.24405e-07	-2.24649e-07
75	0.15	-0.115799	-0.0960745	-0.000128142	-0.000132688	-5.18139e-06	-8.38835e-06	-9.34768e-07	-2.41425e-07
76	0.152	-0.278978	-0.0751285	-0.000164193	-0.000126349	-5.47373e-06	-8.64739e-06	-9.45715e-07	-2.5872e-07
77	0.154	-0.249067	-0.0713895	-0.000196875	-0.000119537	-5.8348e-06	-8.89327e-06	-9.57385e-07	-2.76507e-07
78	0.156	-0.1947	-0.0660954	-0.000177757	-0.000117612	-6.20943e-06	-9.13042e-06	-9.69804e-07	-2.94768e-07
79	0.158	-0.192384	-0.0526187	-0.000165206	-0.000112643	-6.55239e-06	-9.36068e-06	-9.82908e-07	-3.13489e-07
80	0.16	-0.170908	-0.046561	-0.000160483	-0.000107432	-6.87808e-06	-9.58075e-06	-9.96665e-07	-3.3265e-07
81	0.162	-0.145473	-0.0400089	-0.000150252	-0.000104382	-7.18882e-06	-9.79256e-06	-1.01104e-06	-3.52235e-07
82	0.164	-0.163914	-0.00574906	-0.000149524	-9.25175e-05	-7.48859e-06	-9.98946e-06	-1.02602e-06	-3.72214e-07
83	0.166	-0.144918	-0.00250086	-0.000150326	-8.16829e-05	-7.78844e-06	-1.01637e-05	-1.0416e-06	-3.92542e-07
84	0.168	-0.13919	-0.000330114	-0.00014537	-8.08741e-05	-8.08414e-06	-1.03262e-05	-1.05776e-06	-4.13194e-07
85	0.17	0.106172	0.00536094	-8.65161e-05	-7.93001e-05	-8.31602e-06	-1.04864e-05	-1.0744e-06	-4.34167e-07
86	0.172	0.128552	0.00756398	-2.36947e-05	-7.77144e-05	-8.42623e-06	-1.06434e-05	-1.09125e-06	-4.55454e-07
87	0.174	0.146237	0.0115541	-1.50806e-05	-7.66585e-05	-8.46501e-06	-1.07978e-05	-1.10818e-06	-4.77049e-07
88	0.176	0.0689464	0.102442	-3.01973e-05	-4.78871e-05	-8.51029e-06	-1.09223e-05	-1.1252e-06	-4.98894e-07
89	0.178	0.0750149	0.112047	-4.80795e-05	-1.73593e-05	-8.58856e-06	-1.09876e-05	-1.14238e-06	-5.20869e-07
90	0.18	0.0881755	0.120011	-4.44257e-05	-1.27447e-05	-8.68107e-06	-1.10177e-05	-1.15974e-06	-5.42905e-07
91	0.182	0.0693957	0.129299	-4.66875e-05	-8.22893e-06	-8.77218e-06	-1.10387e-05	-1.17728e-06	-5.64982e-07
92	0.184	0.0972498	0.13915	-4.54495e-05	-3.12276e-06	-8.86432e-06	-1.105e-05	-1.19501e-06	-5.87082e-07
93	0.186	0.106822	0.147721	-3.74605e-05	1.75942e-06	-8.94723e-06	-1.10514e-05	-1.21291e-06	-6.09185e-07
94	0.188	0.177694	0.17807	-1.92283e-05	1.30474e-05	-9.00392e-06	-1.10366e-05	-1.23091e-06	-6.31258e-07
95	0.19	0.202778	0.177334	2.69769e-06	2.14268e-05	-9.02045e-06	-1.10021e-05	-1.24896e-06	-6.53262e-07
96	0.192	0.210164	0.176559	9.50818e-06	2.00794e-05	-9.00824e-06	-1.09606e-05	-1.26697e-06	-6.75183e-07
97	0.194	0.180628	0.129963	3.31406e-06	4.40033e-06	-8.99542e-06	-1.09361e-05	-1.28496e-06	-6.97055e-07
98	0.196	0.145886	0.139087	-1.29107e-05	-8.18561e-06	-9.00502e-06	-1.09399e-05	-1.30297e-06	-7.18935e-07
99	0.198	0.127657	0.144829	-2.64436e-05	-4.41617e-06	-9.04437e-06	-1.09525e-05	-1.32106e-06	-7.4084e-07
100	0.2	0.138976	0.125564	-2.90096e-05	-9.51833e-06	-9.09983e-06	-1.09664e-05	-1.33926e-06	-7.62773e-07
101	0.202	0.184163	0.121361	-1.64761e-05	-1.77282e-05	-9.14531e-06	-1.09937e-05	-1.35755e-06	-7.8476e-07
102	0.204	0.239683	0.118491	6.58209e-06	-2.08144e-05	-9.15521e-06	-1.10322e-05	-1.37586e-06	-8.06825e-07
103	0.206	0.20559	0.177857	1.07616e-05	-4.03764e-06	-9.13786e-06	-1.10571e-05	-1.39414e-06	-8.28939e-07
104	0.208	0.259085	0.183999	1.44614e-05	1.55582e-05	-9.11264e-06	-1.10455e-05	-1.41236e-06	-8.5103e-07
105	0.21	0.301481	0.187536	3.63728e-05	1.77074e-05	-9.0618e-06	-1.10123e-05	-1.43049e-06	-8.73054e-07
106	0.212	0.117814	0.196507	1.81653e-06	2.07405e-05	-9.02361e-06	-1.09738e-05	-1.44853e-06	-8.95002e-07
107	0.214	0.155087	0.183585	-3.39602e-05	1.86297e-05	-9.05576e-06	-1.09345e-05	-1.46665e-06	-9.16871e-07
108	0.216	0.200596	0.172214	-1.51711e-05	1.01614e-05	-9.10489e-06	-1.09057e-05	-1.48486e-06	-9.38682e-07
109	0.218	0.556937	0.0936072	7.9587e-05	-1.88337e-05	-9.04047e-06	-1.09143e-05	-1.50294e-06	-9.60511e-07
110	0.22	0.611334	0.0860031	0.000176461	-4.6652e-05	-8.78443e-06	-1.09798e-05	-1.5205e-06	-9.82471e-07
111	0.222	0.648401	0.0788318	0.000197316	-5.21464e-05	-8.41065e-06	-1.10786e-05	-1.53733e-06	-1.00463e-06
112	0.224	0.605004	0.0562841	0.000194884	-6.23098e-05	-8.01845e-06	-1.11931e-05	-1.55336e-06	-1.02701e-06
113	0.226	0.635568	0.0392828	0.000190901	-7.55441e-05	-7.63266e-06	-1.13309e-05	-1.56863e-06	-1.04968e-06
114	0.228	0.65902	0.0271209	0.00020283	-8.55314e-05	-7.23893e-06	-1.1492e-05	-1.58311e-06	-1.07266e-06
115	0.23	0.930228	-0.0109898	0.000272053	-0.000102114	-6.76405e-06	-1.16797e-05	-1.59663e-06	-1.09602e-06
116	0.232	0.94404	-0.0176327	0.000338976	-0.00011697	-6.15302e-06	-1.18987e-05	-1.60894e-06	-1.11982e-06
117	0.234	0.944764	-0.0209002	0.000341494	-0.000120935	-5.47255e-06	-1.21366e-05	-1.61989e-06	-1.14409e-06
118	0.236	1.07471	0.0297067	0.000371656	-0.000107008	-4.7594e-06	-1.23646e-05	-1.6294e-06	-1.16882e-06
119	0.238	1.08281	0.0175183	0.000403571	-9.58656e-05	-3.98417e-06	-1.25675e-05	-1.63737e-06	-1.19395e-06
120	0.24	1.11319	0.00860421	0.000411774	-0.000103321	-3.16883e-06	-1.27666e-05	-1.64371e-06	-1.21949e-06
121	0.242	1.12952	0.0254422	0.000421927	-0.000101704	-2.33513e-06	-1.29717e-05	-1.64838e-06	-1.24543e-06
122	0.244	1.11294	0.00724153	0.000420891	-0.000102987	-1.49231e-06	-1.31764e-05	-1.65137e-06	-1.27178e-06
123	0.246	1.0596	-0.0089239	0.000403264	-0.000114582	-6.68155e-07	-1.33939e-05	-1.6527e-06	-1.29857e-06
124	0.248	1.12746	-0.074343	0.000405734	-0.00014093	1.40843e-07	-1.36494e-05	-1.65242e-06	-1.32587e-06
125	0.25	1.15112	-0.0871775	0.000426529	-0.000166234	9.73106e-07	-1.39566e-05	-1.65047e-06	-1.35378e-06
126	0.252	1.13116	-0.10253	0.000426408	-0.00017589	1.82604e-06	-1.42987e-05	-1.64682e-06	-1.38238e-06
127	0.254	1.09733	-0.104632	0.000412592	-0.000182189	2.66504e-06	-1.46568e-05	-1.64149e-06	-1.41169e-06
128	0.256	1.05055	-0.0980884	0.000392382	-0.000181641	3.47002e-06	-1.50206e-05	-1.63455e-06	-1.44174e-06
129	0.258	1.01089	-0.0952917	0.000370777	-0.000179559	4.23318e-06	-1.53818e-05	-1.62609e-06	-1.4725e-06
130	0.26	0.709026	-0.145165	0.000288433	-0.000195103	4.89239e-06	-1.57565e-05	-1.6163e-06	-1.50401e-06
131	0.262	0.597791	-0.161057	0.000189042	-0.000216484	5.36986e-06	-1.61681e-05	-1.60556e-06	-1.53635e-06
132	0.264	0.562979	-0.161352	0.000153228	-0.000222367	5.71213e-06	-1.66069e-05	-1.59414e-06	-1.56956e-06
133	0.266	0.524735	-0.160906	0.00013479	-0.00022314	6.00015e-06	-1.70525e-05	-1.58214e-06	-1.60367e-06
134	0.268	0.46015	-0.158241	0.000109261	-0.000222984	6.2442e-06	-1.74986e-05	-1.56965e-06	-1.63866e-06
135	0.27	0.399296	-0.160748	7.83466e-05	-0.000223745	6.43181e-06	-1.79453e-05	-1.55678e-06	-1.67456e-06
136	0.272	0.195985	-0.160967	1.44001e-05	-0.000225403	6.52456e-06	-1.83945e-05	-1.54373e-06	-1.71134e-06
137	0.274	0.0863566	-0.164621	-6.11605e-05	-0.000227415	6.47779e-06	-1.88473e-05	-1.53078e-06	-1.74904e-06
138	0.276	-0.00545475	-0.16775	-0.000110174	-0.000230332	6.30646e-06	-1.9305e-05	-1.51817e-06	-1.78765e-06
139	0.278	-0.235178	-0.106551	-0.00018778	-0.000212977	6.00851e-06	-1.97483e-05	-1.50615e-06	-1.82715e-06
140	0.28	-0.271621	-0.0895583	-0.000252202	-0.00018933	5.56852e-06	-2.01506e-05	-1.49501e-06	-1.86745e-06
141	0.282	-0.356237	-0.0849393	-0.000282071	-0.000183359	5.03425e-06	-2.05233e-05	-1.48494e-06	-1.90849e-06
142	0.284	-0.542841	-0.136888	-0.000347688	-0.000198929	4.40449e-06	-2.09056e-05	-1.47613e-06	-1.9503e-06
143	0.286	-0.594263	-0.114427	-0.000405397	-0.000208919	3.65141e-06	-2.13135e-05	-1.46883e-06	-1.99293e-06
144	0.288	-0.662025	-0.094184	-0.000434805	-0.000196345	2.81121e-06	-2.17187e-05	-1.46321e-06	-2.03637e-06
145	0.29	-0.933968	-0.127351	-0.000516711	-0.000201151	1.85969e-06	-2.21162e-05	-1.45949e-06	-2.0806e-06
146	0.292	-1.00207	-0.123339	-0.00059869	-0.000211024	7.44288e-07	-2.25284e-05	-1.458e-06	-2.12566e-06
147	0.294	-1.02444	-0.113513	-0.000621239	-0.000207459	-4.75641e-07	-2.29469e-05	-1.45895e-06	-2.17155e-06
148	0.296	-1.0377	-0.195024	-0.000630722	-0.000230615	-1.7276e-06	-2.3385e-05	-1.46241e-06	-2.21832e-06
149	0.298	-1.13273	-0.204688	-0.000657495	-0.000259857	-3.01582e-06	-2.38754e-05	-1.46844e-06	-2.26607e-06
150	0.3	-1.20677	-0.203096	-0.000698728	-0.000263125	-4.37204e-06	-2.43984e-05	-1.47718e-06	-2.31487e-06
151	0.302	-1.09656	-0.144899	-0.000691083	-0.000245181	-5.76185e-06	-2.49067e-05	-1.48871e-06	-2.36468e-06
152	0.304	-1.05404	-0.139824	-0.000655674	-0.000226143	-7.10861e-06	-2.5378e-05	-1.50292e-06	-2.41544e-06
153	0.306	-1.08689	-0.149668	-0.000654316	-0.000228363	-8.4186e-06	-2.58325e-05	-1.51976e-06	-2.4671e-06
154	0.308	-1.10362	-0.186819	-0.000667054	-0.000243774	-9.73997e-06	-2.63047e-05	-1.53924e-06	-2.51971e-06
155	0.31	-1.09945	-0.186699	-0.000670965	-0.000256066	-1.1078e-05	-2.68045e-05	-1.5614e-06	-2.57332e-06
156	0.312	-1.08277	-0.186345	-0.000666913	-0.000256633	-1.24159e-05	-2.73172e-05	-1.58623e-06	-2.62796e-06
157	0.314	-1.12751	-0.18809	-0.000674496	-0.000257778	-1.37573e-05	-2.78316e-05	-1.61374e-06	-2.68362e-06
158	0.316	-1.0931	-0.175858	-0.000677844	-0.000255206	-1.51096e-05	-2.83446e-05	-1.64396e-06	-2.74031e-06
159	0.318	-1.06337	-0.167858	-0.000663451	-0.000249583	-1.64509e-05	-2.88494e-05	-1.67687e-06	-2.79801e-06
160	0.32	-0.915918	-0.263097	-0.000622133	-0.000277539	-1.77365e-05	-2.93765e-05	-1.71234e-06	-2.85676e-06
161	0.322	-0.954143	-0.274277	-0.000596983	-0.000311485	-1.89556e-05	-2.99655e-05	-1.75025e-06	-2.91669e-06
162	0.324	-0.981006	-0.273786	-0.000613327	-0.000315509	-2.01659e-05	-3.05925e-05	-1.79058e-06	-2.97788e-06
163	0.326	-0.793554	-0.290961	-0.000575929	-0.000321399	-2.13552e-05	-3.12294e-05	-1.83329e-06	-3.04034e-06
164	0.328	-0.807731	-0.307598	-0.0005355	-0.000332636	-2.24666e-05	-3.18835e-05	-1.87822e-06	-3.1041e-06
165	0.33	-0.820299	-0.323552	-0.000542686	-0.000343485	-2.35448e-05	-3.25596e-05	-1.92531e-06	-3.16922e-06
166	0.332	-0.624023	-0.24233	-0.000499755	-0.000323747	-2.45872e-05	-3.32268e-05	-1.97449e-06	-3.23568e-06
167	0.334	-0.699184	-0.238103	-0.000471719	-0.000297695	-2.55587e-05	-3.38483e-05	-2.02561e-06	-3.30337e-06
168	0.336	-0.787717	-0.238929	-0.000511486	-0.000297276	-2.65419e-05	-3.44432e-05	-2.07869e-06	-3.37226e-06
169	0.338	-0.628032	-0.172473	-0.00049533	-0.000277405	-2.75487e-05	-3.50179e-05	-2.13379e-06	-3.4423e-06
170	0.34	-0.598227	-0.163568	-0.000450991	-0.000254486	-2.84951e-05	-3.55498e-05	-2.19078e-06	-3.51339e-06
171	0.342	-0.602421	-0.161328	-0.000445662	-0.00025163	-2.93917e-05	-3.60559e-05	-2.24956e-06	-3.58551e-06
172	0.344	-0.780963	-0.116805	-0.000489932	-0.000237638	-3.03273e-05	-3.65452e-05	-2.31022e-06	-3.6586e-06
173	0.346	-0.722764	-0.0949381	-0.00051934	-0.000217508	-3.13366e-05	-3.70004e-05	-2.37289e-06	-3.7326e-06
174	0.348	-0.722124	-0.0744926	-0.000506077	-0.000204897	-3.2362e-05	-3.74228e-05	-2.43761e-06	-3.80744e-06
175	0.35	-0.452478	-0.072406	-0.000442462	-0.000198463	-3.33105e-05	-3.78261e-05	-2.50423e-06	-3.8831e-06
176	0.352	-0.455073	-0.0518379	-0.000379609	-0.000191987	-3.41326e-05	-3.82166e-05	-2.5725e-06	-3.95953e-06
177	0.354	-0.472261	-0.0378214	-0.000385043	-0.000181779	-3.48972e-05	-3.85903e-05	-2.64229e-06	-4.03671e-06
178	0.356	-0.401396	-0.0491399	-0.00037298	-0.000181532	-3.56553e-05	-3.89536e-05	-2.7136e-06	-4.11462e-06
179	0.358	-0.430342	-0.049577	-0.000363711	-0.000185798	-3.6392e-05	-3.9321e-05	-2.78639e-06	-4.19326e-06
180	0.36	-0.432872	-0.0522439	-0.000371911	-0.000187358	-3.71276e-05	-3.96941e-05	-2.86064e-06	-4.27265e-06
181	0.362	-0.316662	0.0068586	-0.000345545	-0.000170307	-3.7845e-05	-4.00518e-05	-2.93633e-06	-4.35275e-06
182	0.364	-0.226582	0.003421	-0.000297122	-0.000153494	-3.84877e-05	-4.03756e-05	-3.01331e-06	-4.4335e-06
183	0.366	-0.138556	0.00165314	-0.000255405	-0.0001557	-3.90402e-05	-4.06848e-05	-3.09139e-06	-4.51487e-06
184	0.368	-0.0264043	0.0469733	-0.000208429	-0.000142666	-3.95041e-05	-4.09832e-05	-3.1704e-06	-4.59684e-06
185	0.37	0.0475986	0.063444	-0.000164787	-0.00012393	-3.98773e-05	-4.12498e-05	-3.25015e-06	-4.67934e-06
186	0.372	0.16032	0.0735036	-0.000121007	-0.00011621	-4.01631e-05	-4.14899e-05	-3.33048e-06	-4.76232e-06
187	0.374	0.326611	0.0252998	-5.52509e-05	-0.000128699	-4.03393e-05	-4.17348e-05	-3.41116e-06	-4.84579e-06
188	0.376	0.436983	0.0022505	9.94735e-06	-0.000151532	-4.03846e-05	-4.2015e-05	-3.49193e-06	-4.92982e-06
189	0.378	0.578242	-0.00509125	6.91859e-05	-0.000161593	-4.03055e-05	-4.23282e-05	-3.57254e-06	-5.01447e-06
190	0.38	0.344753	-0.0304438	4.65524e-05	-0.000172372	-4.01898e-05	-4.26621e-05	-3.65292e-06	-5.0998e-06
191	0.382	0.389863	-0.0212144	1.02523e-06	-0.000177969	-4.01422e-05	-4.30125e-05	-3.7332e-06	-5.18582e-06
192	0.384	0.473662	-0.0100566	3.10417e-05	-0.000172154	-4.01101e-05	-4.33626e-05	-3.81342e-06	-5.27255e-06
193	0.386	0.686153	-0.0510662	0.00010091	-0.000182035	-3.99782e-05	-4.37168e-05	-3.89338e-06	-5.35998e-06
194	0.388	0.65255	-0.0227631	0.000142825	-0.000186555	-3.97344e-05	-4.40854e-05	-3.97285e-06	-5.44815e-06
195	0.39	0.644958	-0.00657912	0.000132337	-0.000173198	-3.94593e-05	-4.44451e-05	-4.05176e-06	-5.53704e-06
196	0.392	0.584888	0.0592707	0.000115545	-0.000148105	-3.92114e-05	-4.47664e-05	-4.13019e-06	-5.62657e-06
197	0.394	0.639426	0.0590523	0.000113543	-0.000128135	-3.89823e-05	-4.50427e-05	-4.20815e-06	-5.71666e-06
198	0.396	0.591919	0.0599411	0.000114525	-0.000128468	-3.87542e-05	-4.52993e-05	-4.28566e-06	-5.80726e-06
199	0.398	0.392304	0.0488172	5.49978e-05	-0.000132201	-3.85847e-05	-4.55599e-05	-4.36283e-06	-5.89838e-06
200	0.4	0.421098	0.0532548	1.36354e-05	-0.000134823	-3.85161e-05	-4.5827e-05	-4.43986e-06	-5.99003e-06
201	0.402	0.430338	0.0556584	2.19988e-05	-0.000133215	-3.84804e-05	-4.6095e-05	-4.51682e-06	-6.08222e-06
202	0.404	0.354672	0.053425	5.48998e-06	-0.00013369	-3.8453e-05	-4.63619e-05	-4.59373e-06	-6.17495e-06
203	0.406	0.328271	0.067248	-1.95052e-05	-0.000130594	-3.8467e-05	-4.66262e-05	-4.67066e-06	-6.2682e-06
204	0.408	0.27518	0.0707358	-3.9126e-05	-0.000125708	-3.85256e-05	-4.68825e-05	-4.74771e-06	-6.36196e-06
205	0.41	0.13078	0.0140529	-8.68419e-05	-0.000142853	-3.86516e-05	-4.7151e-05	-4.82502e-06	-6.45627e-06
206	0.412	0.105219	-0.00561557	-0.000128003	-0.000167232	-3.88664e-05	-4.74611e-05	-4.90275e-06	-6.55119e-06
207	0.414	0.0505293	-0.0194173	-0.000147803	-0.000178208	-3.91422e-05	-4.78066e-05	-4.98103e-06	-6.6468e-06
208	0.416	-0.190545	-0.0150331	-0.000218914	-0.000181665	-3.95089e-05	-4.81664e-05	-5.06005e-06	-6.74313e-06
209	0.418	-0.240144	0.0232704	-0.000288811	-0.000168836	-4.00167e-05	-4.85169e-05	-5.14009e-06	-6.84017e-06
210	0.42	-0.334038	0.0460644	-0.000323661	-0.00015025	-4.06291e-05	-4.8836e-05	-5.22134e-06	-6.93784e-06
211	0.422	-0.53624	-0.000454454	-0.000394842	-0.000158169	-4.13476e-05	-4.91444e-05	-5.30404e-06	-7.03613e-06
212	0.424	-0.610028	-0.00495687	-0.000461231	-0.000174615	-4.22037e-05	-4.94772e-05	-5.38845e-06	-7.13508e-06
213	0.426	-0.650704	-0.016253	-0.000489155	-0.000180052	-4.31541e-05	-4.98319e-05	-5.47475e-06	-7.23475e-06
214	0.428	-0.690663	-0.0262704	-0.000509018	-0.000187209	-4.41523e-05	-5.01992e-05	-5.56306e-06	-7.33514e-06
215	0.43	-0.689239	-0.0818231	-0.000518849	-0.000208193	-4.51801e-05	-5.05946e-05	-5.65342e-06	-7.43633e-06
216	0.432	-0.650408	-0.116535	-0.000509913	-0.00023689	-4.62089e-05	-5.10396e-05	-5.74584e-06	-7.53841e-06
217	0.434	-0.747403	-0.157599	-0.000524403	-0.000261057	-4.72432e-05	-5.15376e-05	-5.84032e-06	-7.64149e-06
218	0.436	-0.787606	-0.182609	-0.000557703	-0.000282187	-4.83253e-05	-5.20808e-05	-5.93697e-06	-7.74565e-06
219	0.438	-0.897017	-0.206628	-0.00059395	-0.000297986	-4.9477e-05	-5.2661e-05	-6.03593e-06	-7.85097e-06
220	0.44	-0.529731	-0.108843	-0.000533168	-0.000275406	-5.06041e-05	-5.32344e-05	-6.13714e-06	-7.95744e-06
221	0.442	-0.521824	-0.129814	-0.000444444	-0.000251868	-5.15817e-05	-5.37617e-05	-6.2403e-06	-8.06496e-06
222	0.444	-0.509987	-0.144555	-0.000440344	-0.00026349	-5.24665e-05	-5.4277e-05	-6.34523e-06	-8.17352e-06
223	0.446	-0.921697	-0.208882	-0.000536145	-0.000288656	-5.3443e-05	-5.48292e-05	-6.45212e-06	-8.28318e-06
224	0.448	-1.092	-0.219507	-0.000675305	-0.000312531	-5.46544e-05	-5.54304e-05	-6.56143e-06	-8.39404e-06
225	0.45	-1.11043	-0.231896	-0.000720819	-0.000320169	-5.60506e-05	-5.60631e-05	-6.67353e-06	-8.50616e-06
226	0.452	-1.20083	-0.144283	-0.0007473	-0.000297103	-5.75187e-05	-5.66803e-05	-6.78857e-06	-8.61952e-06
227	0.454	-1.22168	-0.147578	-0.000774346	-0.000271189	-5.90403e-05	-5.72486e-05	-6.90665e-06	-8.73402e-06
228	0.456	-1.22757	-0.150325	-0.000781259	-0.000273508	-6.05959e-05	-5.77933e-05	-7.02784e-06	-8.84961e-06
229	0.458	-1.2541	-0.0993377	-0.000789511	-0.000258858	-6.21667e-05	-5.83257e-05	-7.15217e-06	-8.96626e-06
230	0.46	-1.27121	-0.115087	-0.000800424	-0.000248266	-6.37566e-05	-5.88328e-05	-7.27969e-06	-9.08392e-06
231	0.462	-1.20394	-0.129543	-0.000788991	-0.000258121	-6.5346e-05	-5.93392e-05	-7.41038e-06	-9.2026e-06
232	0.464	-0.863387	-0.0968056	-0.000692389	-0.000252819	-6.68274e-05	-5.98501e-05	-7.54403e-06	-9.3223e-06
233	0.466	-0.751399	-0.0990353	-0.000585129	-0.000243692	-6.81049e-05	-6.03467e-05	-7.68024e-06	-9.443e-06
234	0.468	-0.779497	-0.104049	-0.000565632	-0.000246358	-6.92557e-05	-6.08367e-05	-7.81875e-06	-9.56467e-06
235	0.47	-0.511128	-0.0370157	-0.000508892	-0.000227375	-7.03302e-05	-6.13104e-05	-7.95941e-06	-9.68729e-06
236	0.472	-0.536779	-0.0193916	-0.000451562	-0.000201314	-7.12907e-05	-6.17391e-05	-8.102e-06	-9.81077e-06
237	0.474	-0.523995	-0.00688946	-0.000455078	-0.00019229	-7.21973e-05	-6.21327e-05	-8.24639e-06	-9.93503e-06
238	0.476	-0.301856	0.0455197	-0.000399589	-0.000172392	-7.3052e-05	-6.24974e-05	-8.39249e-06	-1.006e-05
239	0.478	-0.265856	0.058077	-0.000338567	-0.000152473	-7.37901e-05	-6.28223e-05	-8.54007e-06	-1.01857e-05
240	0.48	-0.00740807	0.0771879	-0.000268894	-0.000142958	-7.43976e-05	-6.31177e-05	-8.68887e-06	-1.03119e-05
241	0.482	-0.46122	0.0182796	-0.000315838	-0.000155773	-7.49823e-05	-6.34164e-05	-8.83883e-06	-1.04387e-05
242	0.484	-0.422883	0.0391082	-0.000415186	-0.00016805	-7.57134e-05	-6.37403e-05	-8.99026e-06	-1.05662e-05
243	0.486	-0.407104	0.0699267	-0.000402722	-0.000152284	-7.65313e-05	-6.40606e-05	-9.14332e-06	-1.06943e-05
244	0.488	-0.105655	0.12897	-0.000327607	-0.000124574	-7.72616e-05	-6.43375e-05	-9.29785e-06	-1.0823e-05
245	0.49	0.150906	0.141708	-0.000195158	-0.000102512	-7.77844e-05	-6.45645e-05	-9.45342e-06	-1.09521e-05
246	0.492	0.224359	0.160238	-0.000116989	-9.31084e-05	-7.80965e-05	-6.47602e-05	-9.60961e-06	-1.10817e-05
247	0.494	0.538652	0.150684	-2.50718e-05	-9.06702e-05	-7.82386e-05	-6.49439e-05	-9.76609e-06	-1.12116e-05
248	0.496	0.540222	0.162207	4.97313e-05	-9.04205e-05	-7.82139e-05	-6.5125e-05	-9.92251e-06	-1.13418e-05
249	0.498	0.581291	0.172958	5.94807e-05	-8.38244e-05	-7.81047e-05	-6.52993e-05	-1.00787e-05	-1.14724e-05
250	0.5	0.691809	0.00728528	9.51684e-05	-0.000132601	-7.795e-05	-6.55157e-05	-1.02346e-05	-1.16034e-05
251	0.502	0.638661	-0.0315735	0.000108422	-0.00019688	-7.77465e-05	-6.58452e-05	-1.03901e-05	-1.17351e-05
252	0.504	0.622226	-0.0571112	9.14463e-05	-0.000217365	-7.75466e-05	-6.62594e-05	-1.05452e-05	-1.18676e-05
253	0.506	0.290626	0.0581138	8.17013e-06	-0.000189695	-7.7447e-05	-6.66665e-05	-1.07001e-05	-1.2001e-05
254	0.508	0.316101	0.0539004	-6.51293e-05	-0.000155359	-7.75039e-05	-6.70115e-05	-1.08551e-05	-1.2135e-05
255	0.51	0.540558	0.0408357	-6.03532e-06	-0.00016111	-7.75751e-05	-6.7328e-05	-1.10103e-05	-1.22697e-05
256	0.512	0.316121	-0.0632046	-6.4447e-06	-0.000198055	-7.75876e-05	-6.76872e-05	-1.11654e-05	-1.2405e-05
257	0.514	0.356511	-0.0748157	-5.068e-05	-0.000234543	-7.76447e-05	-6.81198e-05	-1.13207e-05	-1.25413e-05
258	0.516	0.370649	-0.0834583	-3.81122e-05	-0.000241216	-7.77335e-05	-6.85955e-05	-1.14762e-05	-1.26785e-05
259	0.518	0.286453	-0.158165	-5.52079e-05	-0.000267603	-7.78268e-05	-6.91043e-05	-1.16318e-05	-1.28167e-05
260	0.52	0.23389	-0.16473	-8.81849e-05	-0.000293337	-7.79702e-05	-6.96653e-05	-1.17878e-05	-1.2956e-05
261	0.522	0.157996	-0.176962	-0.000119185	-0.000299542	-7.81776e-05	-7.02582e-05	-1.19441e-05	-1.30965e-05
262	0.524	0.572594	-0.164635	-3.89562e-05	-0.00029984	-7.83357e-05	-7.08575e-05	-1.21008e-05	-1.32382e-05
263	0.526	0.544683	-0.172498	5.2698e-05	-0.000298766	-7.8322e-05	-7.14562e-05	-1.22575e-05	-1.33811e-05
264	0.528	0.488904	-0.20273	3.23572e-05	-0.000310988	-7.82369e-05	-7.20659e-05	-1.24139e-05	-1.35253e-05
265	0.53	0.673257	-0.211905	6.25542e-05	-0.000323614	-7.8142e-05	-7.27005e-05	-1.25702e-05	-1.36707e-05
266	0.532	0.631757	-0.248537	9.61495e-05	-0.000338235	-7.79833e-05	-7.33624e-05	-1.27262e-05	-1.38174e-05
267	0.534	0.652921	-0.283005	9.08884e-05	-0.000360755	-7.77963e-05	-7.40613e-05	-1.28818e-05	-1.39655e-05
268	0.536	0.513156	-0.25248	6.22287e-05	-0.000362282	-7.76432e-05	-7.47844e-05	-1.30371e-05	-1.41151e-05
269	0.538	0.538237	-0.255232	3.44995e-05	-0.000353892	-7.75464e-05	-7.55006e-05	-1.31922e-05	-1.42661e-05
270	0.54	0.591546	-0.26593	5.27386e-05	-0.000358378	-7.74592e-05	-7.62128e-05	-1.33471e-05	-1.44185e-05
271	0.542	0.290553	-0.160354	-6.6609e-06	-0.000329006	-7.74131e-05	-7.69002e-05	-1.35019e-05	-1.45723e-05
272	0.544	0.421206	-0.137622	-4.76463e-05	-0.00028918	-7.74674e-05	-7.75184e-05	-1.36568e-05	-1.47274e-05
273	0.546	0.405313	-0.0843071	-2.07516e-05	-0.000265681	-7.75358e-05	-7.80733e-05	-1.38119e-05	-1.48835e-05
274	0.548	0.898611	-0.188623	9.24866e-05	-0.000281879	-7.74641e-05	-7.86208e-05	-1.39668e-05	-1.50407e-05
275	0.55	0.98904	-0.178875	0.000231039	-0.000311688	-7.71406e-05	-7.92144e-05	-1.41211e-05	-1.51992e-05
276	0.552	0.956836	-0.149466	0.000244469	-0.000299703	-7.6665e-05	-7.98258e-05	-1.42744e-05	-1.53588e-05
277	0.554	1.23612	-0.20563	0.00030286	-0.000308311	-7.61177e-05	-8.04338e-05	-1.44267e-05	-1.55197e-05
278	0.556	1.23114	-0.1854	0.000367728	-0.000319782	-7.54471e-05	-8.10619e-05	-1.45776e-05	-1.56818e-05
279	0.558	1.23782	-0.163799	0.000367686	-0.000306947	-7.47117e-05	-8.16886e-05	-1.4727e-05	-1.58452e-05
280	0.56	1.18097	-0.121698	0.000355287	-0.000287272	-7.39887e-05	-8.22828e-05	-1.4875e-05	-1.60098e-05
281	0.562	1.2279	-0.0866746	0.000352467	-0.000263397	-7.3281e-05	-8.28335e-05	-1.50215e-05	-1.61754e-05
282	0.564	1.03889	-0.0479056	0.000318172	-0.000240559	-7.26103e-05	-8.33375e-05	-1.51668e-05	-1.63421e-05
283	0.566	1.07589	-0.0135421	0.000281505	-0.000217923	-7.20107e-05	-8.37959e-05	-1.53108e-05	-1.65097e-05
284	0.568	1.1021	0.0115821	0.000296079	-0.000199548	-7.14331e-05	-8.42134e-05	-1.54536e-05	-1.66781e-05
285	0.57	1.10164	0.0479946	0.000301727	-0.000180529	-7.08353e-05	-8.45935e-05	-1.55953e-05	-1.68473e-05
286	0.572	1.15262	0.049888	0.000313266	-0.000168768	-7.02203e-05	-8.49428e-05	-1.57358e-05	-1.70172e-05
287	0.574	1.02609	0.0794981	0.000294785	-0.000159129	-6.96122e-05	-8.52707e-05	-1.5875e-05	-1.71877e-05
288	0.576	0.926684	0.117778	0.00024049	-0.000138118	-6.9077e-05	-8.55679e-05	-1.60131e-05	-1.73589e-05
289	0.578	0.22408	0.100158	4.90298e-05	-0.000131864	-6.87874e-05	-8.58379e-05	-1.61507e-05	-1.75305e-05
290	0.58	0.103308	0.0997085	-0.000147521	-0.000137712	-6.88859e-05	-8.61075e-05	-1.62885e-05	-1.77028e-05
291	0.582	-0.058444	0.110259	-0.000215299	-0.000134755	-6.92488e-05	-8.638e-05	-1.6427e-05	-1.78755e-05
292	0.584	0.232877	0.0959546	-0.000184959	-0.000136126	-6.9649e-05	-8.66508e-05	-1.65663e-05	-1.80488e-05
293	0.586	0.170294	0.0942034	-0.000131005	-0.00014134	-6.9965e-05	-8.69283e-05	-1.67062e-05	-1.82227e-05
294	0.588	0.129667	0.0282597	-0.000156084	-0.00016269	-7.02521e-05	-8.72323e-05	-1.68467e-05	-1.83971e-05
295	0.59	-0.096209	0.0868079	-0.000220047	-0.0001652	-7.06282e-05	-8.75602e-05	-1.6988e-05	-1.85723e-05
296	0.592	-0.425066	0.0614602	-0.000352628	-0.000155017	-7.12009e-05	-8.78804e-05	-1.71304e-05	-1.8748e-05
297	0.594	-0.771507	0.0471063	-0.000513913	-0.000167614	-7.20674e-05	-8.82031e-05	-1.72745e-05	-1.89244e-05
298	0.596	-1.40567	0.206178	-0.000747884	-0.000122578	-7.33292e-05	-8.84933e-05	-1.74212e-05	-1.91014e-05
299	0.598	-1.46959	0.200826	-0.000914582	-7.47276e-05	-7.49917e-05	-8.86906e-05	-1.75711e-05	-1.92788e-05
300	0.6	-1.59617	0.187921	-0.000960418	-8.06184e-05	-7.68667e-05	-8.88459e-05	-1.77249e-05	-1.94565e-05
301	0.602	-2.41059	0.254908	-0.00118493	-6.39028e-05	-7.9012e-05	-8.89904e-05	-1.78829e-05	-1.96345e-05
302	0.604	-2.54741	0.232248	-0.00141187	-5.02359e-05	-8.16088e-05	-8.91046e-05	-1.80461e-05	-1.98127e-05
303	0.606	-2.48748	0.203751	-0.00143061	-6.64078e-05	-8.44513e-05	-8.92212e-05	-1.8215e-05	-1.99911e-05
304	0.608	-2.98185	0.193514	-0.00153446	-7.86973e-05	-8.74164e-05	-8.93663e-05	-1.83899e-05	-2.01699e-05
305	0.61	-3.10289	0.13321	-0.00168138	-0.000100927	-9.06322e-05	-8.95459e-05	-1.85711e-05	-2.03489e-05
306	0.612	-3.15847	0.087758	-0.0017238	-0.000134161	-9.40374e-05	-8.9781e-05	-1.87592e-05	-2.05285e-05
307	0.614	-3.34497	0.0728995	-0.00178178	-0.000153193	-9.7543e-05	-9.00684e-05	-1.89543e-05	-2.07086e-05
308	0.616	-3.35423	0.0646733	-0.00182871	-0.00016059	-0.000101153	-9.03822e-05	-1.91566e-05	-2.08894e-05
309	0.618	-3.34446	0.0518864	-0.00182889	-0.000167339	-0.000104811	-9.07101e-05	-1.93662e-05	-2.10708e-05
310	0.62	-3.13274	-0.0618958	-0.00177642	-0.000207072	-0.000108416	-9.10845e-05	-1.9583e-05	-2.1253e-05
311	0.622	-3.11051	-0.0613877	-0.00172096	-0.000242648	-0.000111914	-9.15342e-05	-1.98069e-05	-2.14361e-05
312	0.624	-3.08812	-0.0727091	-0.00171056	-0.000246203	-0.000115345	-9.20231e-05	-2.00376e-05	-2.16201e-05
313	0.626	-3.22632	0.0468072	-0.00173832	-0.000212564	-0.000118794	-9.24818e-05	-2.02751e-05	-2.18051e-05
314	0.628	-3.33728	0.040684	-0.00179782	-0.000177298	-0.00012233	-9.28717e-05	-2.05198e-05	-2.19908e-05
315	0.63	-3.40831	0.0533091	-0.00184129	-0.000175432	-0.000125969	-9.32244e-05	-2.07717e-05	-2.21773e-05
316	0.632	-3.75242	0.167601	-0.00194025	-0.000135935	-0.000129751	-9.35358e-05	-2.10312e-05	-2.23643e-05
317	0.634	-3.69563	0.167646	-0.00200875	-0.000100367	-0.0001337	-9.37721e-05	-2.12986e-05	-2.25519e-05
318	0.636	-3.58182	0.152407	-0.00196819	-0.000105276	-0.000137677	-9.39778e-05	-2.1574e-05	-2.27398e-05
319	0.638	-3.62604	0.122548	-0.00195166	-0.00011953	-0.000141597	-9.42026e-05	-2.18572e-05	-2.29282e-05
320	0.64	-3.66166	0.111031	-0.00197068	-0.00013262	-0.000145519	-9.44547e-05	-2.21482e-05	-2.31172e-05
321	0.642	-3.68763	0.114047	-0.00198532	-0.000135436	-0.000149475	-9.47228e-05	-2.24472e-05	-2.33066e-05
322	0.644	-3.02609	-0.0101258	-0.00183395	-0.000173456	-0.000153294	-9.50317e-05	-2.27538e-05	-2.34967e-05
323	0.646	-2.96514	-0.00272514	-0.00166185	-0.000210104	-0.00015679	-9.54152e-05	-2.30674e-05	-2.36875e-05
324	0.648	-2.96202	-0.000193393	-0.00164649	-0.000207155	-0.000160098	-9.58325e-05	-2.33876e-05	-2.38792e-05
325	0.65	-3.14135	0.165252	-0.00168832	-0.000154814	-0.000163433	-9.61944e-05	-2.37144e-05	-2.40716e-05
326	0.652	-3.05122	0.218989	-0.00170941	-8.647e-05	-0.000166831	-9.64357e-05	-2.40481e-05	-2.42644e-05
327	0.654	-3.09117	0.255566	-0.00169729	-5.83957e-05	-0.000170238	-9.65806e-05	-2.43886e-05	-2.44576e-05
328	0.656	-2.9316	0.0107168	-0.00166862	-0.000123629	-0.000173604	-9.67626e-05	-2.47358e-05	-2.46511e-05
329	0.658	-2.89402	-0.00950243	-0.00162146	-0.000206611	-0.000176894	-9.70929e-05	-2.50895e-05	-2.48453e-05
330	0.66	-2.96296	-0.0183863	-0.00162869	-0.000215854	-0.000180144	-9.75153e-05	-2.54498e-05	-2.50403e-05
331	0.662	-2.46522	0.164036	-0.00152633	-0.000161768	-0.000183299	-9.78929e-05	-2.58164e-05	-2.52361e-05
332	0.664	-2.51662	0.192953	-0.00141977	-9.5868e-05	-0.000186245	-9.81506e-05	-2.61889e-05	-2.54324e-05
333	0.666	-2.57756	0.21497	-0.00144622	-8.00924e-05	-0.000189111	-9.83265e-05	-2.65671e-05	-2.56291e-05
334	0.668	-2.65303	0.0771614	-0.00147837	-0.000116418	-0.000192036	-9.85231e-05	-2.69512e-05	-2.58261e-05
335	0.67	-2.63706	0.105041	-0.00149219	-0.000150912	-0.000195006	-9.87904e-05	-2.73412e-05	-2.60237e-05
336	0.672	-2.6824	0.113565	-0.00149882	-0.000139676	-0.000197997	-9.9081e-05	-2.77372e-05	-2.62219e-05
337	0.674	-2.3401	-0.0591274	-0.00142773	-0.000191118	-0.000200924	-9.94118e-05	-2.81391e-05	-2.64207e-05
338	0.676	-2.34237	-0.043706	-0.00134637	-0.000240403	-0.000203698	-9.98433e-05	-2.85465e-05	-2.66204e-05
339	0.678	-2.43362	-0.0374398	-0.00136822	-0.000233761	-0.000206412	-0.000100317	-2.89593e-05	-2.6821e-05
340	0.68	-1.97143	-0.112072	-0.00127946	-0.000255258	-0.00020906	-0.000100806	-2.93774e-05	-2.70226e-05
341	0.682	-1.97913	-0.128025	-0.00117079	-0.000283696	-0.00021151	-0.000101345	-2.98004e-05	-2.72253e-05
342	0.684	-1.96666	-0.159621	-0.00116918	-0.000298681	-0.00021385	-0.000101928	-3.02281e-05	-2.74292e-05
343	0.686	-1.70786	-0.329495	-0.00110411	-0.000361763	-0.000216124	-0.000102588	-3.06604e-05	-2.76343e-05
344	0.688	-1.67149	-0.374438	-0.00103332	-0.000429012	-0.000218261	-0.000103379	-3.10969e-05	-2.78411e-05
345	0.69	-1.60541	-0.398721	-0.00100842	-0.000450758	-0.000220303	-0.000104259	-3.15375e-05	-2.80496e-05
346	0.692	-1.25753	-0.612213	-0.000909325	-0.000525169	-0.00022222	-0.000105235	-3.19819e-05	-2.82601e-05
347	0.694	-1.22646	-0.651621	-0.000818558	-0.0006043	-0.000223948	-0.000106364	-3.24298e-05	-2.84728e-05
348	0.696	-1.15967	-0.695919	-0.000794707	-0.00063055	-0.000225562	-0.000107599	-3.2881e-05	-2.8688e-05
349	0.698	-1.43316	-0.4346	-0.000843359	-0.000562812	-0.0002272	-0.000108792	-3.33354e-05	-2.89056e-05
350	0.7	-1.45445	-0.400656	-0.000912973	-0.000470614	-0.000228956	-0.000109826	-3.37933e-05	-2.91252e-05
351	0.702	-1.48844	-0.404737	-0.000925553	-0.000461345	-0.000230795	-0.000110758	-3.42549e-05	-2.93468e-05
352	0.704	-1.82345	-0.483032	-0.00101282	-0.000487143	-0.000232733	-0.000111706	-3.47203e-05	-2.95702e-05
353	0.706	-1.86547	-0.516693	-0.00110199	-0.000522177	-0.000234848	-0.000112716	-3.519e-05	-2.97956e-05
354	0.708	-1.8965	-0.527054	-0.00111877	-0.000535975	-0.000237068	-0.000113774	-3.56642e-05	-3.00232e-05
355	0.71	-1.1407	-0.603081	-0.000945577	-0.000563004	-0.000239133	-0.000114873	-3.61424e-05	-3.02529e-05
356	0.712	-1.11189	-0.637859	-0.000758127	-0.000597654	-0.000240837	-0.000116033	-3.66241e-05	-3.0485e-05
357	0.714	-1.02107	-0.641476	-0.000728993	-0.000609668	-0.000242324	-0.000117241	-3.71088e-05	-3.07194e-05
358	0.716	-0.514767	-0.691273	-0.00058616	-0.000626366	-0.000243639	-0.000118477	-3.7596e-05	-3.09564e-05
359	0.718	-0.443198	-0.710913	-0.000447904	-0.000648062	-0.000244673	-0.000119751	-3.80854e-05	-3.11959e-05
360	0.72	-0.339398	-0.722698	-0.000405477	-0.000657868	-0.000245526	-0.000121057	-3.85764e-05	-3.1438e-05
361	0.722	0.33375	-0.840797	-0.000219813	-0.000698433	-0.000246152	-0.000122413	-3.90687e-05	-3.16828e-05
362	0.724	0.374422	-0.813086	-4.91773e-05	-0.000726645	-0.000246421	-0.000123838	-3.95616e-05	-3.19305e-05
363	0.726	0.34318	-0.778406	-4.62532e-05	-0.000707102	-0.000246516	-0.000125272	-4.00546e-05	-3.21811e-05
364	0.728	0.227588	-0.545773	-8.05361e-05	-0.000623509	-0.000246643	-0.000126603	-4.05479e-05	-3.24343e-05
365	0.73	0.13996	-0.503866	-0.000128246	-0.000537647	-0.000246852	-0.000127764	-4.10416e-05	-3.26898e-05
366	0.732	0.043417	-0.47912	-0.000171423	-0.00051674	-0.000247151	-0.000128818	-4.15359e-05	-3.29474e-05
367	0.734	0.0618401	-0.180497	-0.000189351	-0.000415601	-0.000247512	-0.000129751	-4.20309e-05	-3.32069e-05
368	0.736	0.00531337	-0.137093	-0.000197751	-0.000308625	-0.000247899	-0.000130475	-4.25267e-05	-3.34679e-05
369	0.738	0.0470822	-0.0908544	-0.000200594	-0.000280512	-0.000248297	-0.000131064	-4.30233e-05	-3.373e-05
370	0.74	-0.0750118	-0.0799656	-0.000219047	-0.000262556	-0.000248717	-0.000131607	-4.35207e-05	-3.39932e-05
371	0.742	-0.0570965	-0.109522	-0.00024318	-0.000268283	-0.000249179	-0.000132138	-4.40191e-05	-3.42575e-05
372	0.744	0.0197955	-0.104595	-0.000219936	-0.000275871	-0.000249642	-0.000132682	-4.45184e-05	-3.45229e-05
373	0.746	-0.0402125	-0.160776	-0.000215244	-0.000291775	-0.000250078	-0.00013325	-4.50185e-05	-3.47894e-05
374	0.748	0.129575	-0.135142	-0.000188434	-0.000301206	-0.000250481	-0.000133843	-4.55195e-05	-3.50571e-05
375	0.75	0.249211	-0.119501	-0.000118851	-0.000288188	-0.000250789	-0.000134432	-4.60211e-05	-3.53259e-05
376	0.752	-0.3801	0.0635792	-0.000239531	-0.000225966	-0.000251147	-0.000134946	-4.65234e-05	-3.55958e-05
377	0.754	-0.350571	0.103924	-0.000381666	-0.000156021	-0.000251768	-0.000135328	-4.70269e-05	-3.58665e-05
378	0.756	-0.338474	0.129639	-0.000371083	-0.00013525	-0.000252521	-0.00013562	-4.7532e-05	-3.61377e-05
379	0.758	-0.708461	0.125458	-0.000455622	-0.000128393	-0.000253348	-0.000135883	-4.80387e-05	-3.64095e-05
380	0.76	-0.700323	0.181051	-0.0005411	-0.000112198	-0.000254344	-0.000136124	-4.85473e-05	-3.66817e-05
381	0.762	-0.659185	0.215707	-0.000528688	-8.38671e-05	-0.000255414	-0.00013632	-4.90582e-05	-3.69544e-05
382	0.764	-1.2302	0.402663	-0.000654166	-1.44852e-05	-0.000256597	-0.000136418	-4.95714e-05	-3.72272e-05
383	0.766	-1.34364	0.40075	-0.000816443	4.34683e-05	-0.000258068	-0.000136389	-5.00875e-05	-3.75e-05
384	0.768	-1.25523	0.388604	-0.000821707	3.92008e-05	-0.000259706	-0.000136307	-5.06069e-05	-3.77726e-05
385	0.77	-0.743314	0.331828	-0.000678069	1.77858e-05	-0.000261205	-0.00013625	-5.11293e-05	-3.80451e-05
386	0.772	-0.625349	0.335584	-0.000527387	1.33682e-06	-0.000262411	-0.00013623	-5.16541e-05	-3.83175e-05
387	0.774	-0.334377	0.347713	-0.000429304	6.41818e-06	-0.000263368	-0.000136223	-5.21809e-05	-3.859e-05
388	0.776	0.137571	0.0585589	-0.000246934	-8.00368e-05	-0.000264044	-0.000136296	-5.2709e-05	-3.88626e-05
389	0.778	0.268224	0.0454342	-0.000102733	-0.000174386	-0.000264394	-0.000136551	-5.32378e-05	-3.91357e-05
390	0.78	0.346586	0.0492453	-5.22431e-05	-0.000177183	-0.000264548	-0.000136902	-5.37668e-05	-3.94095e-05
391	0.782	1.01827	0.050047	0.000127063	-0.000175629	-0.000264474	-0.000137255	-5.42958e-05	-3.9684e-05
392	0.784	1.05238	0.061003	0.00029583	-0.00017184	-0.000264051	-0.000137603	-5.48239e-05	-3.99592e-05
393	0.786	1.09076	0.0632303	0.000313805	-0.000167605	-0.000263441	-0.000137942	-5.53508e-05	-4.02351e-05
394	0.788	1.46196	0.28832	0.000412027	-9.64574e-05	-0.000262715	-0.000138206	-5.58762e-05	-4.05115e-05
395	0.79	1.48006	0.282597	0.000505419	-2.77887e-05	-0.000261798	-0.00013833	-5.63998e-05	-4.07882e-05
396	0.792	1.55661	0.268458	0.000528645	-3.38792e-05	-0.000260764	-0.000138392	-5.69213e-05	-4.10649e-05
397	0.794	2.24361	0.104153	0.000711124	-8.9528e-05	-0.000259524	-0.000138515	-5.74404e-05	-4.1342e-05
398	0.796	2.38795	0.0763423	0.000909734	-0.000149451	-0.000257903	-0.000138754	-5.79562e-05	-4.16195e-05
399	0.798	2.47132	0.058481	0.000964609	-0.00016361	-0.000256029	-0.000139067	-5.84682e-05	-4.18976e-05
400	0.8	2.27701	0.205768	0.000938836	-0.000123051	-0.000254125	-0.000139354	-5.89765e-05	-4.21763e-05
401	0.802	2.30966	0.179562	0.000900972	-8.50999e-05	-0.000252286	-0.000139562	-5.94811e-05	-4.24555e-05
402	0.804	2.27672	0.176058	0.000901512	-9.42704e-05	-0.000250483	-0.000139742	-5.9982e-05	-4.27349e-05
403	0.806	1.60077	0.266884	0.000733321	-6.6869e-05	-0.000248848	-0.000139903	-6.04797e-05	-4.30147e-05
404	0.808	1.8128	0.304471	0.00062344	-2.66276e-05	-0.000247492	-0.000139996	-6.09747e-05	-4.32947e-05
405	0.81	1.90695	0.325454	0.000696905	-8.21284e-06	-0.000246171	-0.000140031	-6.14671e-05	-4.35748e-05
406	0.812	1.37954	0.359563	0.000594301	9.11325e-06	-0.00024488	-0.00014003	-6.19568e-05	-4.38549e-05
407	0.814	1.41178	0.356973	0.000476945	1.90706e-05	-0.000243809	-0.000140002	-6.24444e-05	-4.41349e-05
408	0.816	1.38113	0.351243	0.000477852	1.65759e-05	-0.000242854	-0.000139966	-6.29301e-05	-4.44148e-05
409	0.818	0.596499	0.370771	0.000284256	2.09904e-05	-0.000242092	-0.000139929	-6.34143e-05	-4.46947e-05
410	0.82	0.536266	0.350182	8.36084e-05	2.0759e-05	-0.000241724	-0.000139887	-6.38978e-05	-4.49744e-05
411	0.822	0.509468	0.303857	6.33897e-05	-5.40523e-08	-0.000241577	-0.000139866	-6.43809e-05	-4.52542e-05
412	0.824	0.330064	0.284581	1.47922e-05	-2.04593e-05	-0.000241499	-0.000139887	-6.48639e-05	-4.55339e-05
413	0.826	0.536372	0.278878	2.16926e-05	-2.81726e-05	-0.000241462	-0.000139936	-6.53468e-05	-4.58138e-05
414	0.828	0.635753	0.291935	9.49668e-05	-2.57839e-05	-0.000241346	-0.000139989	-6.58295e-05	-4.60938e-05
415	0.83	0.379334	0.0256087	5.80643e-05	-0.000104841	-0.000241193	-0.00014012	-6.63119e-05	-4.6374e-05
416	0.832	0.61823	0.0103944	5.43759e-05	-0.000192735	-0.00024108	-0.000140418	-6.67941e-05	-4.66549e-05
417	0.834	0.778956	0.00724238	0.000150004	-0.000198387	-0.000240876	-0.000140809	-6.72758e-05	-4.69365e-05
418	0.836	0.173829	0.141259	4.46702e-05	-0.000157404	-0.000240681	-0.000141165	-6.77572e-05	-4.72188e-05
419	0.838	0.446373	0.101784	-3.40445e-05	-0.000127771	-0.00024067	-0.00014145	-6.82385e-05	-4.75017e-05
420	0.84	0.571045	0.110832	6.09985e-05	-0.000137189	-0.000240644	-0.000141715	-6.87198e-05	-4.77851e-05
421	0.842	0.102357	-0.0383129	-2.04453e-05	-0.00018088	-0.000240603	-0.000142033	-6.9201e-05	-4.80692e-05
422	0.844	0.160078	-0.0176927	-0.000117833	-0.000220953	-0.000240741	-0.000142435	-6.96825e-05	-4.83541e-05
423	0.846	0.254817	-0.0347661	-8.10739e-05	-0.000219754	-0.00024094	-0.000142875	-7.01644e-05	-4.86398e-05
424	0.848	0.74502	-0.136337	5.86553e-05	-0.000256737	-0.000240963	-0.000143352	-7.06463e-05	-4.89265e-05
425	0.85	0.510615	-0.210593	0.000120015	-0.000311589	-0.000240784	-0.00014392	-7.11279e-05	-4.92144e-05
426	0.852	0.467264	-0.249064	5.43342e-05	-0.000346719	-0.00024061	-0.000144578	-7.16091e-05	-4.95035e-05
427	0.854	-0.307106	-0.431028	-0.000139914	-0.000415504	-0.000240695	-0.000145341	-7.20905e-05	-4.97942e-05
428	0.856	-0.321344	-0.439763	-0.000327233	-0.000474994	-0.000241162	-0.000146231	-7.25728e-05	-5.00867e-05
429	0.858	-0.42545	-0.430958	-0.000354967	-0.000474863	-0.000241844	-0.000147181	-7.30565e-05	-5.0381e-05
430	0.86	-0.232544	-0.283382	-0.00033338	-0.000425879	-0.000242533	-0.000148082	-7.35416e-05	-5.06772e-05
431	0.862	-0.306953	-0.26275	-0.00030472	-0.000373193	-0.000243171	-0.000148881	-7.40279e-05	-5.0975e-05
432	0.864	-0.364973	-0.225211	-0.000335804	-0.000354888	-0.000243811	-0.000149609	-7.45155e-05	-5.12742e-05
433	0.866	0.146037	-0.238553	-0.0002275	-0.000347196	-0.000244375	-0.000150311	-7.50043e-05	-5.15748e-05
434	0.868	0.173659	-0.200676	-9.88038e-05	-0.000339394	-0.000244701	-0.000150998	-7.54937e-05	-5.18768e-05
435	0.87	0.0706596	-0.19524	-0.000116301	-0.000325721	-0.000244916	-0.000151663	-7.59835e-05	-5.21801e-05
436	0.872	0.675558	-0.136243	3.64824e-06	-0.000305444	-0.000245029	-0.000152294	-7.64736e-05	-5.24847e-05
437	0.874	0.240496	-0.101069	4.45327e-05	-0.00027587	-0.000244981	-0.000152875	-7.69635e-05	-5.27905e-05
438	0.876	-0.0819713	-0.0664021	-0.000135387	-0.000253897	-0.000245071	-0.000153405	-7.74537e-05	-5.30973e-05
439	0.878	-0.915278	-0.123831	-0.000410129	-0.000260859	-0.000245617	-0.00015392	-7.79449e-05	-5.34051e-05
440	0.88	-1.42031	-0.0589446	-0.000728341	-0.000258376	-0.000246755	-0.000154439	-7.84384e-05	-5.3714e-05
441	0.882	-1.64465	-0.0124622	-0.000901558	-0.000223419	-0.000248385	-0.000154921	-7.89352e-05	-5.40238e-05
442	0.884	-0.895297	0.114021	-0.000776104	-0.00016921	-0.000250063	-0.000155313	-7.94353e-05	-5.43344e-05
443	0.886	-0.939227	0.0764773	-0.000607688	-0.000141258	-0.000251447	-0.000155624	-7.99382e-05	-5.46457e-05
444	0.888	-0.881182	0.0786747	-0.000603861	-0.000152145	-0.000252658	-0.000155917	-8.04435e-05	-5.49575e-05
445	0.89	-1.64303	0.00152006	-0.000770962	-0.00017541	-0.000254033	-0.000156245	-8.09516e-05	-5.527e-05
446	0.892	-1.5047	0.0313706	-0.000918943	-0.000190034	-0.000255723	-0.00015661	-8.14631e-05	-5.55832e-05
447	0.894	-1.5595	0.0505156	-0.00089857	-0.000174563	-0.000257541	-0.000156975	-8.19781e-05	-5.58972e-05
448	0.896	-0.577645	0.320366	-0.000677348	-8.40911e-05	-0.000259117	-0.000157234	-8.24964e-05	-5.62117e-05
449	0.898	-0.458444	0.32622	-0.000414691	2.22718e-06	-0.000260209	-0.000157315	-8.30168e-05	-5.65263e-05
450	0.9	-0.317537	0.322605	-0.000352253	3.08677e-06	-0.000260976	-0.00015731	-8.35387e-05	-5.68409e-05
451	0.902	0.0301496	0.136924	-0.000235411	-5.59105e-05	-0.000261563	-0.000157363	-8.40619e-05	-5.71556e-05
452	0.904	0.200086	0.156741	-0.000111655	-0.000107588	-0.00026191	-0.000157526	-8.45857e-05	-5.74707e-05
453	0.906	0.367472	0.191443	-3.08285e-05	-9.03967e-05	-0.000262053	-0.000157724	-8.51098e-05	-5.77861e-05
454	0.908	0.149206	0.284127	-4.24325e-05	-5.04356e-05	-0.000262126	-0.000157865	-8.5634e-05	-5.81019e-05
455	0.91	0.0423716	0.278905	-0.000119329	-2.29518e-05	-0.000262288	-0.000157939	-8.61586e-05	-5.84177e-05
456	0.912	0.25421	0.251239	-9.38226e-05	-3.30791e-05	-0.000262501	-0.000157995	-8.66836e-05	-5.87337e-05
457	0.914	0.317369	0.356362	-2.78433e-05	-8.72547e-06	-0.000262623	-0.000158036	-8.72089e-05	-5.90498e-05
458	0.916	0.659188	0.327361	6.90816e-05	1.52089e-05	-0.000262581	-0.00015803	-8.7734e-05	-5.93659e-05
459	0.918	0.883201	0.31118	0.000204302	1.23326e-06	-0.000262308	-0.000158013	-8.82586e-05	-5.96819e-05
460	0.92	1.52385	0.397455	0.000410669	2.32792e-05	-0.000261693	-0.000157989	-8.8782e-05	-5.99979e-05
461	0.922	1.73556	0.412408	0.000614102	5.50519e-05	-0.000260668	-0.000157911	-8.93034e-05	-6.03137e-05
462	0.924	1.83701	0.364585	0.000689144	4.49158e-05	-0.000259365	-0.000157811	-8.98221e-05	-6.06293e-05
463	0.926	2.30242	0.238368	0.000824578	-9.3393e-06	-0.000257851	-0.000157775	-9.03378e-05	-6.09449e-05
464	0.928	2.37804	0.244561	0.000953851	-4.67173e-05	-0.000256073	-0.000157831	-9.08499e-05	-6.12605e-05
465	0.93	2.36037	0.239788	0.000968092	-4.61464e-05	-0.000254151	-0.000157924	-9.13582e-05	-6.15764e-05
466	0.932	3.12326	0.480279	0.00114595	2.76404e-05	-0.000252037	-0.000157943	-9.18623e-05	-6.18923e-05
467	0.934	3.18621	0.463603	0.00134299	9.77059e-05	-0.000249548	-0.000157817	-9.23614e-05	-6.22079e-05
468	0.936	3.31737	0.452709	0.0013896	8.92106e-05	-0.000246815	-0.00015763	-9.2855e-05	-6.25232e-05
469	0.938	3.44668	0.48555	0.00145199	9.61855e-05	-0.000243974	-0.000157445	-9.3343e-05	-6.2838e-05
470	0.94	3.47195	0.464059	0.00148914	9.98448e-05	-0.000241033	-0.000157249	-9.38251e-05	-6.31525e-05
471	0.942	3.36212	0.438826	0.00146934	8.53518e-05	-0.000238074	-0.000157064	-9.43012e-05	-6.34667e-05
472	0.944	2.63932	0.376642	0.0012714	5.81383e-05	-0.000235333	-0.00015692	-9.47719e-05	-6.37805e-05
473	0.946	2.59568	0.232284	0.0010892	-6.30545e-06	-0.000232973	-0.000156868	-9.52378e-05	-6.40942e-05
474	0.948	2.58856	0.15707	0.00107738	-7.48245e-05	-0.000230806	-0.000156949	-9.56994e-05	-6.44081e-05
475	0.95	1.34985	0.18233	0.000781	-9.03404e-05	-0.000228948	-0.000157115	-9.61573e-05	-6.47224e-05
476	0.952	1.15501	0.161836	0.00043991	-8.87575e-05	-0.000227727	-0.000157294	-9.66128e-05	-6.5037e-05
477	0.954	0.843144	0.18798	0.000319485	-8.68995e-05	-0.000226967	-0.000157469	-9.70667e-05	-6.53519e-05
478	0.956	-0.0114257	0.114128	4.19715e-05	-0.000101717	-0.000226606	-0.000157658	-9.75199e-05	-6.56672e-05
479	0.958	-0.0803817	0.122954	-0.000177712	-0.000121947	-0.000226742	-0.000157882	-9.79734e-05	-6.5983e-05
480	0.96	-0.105504	0.118845	-0.000199912	-0.000120383	-0.000227119	-0.000158124	-9.84276e-05	-6.62992e-05
481	0.962	0.376132	0.0281814	-9.102e-05	-0.00014991	-0.00022741	-0.000158394	-9.88825e-05	-6.6616e-05
482	0.964	0.30996	-0.00123165	8.09821e-06	-0.000187344	-0.000227493	-0.000158732	-9.93375e-05	-6.69335e-05
483	0.966	0.262853	-7.00419e-05	-1.86762e-05	-0.000196084	-0.000227504	-0.000159115	-9.97925e-05	-6.72517e-05
484	0.968	-0.858783	0.179422	-0.000296754	-0.000139539	-0.000227819	-0.000159451	-0.000100248	-6.75706e-05
485	0.97	-1.04217	0.210552	-0.00060728	-7.36291e-05	-0.000228723	-0.000159664	-0.000100706	-6.78899e-05
486	0.972	-1.19263	0.187403	-0.000686573	-7.10446e-05	-0.000230017	-0.000159808	-0.000101166	-6.82096e-05
487	0.974	-1.15134	0.0967914	-0.000712367	-0.000106505	-0.000231416	-0.000159986	-0.000101628	-6.85295e-05
488	0.976	-1.19467	0.129644	-0.000712648	-0.000124467	-0.000232841	-0.000160217	-0.000102094	-6.885e-05
489	0.978	-1.22097	0.15227	-0.000729017	-0.000107042	-0.000234283	-0.000160448	-0.000102563	-6.91709e-05
490	0.98	-1.3346	0.0898243	-0.000762116	-0.000119398	-0.000235774	-0.000160675	-0.000103034	-6.94922e-05
491	0.982	-1.48504	0.0923568	-0.000824771	-0.00013804	-0.000237361	-0.000160932	-0.000103509	-6.98141e-05
492	0.984	-1.50146	0.0864316	-0.000864267	-0.000139014	-0.00023905	-0.000161209	-0.000103987	-7.01365e-05
493	0.986	-0.788319	-0.0121169	-0.000698141	-0.000171576	-0.000240612	-0.00016152	-0.000104468	-7.04595e-05
494	0.988	-0.90661	0.0561244	-0.000556262	-0.00018096	-0.000241867	-0.000161873	-0.000104952	-7.07833e-05
495	0.99	-1.09612	0.0504996	-0.000629295	-0.000161306	-0.000243052	-0.000162215	-0.000105438	-7.11077e-05
496	0.992	-0.635546	-0.0771635	-0.000564497	-0.000202872	-0.000244246	-0.000162579	-0.000105927	-7.14329e-05
497	0.994	-0.588321	-0.110014	-0.000443328	-0.000252945	-0.000245254	-0.000163035	-0.000106417	-7.17589e-05
498	0.996	-0.450979	-0.127713	-0.000399116	-0.000268654	-0.000246096	-0.000163556	-0.000106909	-7.2086e-05
499	0.998	-0.966803	-0.00217688	-0.000488959	-0.000234865	-0.000246984	-0.00016406	-0.000107403	-7.24142e-05
500	1	-0.918904	0.0473225	-0.000600096	-0.000180074	-0.000248073	-0.000164475	-0.000107899	-7.27431e-05
501	1.002	-0.906301	0.0457342	-0.000585413	-0.000165009	-0.000249259	-0.00016482	-0.000108398	-7.30728e-05
502	1.004	-0.945691	-0.0260414	-0.000591013	-0.000187346	-0.000250435	-0.000165172	-0.000108899	-7.34031e-05
503	1.006	-0.91045	-0.00378859	-0.000590718	-0.000201731	-0.000251617	-0.000165561	-0.000109402	-7.37342e-05
504	1.008	-1.06208	0.00771146	-0.000617142	-0.000190092	-0.000252825	-0.000165953	-0.000109908	-7.40661e-05
505	1.01	-0.255417	-0.0311177	-0.000459888	-0.00019754	-0.000253902	-0.000166341	-0.000110415	-7.43988e-05
506	1.012	-0.0490281	-0.063833	-0.000217386	-0.000218803	-0.000254579	-0.000166757	-0.000110925	-7.47323e-05
507	1.014	0.110313	-0.0156676	-0.000129006	-0.00021288	-0.000254926	-0.000167189	-0.000111434	-7.50667e-05
508	1.016	0.576067	-0.00229196	2.11297e-05	-0.000192551	-0.000255033	-0.000167594	-0.000111945	-7.54019e-05
509	1.018	0.631563	0.0478808	0.000146539	-0.000171593	-0.000254866	-0.000167958	-0.000112454	-7.57378e-05
510	1.02	0.728339	0.0406492	0.000184094	-0.000157074	-0.000254535	-0.000168287	-0.000112963	-7.60744e-05
511	1.022	1.00398	0.0186228	0.000274061	-0.000165116	-0.000254077	-0.000168609	-0.000113472	-7.64116e-05
512	1.024	1.16741	0.0769323	0.000379894	-0.000152676	-0.000253423	-0.000168927	-0.000113978	-7.67495e-05
513	1.026	1.21394	0.140348	0.00043117	-0.000113535	-0.000252612	-0.000169193	-0.000114484	-7.70878e-05
514	1.028	0.913506	0.295766	0.000371994	-4.4046e-05	-0.000251809	-0.000169351	-0.000114987	-7.74265e-05
515	1.03	1.00045	0.359414	0.000322436	2.5515e-05	-0.000251114	-0.000169369	-0.000115489	-7.77653e-05
516	1.032	1.0061	0.447042	0.000345748	7.38904e-05	-0.000250446	-0.00016927	-0.00011599	-7.81038e-05
517	1.034	1.30873	0.471378	0.000420405	0.000109979	-0.00024968	-0.000169086	-0.00011649	-7.8442e-05
518	1.036	1.3396	0.539682	0.000501059	0.000140025	-0.000248759	-0.000168836	-0.000116987	-7.87797e-05
519	1.038	1.3052	0.640446	0.000501464	0.000193951	-0.000247756	-0.000168502	-0.000117483	-7.91167e-05
520	1.04	1.36102	0.742325	0.000507802	0.000258366	-0.000246747	-0.00016805	-0.000117976	-7.94528e-05
521	1.042	1.24756	0.672111	0.000495303	0.000269345	-0.000245744	-0.000167522	-0.000118468	-7.97878e-05
522	1.044	1.19209	0.72184	0.0004563	0.00026402	-0.000244792	-0.000166989	-0.000118957	-8.01218e-05
523	1.046	0.898666	0.96769	0.000374441	0.00035746	-0.000243961	-0.000166367	-0.000119445	-8.04545e-05
524	1.048	0.744517	0.989978	0.000269081	0.000442318	-0.000243318	-0.000165567	-0.000119932	-8.07857e-05
525	1.05	0.574267	1.01803	0.00019304	0.000459105	-0.000242856	-0.000164666	-0.000120418	-8.1115e-05
526	1.052	0.417657	0.920579	0.000116407	0.000438466	-0.000242546	-0.000163768	-0.000120903	-8.14425e-05
527	1.054	0.269996	0.94753	4.51481e-05	0.000417476	-0.000242385	-0.000162913	-0.000121387	-8.17684e-05
528	1.056	0.403885	0.956335	4.30523e-05	0.00042968	-0.000242297	-0.000162065	-0.000121872	-8.20925e-05
529	1.058	-0.190318	0.893092	-6.53657e-05	0.00041369	-0.000242319	-0.000161222	-0.000122357	-8.24149e-05
530	1.06	-0.187643	0.804831	-0.000205027	0.000367358	-0.000242589	-0.000160441	-0.000122842	-8.27358e-05
531	1.062	-0.554839	0.850905	-0.000290641	0.00035518	-0.000243085	-0.000159718	-0.000123328	-8.30552e-05
532	1.064	-1.27289	0.839641	-0.000547855	0.000367055	-0.000243923	-0.000158996	-0.000123816	-8.33732e-05
533	1.066	-1.66119	0.728666	-0.000810091	0.000329844	-0.000245281	-0.000158299	-0.000124306	-8.36898e-05
534	1.068	-1.94045	0.674683	-0.00096785	0.000279277	-0.000247059	-0.00015769	-0.000124801	-8.40052e-05
535	1.07	-2.08024	0.567854	-0.00106643	0.000229999	-0.000249094	-0.000157181	-0.000125299	-8.43196e-05
536	1.072	-2.00671	0.557326	-0.001081	0.000194294	-0.000251241	-0.000156757	-0.000125801	-8.46331e-05
537	1.074	-1.9928	0.528866	-0.00105897	0.000183075	-0.000253381	-0.000156379	-0.000126308	-8.49459e-05
538	1.076	-2.0294	0.527344	-0.00106315	0.000174664	-0.000255503	-0.000156021	-0.000126819	-8.52579e-05
539	1.078	-2.07928	0.520394	-0.0010825	0.000172971	-0.000257649	-0.000155674	-0.000127334	-8.55692e-05
540	1.08	-2.16407	0.443332	-0.00111332	0.000147667	-0.000259845	-0.000155353	-0.000127854	-8.58799e-05
541	1.082	-1.52238	0.109466	-0.000979464	2.0198e-05	-0.000261937	-0.000155185	-0.000128378	-8.61903e-05
542	1.084	-1.74224	0.0801763	-0.000877757	-9.23458e-05	-0.000263795	-0.000155257	-0.000128905	-8.65008e-05
543	1.086	-1.85709	0.0360388	-0.000956171	-0.000114351	-0.000265628	-0.000155464	-0.000129437	-8.68118e-05
544	1.088	-1.39684	-0.0491212	-0.000872643	-0.000153817	-0.000267457	-0.000155732	-0.000129972	-8.71232e-05
545	1.09	-1.4482	-0.062603	-0.000773989	-0.000183702	-0.000269104	-0.00015607	-0.00013051	-8.74354e-05
546	1.092	-1.27016	-0.090833	-0.00074252	-0.000195796	-0.00027062	-0.000156449	-0.000131051	-8.77483e-05
547	1.094	-1.24577	-0.165731	-0.000693007	-0.000227081	-0.000272056	-0.000156872	-0.000131595	-8.8062e-05
548	1.096	-1.27297	-0.141406	-0.000692353	-0.00024194	-0.000273441	-0.000157341	-0.000132142	-8.83767e-05
549	1.098	-1.55856	-0.117909	-0.000765498	-0.00022605	-0.000274899	-0.000157809	-0.000132692	-8.86923e-05
550	1.1	-1.91773	-0.00183882	-0.000917677	-0.000181487	-0.000276582	-0.000158217	-0.000133245	-8.90087e-05
551	1.102	-2.18307	0.0511531	-0.00106503	-0.000127704	-0.000278565	-0.000158526	-0.000133802	-8.93258e-05
552	1.104	-2.08761	0.0360713	-0.00110412	-0.000114905	-0.000280734	-0.000158769	-0.000134364	-8.96433e-05
553	1.106	-1.76334	0.0413584	-0.00100282	-0.000117014	-0.000282841	-0.000159001	-0.000134929	-8.99613e-05
554	1.108	-1.69286	0.0827595	-0.00090746	-0.000101471	-0.000284751	-0.000159219	-0.000135499	-9.02798e-05
555	1.11	-1.6609	0.0639883	-0.000881686	-9.34459e-05	-0.000286541	-0.000159414	-0.000136072	-9.05986e-05
556	1.112	-1.53664	0.229596	-0.000843098	-4.66063e-05	-0.000288265	-0.000159554	-0.000136648	-9.09177e-05
557	1.114	-1.93111	0.26881	-0.000906032	1.83536e-05	-0.000290014	-0.000159582	-0.000137228	-9.12369e-05
558	1.116	-2.26064	0.303259	-0.001077	4.23254e-05	-0.000291998	-0.000159522	-0.000137812	-9.15559e-05
559	1.118	-2.3053	0.392442	-0.00116468	8.19108e-05	-0.000294239	-0.000159397	-0.000138401	-9.18747e-05
560	1.12	-2.24678	0.336033	-0.00115995	9.31011e-05	-0.000296564	-0.000159222	-0.000138994	-9.21932e-05
561	1.122	-2.21892	0.294928	-0.00113794	6.35737e-05	-0.000298862	-0.000159066	-0.000139592	-9.25113e-05
562	1.124	-1.98302	0.429029	-0.00107369	9.35778e-05	-0.000301073	-0.000158908	-0.000140194	-9.28291e-05
563	1.126	-1.9301	0.421861	-0.00100346	0.000134184	-0.000303151	-0.000158681	-0.0001408	-9.31465e-05
564	1.128	-1.89686	0.380185	-0.000981468	0.000119858	-0.000305135	-0.000158427	-0.00014141	-9.34633e-05
565	1.13	-2.37804	0.279291	-0.00108664	7.62382e-05	-0.000307204	-0.000158231	-0.000142025	-9.37798e-05
566	1.132	-2.35215	0.224651	-0.00119354	2.85642e-05	-0.000309484	-0.000158126	-0.000142644	-9.4096e-05
567	1.134	-2.25403	0.242802	-0.00116251	1.80893e-05	-0.00031184	-0.000158079	-0.000143267	-9.44122e-05
568	1.136	-3.11403	0.552557	-0.00134239	0.000121486	-0.000314345	-0.00015794	-0.000143896	-9.47281e-05
569	1.138	-3.1547	0.561157	-0.00155531	0.000221895	-0.000317242	-0.000157596	-0.000144531	-9.50433e-05
570	1.14	-3.12293	0.545131	-0.00155588	0.000220495	-0.000320354	-0.000157154	-0.000145171	-9.53576e-05
571	1.142	-2.0324	0.428873	-0.00128711	0.000180072	-0.000323197	-0.000156753	-0.000145818	-9.56711e-05
572	1.144	-1.84064	0.35844	-0.000980228	0.000122642	-0.000325464	-0.00015645	-0.000146469	-9.5984e-05
573	1.146	-1.76669	0.284351	-0.000915374	7.83854e-05	-0.00032736	-0.000156249	-0.000147123	-9.62965e-05
574	1.148	-1.99351	0.310064	-0.000950173	6.41715e-05	-0.000329225	-0.000156107	-0.000147782	-9.66087e-05
575	1.15	-2.05539	0.323147	-0.0010173	7.7196e-05	-0.000331193	-0.000155966	-0.000148444	-9.69206e-05
576	1.152	-1.91537	0.33209	-0.000997084	8.49774e-05	-0.000333207	-0.000155803	-0.000149111	-9.72322e-05
577	1.154	-1.9635	0.197577	-0.000973582	4.66325e-05	-0.000335178	-0.000155672	-0.000149781	-9.75436e-05
578	1.156	-1.70884	0.0937026	-0.000922774	-2.69704e-05	-0.000337074	-0.000155652	-0.000150455	-9.78549e-05
579	1.158	-1.35213	0.0149474	-0.000775565	-8.31511e-05	-0.000338772	-0.000155762	-0.000151133	-9.81664e-05
580	1.16	-1.43672	-0.141502	-0.000709121	-0.000155763	-0.000340257	-0.000156001	-0.000151813	-9.84784e-05
581	1.162	-1.59851	-0.117404	-0.000766124	-0.000196232	-0.000341732	-0.000156353	-0.000152497	-9.87911e-05
582	1.164	-1.57149	-0.138413	-0.000796546	-0.000194376	-0.000343295	-0.000156744	-0.000153183	-9.91046e-05
583	1.166	-2.12146	-0.160849	-0.000919385	-0.00020706	-0.000345011	-0.000157145	-0.000153873	-9.94189e-05
584	1.168	-2.1266	-0.175653	-0.00104988	-0.000217803	-0.00034698	-0.00015757	-0.000154567	-9.9734e-05
585	1.17	-2.21941	-0.200765	-0.00107151	-0.00022938	-0.000349101	-0.000158017	-0.000155265	-0.00010005
586	1.172	-2.03319	-0.104365	-0.00104757	-0.000206205	-0.000351221	-0.000158453	-0.000155968	-0.000100367
587	1.174	-1.70486	-0.0560993	-0.000923356	-0.000160096	-0.000353191	-0.000158819	-0.000156674	-0.000100685
588	1.176	-1.43447	-0.0871338	-0.000779085	-0.000153809	-0.000354894	-0.000159133	-0.000157384	-0.000101003
589	1.178	-1.48508	-0.202485	-0.000725031	-0.000198652	-0.000356398	-0.000159485	-0.000158097	-0.000101322
590	1.18	-1.42945	-0.228089	-0.000722105	-0.000241796	-0.000357845	-0.000159926	-0.000158813	-0.000101642
591	1.182	-1.58206	-0.254079	-0.000743456	-0.000257013	-0.000359311	-0.000160425	-0.000159531	-0.000101963
592	1.184	-1.4226	-0.268882	-0.000740082	-0.000268852	-0.000360794	-0.000160951	-0.000160253	-0.000102284
593	1.186	-1.94663	-0.258826	-0.000825135	-0.000269425	-0.000362359	-0.000161489	-0.000160977	-0.000102607
594	1.188	-1.90956	-0.251897	-0.000939322	-0.000263203	-0.000364124	-0.000162021	-0.000161706	-0.000102931
595	1.19	-1.70603	-0.351738	-0.000880273	-0.000291322	-0.000365944	-0.000162576	-0.000162438	-0.000103257
596	1.192	-1.61602	-0.399369	-0.00080861	-0.000336487	-0.000367632	-0.000163204	-0.000163173	-0.000103583
597	1.194	-1.87149	-0.389854	-0.000846227	-0.000347476	-0.000369287	-0.000163888	-0.000163911	-0.000103911
598	1.196	-1.76171	-0.372488	-0.000879127	-0.00033815	-0.000371013	-0.000164573	-0.000164653	-0.00010424
599	1.198	-1.81406	-0.337804	-0.00086366	-0.000320954	-0.000372755	-0.000165233	-0.000165399	-0.00010457
600	1.2	-1.81693	-0.329351	-0.000875007	-0.00030654	-0.000374494	-0.00016586	-0.000166148	-0.000104902
601	1.202	-1.3659	-0.0847928	-0.000766493	-0.000226537	-0.000376136	-0.000166393	-0.0001669	-0.000105235
602	1.204	-1.20323	-0.107755	-0.000618559	-0.000156348	-0.000377521	-0.000166776	-0.000167655	-0.000105568
603	1.206	-1.37803	-0.102839	-0.000619624	-0.000161045	-0.000378759	-0.000167093	-0.000168413	-0.000105903
604	1.208	-0.672606	-0.182773	-0.000491458	-0.000183544	-0.00037987	-0.000167438	-0.000169173	-0.000106238
605	1.21	-0.419083	-0.0749396	-0.000261307	-0.000173881	-0.000380623	-0.000167795	-0.000169934	-0.000106573
606	1.212	-0.0123393	-0.034031	-0.000102267	-0.000126453	-0.000380986	-0.000168096	-0.000170696	-0.000106909
607	1.214	-0.782433	-0.115896	-0.000186944	-0.000138305	-0.000381275	-0.00016836	-0.000171458	-0.000107246
608	1.216	-1.05925	-0.091919	-0.000434375	-0.000155447	-0.000381897	-0.000168654	-0.000172222	-0.000107583
609	1.218	-1.17237	-0.063038	-0.000525384	-0.00013798	-0.000382857	-0.000168948	-0.000172988	-0.000107921
610	1.22	-0.375236	-0.128998	-0.000360689	-0.000148618	-0.000383743	-0.000169234	-0.000173755	-0.00010826
611	1.222	-0.427271	-0.14269	-0.000181446	-0.000172559	-0.000384285	-0.000169555	-0.000174524	-0.000108599
612	1.224	-0.251319	-0.134362	-0.000150102	-0.000173284	-0.000384616	-0.000169901	-0.000175293	-0.000108939
613	1.226	-0.722894	0.0640817	-0.00021865	-0.000107716	-0.000384985	-0.000170182	-0.000176063	-0.000109279
614	1.228	-0.203443	0.10561	-0.000205412	-3.17713e-05	-0.000385409	-0.000170322	-0.000176834	-0.00010962
615	1.23	-0.409459	0.174017	-0.000128946	3.53706e-06	-0.000385743	-0.00017035	-0.000177605	-0.00010996
616	1.232	-0.461179	0.33074	-0.000188475	7.48428e-05	-0.000386061	-0.000170272	-0.000178378	-0.000110301
617	1.234	-0.406374	0.421679	-0.000185903	0.000153188	-0.000386435	-0.000170044	-0.00017915	-0.000110641
618	1.236	0.11861	0.480807	-4.60226e-05	0.000201033	-0.000386667	-0.000169689	-0.000179924	-0.00011098
619	1.238	0.552987	0.526131	0.000184232	0.000234619	-0.000386529	-0.000169254	-0.000180697	-0.000111319
620	1.24	0.559277	0.556517	0.000290985	0.000259219	-0.000386054	-0.00016876	-0.000181469	-0.000111656
621	1.242	0.621372	0.594647	0.000309096	0.000281566	-0.000385454	-0.000168219	-0.00018224	-0.000111993
622	1.244	0.350763	0.584137	0.000261272	0.000291128	-0.000384883	-0.000167646	-0.00018301	-0.000112328
623	1.246	0.147082	0.586029	0.000150162	0.00028936	-0.000384472	-0.000167066	-0.000183779	-0.000112662
624	1.248	0.252891	0.59409	0.000128669	0.00029339	-0.000384193	-0.000166483	-0.000184547	-0.000112995
625	1.25	0.239785	0.709294	0.000152547	0.000332824	-0.000383912	-0.000165857	-0.000185315	-0.000113327
626	1.252	0.011271	0.665755	9.68208e-05	0.000356127	-0.000383662	-0.000165168	-0.000186082	-0.000113657
627	1.254	-0.322825	0.681094	-3.53362e-05	0.000348216	-0.000383601	-0.000164464	-0.000186849	-0.000113986
628	1.256	0.446806	0.697988	7.01568e-05	0.000359184	-0.000383566	-0.000163756	-0.000187616	-0.000114314
629	1.258	0.372169	0.649859	0.000237423	0.000350312	-0.000383259	-0.000163047	-0.000188383	-0.00011464
630	1.26	0.248374	0.623718	0.000191965	0.000327985	-0.000382829	-0.000162368	-0.000189149	-0.000114965
631	1.262	0.628415	0.562093	0.000254759	0.000301433	-0.000382382	-0.000161739	-0.000189913	-0.000115288
632	1.264	0.802348	0.576162	0.000388435	0.000287442	-0.000381739	-0.00016115	-0.000190677	-0.00011561
633	1.266	0.864836	0.601471	0.000446498	0.000300611	-0.000380904	-0.000160562	-0.000191439	-0.000115931
634	1.268	0.400033	0.48072	0.000352474	0.000271644	-0.000380105	-0.00015999	-0.000192199	-0.000116251
635	1.27	0.282395	0.473233	0.000215556	0.000232422	-0.000379537	-0.000159486	-0.000192958	-0.00011657
636	1.272	0.679838	0.481304	0.000283928	0.000233452	-0.000379038	-0.00015902	-0.000193716	-0.000116888
637	1.274	1.12813	0.39854	0.000487039	0.000210953	-0.000378267	-0.000158576	-0.000194472	-0.000117206
638	1.276	1.33697	0.355829	0.000645239	0.00017258	-0.000377135	-0.000158192	-0.000195227	-0.000117522
639	1.278	1.29492	0.38359	0.000686685	0.000168742	-0.000375803	-0.000157851	-0.000195978	-0.000117838
640	1.28	0.20407	0.503321	0.000418668	0.000215664	-0.000374697	-0.000157466	-0.000196728	-0.000118153
641	1.282	0.232942	0.565127	0.000167529	0.00027322	-0.000374111	-0.000156977	-0.000197476	-0.000118467
642	1.284	0.155811	0.583209	0.000157745	0.000299007	-0.000373786	-0.000156405	-0.000198224	-0.000118779
643	1.286	-0.327262	0.263698	2.60635e-05	0.000205628	-0.000373602	-0.000155901	-0.000198971	-0.000119091
644	1.288	-0.0110276	0.261831	-1.19631e-05	0.000106009	-0.000373588	-0.000155589	-0.000199718	-0.000119402
645	1.29	0.10261	0.228571	9.20816e-05	9.58391e-05	-0.000373508	-0.000155387	-0.000200465	-0.000119713
646	1.292	-0.102039	0.0943156	7.21035e-05	4.42951e-05	-0.000373344	-0.000155247	-0.000201212	-0.000120024
647	1.294	0.0628656	0.0629786	6.43287e-05	-6.65019e-06	-0.000373207	-0.000155209	-0.000201958	-0.000120334
648	1.296	0.0392745	0.0635152	9.966e-05	-1.54748e-05	-0.000373043	-0.000155231	-0.000202704	-0.000120644
649	1.298	0.310916	0.0526558	0.000160401	-1.79013e-05	-0.000372783	-0.000155265	-0.00020345	-0.000120955
650	1.3	0.675505	0.0278	0.000313563	-2.82639e-05	-0.000372309	-0.000155311	-0.000204194	-0.000121266
651	1.302	0.981999	0.0528971	0.000475019	-2.73907e-05	-0.000371521	-0.000155367	-0.000204937	-0.000121576
652	1.304	0.697157	-0.123162	0.000481842	-7.37692e-05	-0.000370564	-0.000155468	-0.000205678	-0.000121887
653	1.306	0.59738	-0.180174	0.000391926	-0.000145807	-0.00036969	-0.000155687	-0.000206418	-0.000122199
654	1.308	0.627507	-0.261001	0.000376996	-0.000188086	-0.000368921	-0.000156021	-0.000207156	-0.000122511
655	1.31	0.507027	-0.133105	0.00035713	-0.000172579	-0.000368187	-0.000156382	-0.000207892	-0.000122823
656	1.312	0.689394	-0.143241	0.000373505	-0.00013498	-0.000367456	-0.000156689	-0.000208627	-0.000123137
657	1.314	0.53443	-0.183619	0.000381663	-0.000149965	-0.000366701	-0.000156974	-0.00020936	-0.000123451
658	1.316	0.0537637	-0.219355	0.000231949	-0.000172949	-0.000366088	-0.000157297	-0.000210093	-0.000123765
659	1.318	0.162692	-0.245304	0.000145061	-0.000191423	-0.00036571	-0.000157662	-0.000210824	-0.000124081
660	1.32	0.23246	-0.358923	0.000189223	-0.000234234	-0.000365376	-0.000158087	-0.000211555	-0.000124397
661	1.322	1.82754	-0.64105	0.000587227	-0.000357099	-0.0003646	-0.000158679	-0.000212284	-0.000124714
662	1.324	2.28039	-0.726672	0.00107644	-0.000471212	-0.000362936	-0.000159507	-0.00021301	-0.000125033
663	1.326	2.5602	-0.790802	0.00125248	-0.000517197	-0.000360607	-0.000160495	-0.000213731	-0.000125354
664	1.328	3.42964	-0.578898	0.00152769	-0.000470199	-0.000357827	-0.000161483	-0.000214447	-0.000125677
665	1.33	3.81924	-0.579435	0.00182903	-0.000403323	-0.00035447	-0.000162356	-0.000215156	-0.000126002
666	1.332	4.02914	-0.531927	0.00197332	-0.000387815	-0.000350668	-0.000163147	-0.000215857	-0.000126328
667	1.334	4.18272	-0.551929	0.00206138	-0.000378384	-0.000346633	-0.000163914	-0.00021655	-0.000126656
668	1.336	4.32066	-0.524208	0.00213229	-0.000375132	-0.00034244	-0.000164667	-0.000217235	-0.000126985
669	1.338	4.39507	-0.537434	0.00218433	-0.000369759	-0.000338123	-0.000165412	-0.000217911	-0.000127316
670	1.34	3.92236	-0.675166	0.00209095	-0.000416086	-0.000333848	-0.000166198	-0.000218579	-0.000127649
671	1.342	3.79591	-0.641225	0.00194972	-0.000447668	-0.000329807	-0.000167062	-0.000219239	-0.000127983
672	1.344	3.26956	-0.63012	0.00179569	-0.000432734	-0.000326062	-0.000167942	-0.000219891	-0.000128319
673	1.346	3.25231	-0.465924	0.00166764	-0.000377089	-0.000322598	-0.000168752	-0.000220536	-0.000128656
674	1.348	3.16364	-0.452889	0.00164377	-0.000320837	-0.000319287	-0.00016945	-0.000221175	-0.000128995
675	1.35	2.91226	-0.393837	0.00156414	-0.000297438	-0.000316079	-0.000170068	-0.000221807	-0.000129335
676	1.352	3.12501	-0.656039	0.00155626	-0.000360047	-0.000312959	-0.000170726	-0.000222433	-0.000129677
677	1.354	3.16295	-0.626607	0.00161724	-0.000431909	-0.000309785	-0.000171517	-0.000223052	-0.00013002
678	1.356	2.99171	-0.62463	0.00158678	-0.000421211	-0.000306581	-0.000172371	-0.000223665	-0.000130364
679	1.358	2.83038	-0.442859	0.00150885	-0.000362902	-0.000303485	-0.000173155	-0.000224272	-0.000130711
680	1.36	2.79944	-0.402518	0.00146431	-0.0002926	-0.000300512	-0.00017381	-0.000224873	-0.000131058
681	1.362	2.59417	-0.357846	0.00140929	-0.000265137	-0.000297639	-0.000174368	-0.000225469	-0.000131407
682	1.364	1.7174	-0.160591	0.00115286	-0.000188635	-0.000295077	-0.000174822	-0.000226059	-0.000131757
683	1.366	1.23776	-0.161076	0.000831089	-0.000126243	-0.000293093	-0.000175137	-0.000226645	-0.000132107
684	1.368	0.732456	-0.147953	0.000597749	-0.00012139	-0.000291664	-0.000175384	-0.000227228	-0.000132458
685	1.37	0.44529	-0.238666	0.000410224	-0.000144732	-0.000290656	-0.00017565	-0.00022781	-0.000132809
686	1.372	-0.165618	-0.216396	0.000197548	-0.000165216	-0.000290048	-0.00017596	-0.00022839	-0.000133161
687	1.374	-0.426413	-0.187456	-8.85544e-06	-0.000148307	-0.000289859	-0.000176274	-0.000228969	-0.000133513
688	1.376	-0.920346	-0.22428	-0.000187411	-0.000149864	-0.000290056	-0.000176572	-0.00022955	-0.000133867
689	1.378	-1.5407	-0.207249	-0.000451577	-0.000155141	-0.000290695	-0.000176877	-0.000230131	-0.00013422
690	1.38	-1.75911	-0.205159	-0.000650142	-0.000148257	-0.000291796	-0.00017718	-0.000230715	-0.000134575
691	1.382	-1.64468	0.0721729	-0.000673755	-6.00275e-05	-0.00029312	-0.000177389	-0.000231301	-0.00013493
692	1.384	-1.88489	0.0742993	-0.000702552	2.82138e-05	-0.000294496	-0.000177421	-0.00023189	-0.000135284
693	1.386	-1.80608	0.0384757	-0.000739826	1.85936e-05	-0.000295939	-0.000177374	-0.000232482	-0.000135639
694	1.388	-2.2172	-0.0102237	-0.000817786	-6.91083e-06	-0.000297496	-0.000177362	-0.000233077	-0.000135994
695	1.39	-2.29677	0.0449776	-0.000933449	-3.97136e-06	-0.000299248	-0.000177373	-0.000233675	-0.000136349
696	1.392	-2.41521	0.0487155	-0.000979418	1.53536e-05	-0.000301161	-0.000177362	-0.000234277	-0.000136703
697	1.394	-2.49132	0.104779	-0.00102455	3.49468e-05	-0.000303165	-0.000177311	-0.000234884	-0.000137058
698	1.396	-2.71213	0.0758618	-0.00109406	4.4334e-05	-0.000305283	-0.000177232	-0.000235494	-0.000137412
699	1.398	-2.75771	0.0637573	-0.00115628	3.24169e-05	-0.000307533	-0.000177155	-0.000236109	-0.000137767
700	1.4	-2.81869	-0.280732	-0.00118044	-7.81182e-05	-0.00030987	-0.000177201	-0.000236729	-0.000138121
701	1.402	-3.15515	-0.296245	-0.00127384	-0.00018972	-0.000312324	-0.000177469	-0.000237354	-0.000138476
702	1.404	-3.1676	-0.29835	-0.00135568	-0.000194326	-0.000314954	-0.000177853	-0.000237984	-0.000138832
703	1.406	-3.40534	-0.172015	-0.001414	-0.000154603	-0.000317724	-0.000178202	-0.000238619	-0.000139188
704	1.408	-3.40746	-0.15413	-0.00146984	-0.000108633	-0.000320607	-0.000178465	-0.00023926	-0.000139545
705	1.41	-3.32193	-0.154948	-0.00144871	-0.000102397	-0.000323526	-0.000178676	-0.000239907	-0.000139902
706	1.412	-3.63191	-0.277876	-0.00150086	-0.000140164	-0.000326476	-0.000178919	-0.00024056	-0.00014026
707	1.414	-3.51414	-0.315161	-0.00154532	-0.000189327	-0.000329522	-0.000179248	-0.000241219	-0.000140619
708	1.416	-3.69213	-0.367017	-0.00155834	-0.000216279	-0.000332625	-0.000179654	-0.000241885	-0.000140978
709	1.418	-3.47622	0.0269845	-0.00154798	-0.000108452	-0.000335732	-0.000179978	-0.000242556	-0.000141338
710	1.42	-3.14386	-0.0268926	-0.00141608	-1.25525e-06	-0.000338696	-0.000180088	-0.000243234	-0.000141698
711	1.422	-3.13033	-0.0716495	-0.00133236	-3.11704e-05	-0.000341444	-0.00018012	-0.000243916	-0.000142058
712	1.424	-3.58313	-0.174896	-0.00143558	-7.65142e-05	-0.000344212	-0.000180228	-0.000244605	-0.000142419
713	1.426	-3.05891	-0.221406	-0.00141718	-0.000122406	-0.000347065	-0.000180427	-0.000245299	-0.00014278
714	1.428	-2.5969	-0.233961	-0.00118096	-0.000139957	-0.000349663	-0.000180689	-0.000245998	-0.000143141
715	1.43	-2.38086	-0.180008	-0.0010181	-0.000126113	-0.000351862	-0.000180956	-0.000246702	-0.000143503
716	1.432	-1.97966	-0.243336	-0.000869709	-0.000128135	-0.00035375	-0.00018121	-0.00024741	-0.000143865
717	1.434	-1.82187	-0.328808	-0.000735177	-0.000173727	-0.000355355	-0.000181512	-0.00024812	-0.000144229
718	1.436	-2.20225	-0.257516	-0.000786728	-0.000177249	-0.000356877	-0.000181863	-0.000248834	-0.000144592
719	1.438	-2.02651	-0.234473	-0.000834	-0.000146858	-0.000358497	-0.000182187	-0.000249551	-0.000144957
720	1.44	-1.81896	-0.204208	-0.000741281	-0.000129288	-0.000360073	-0.000182463	-0.000250271	-0.000145322
721	1.442	-1.84819	0.0767251	-0.000697359	-3.11259e-05	-0.000361511	-0.000182623	-0.000250994	-0.000145687
722	1.444	-1.95663	0.0634779	-0.000728663	5.34389e-05	-0.000362937	-0.000182601	-0.00025172	-0.000146052
723	1.446	-2.12946	0.0360854	-0.000794153	4.16514e-05	-0.00036446	-0.000182506	-0.000252449	-0.000146417
724	1.448	-1.96568	-0.14536	-0.000794824	-2.26997e-05	-0.000366049	-0.000182487	-0.000253181	-0.000146782
725	1.45	-1.91235	-0.179667	-0.000741641	-8.92131e-05	-0.000367586	-0.000182599	-0.000253916	-0.000147147
726	1.452	-1.81464	-0.193112	-0.000704183	-0.000103227	-0.000369031	-0.000182791	-0.000254654	-0.000147513
727	1.454	-1.78484	0.111854	-0.00067232	-1.12181e-05	-0.000370408	-0.000182906	-0.000255395	-0.000147879
728	1.456	-1.98267	0.128881	-0.000710818	9.03132e-05	-0.000371791	-0.000182827	-0.000256139	-0.000148244
729	1.458	-2.08416	0.161109	-0.00078057	0.000106613	-0.000373283	-0.00018263	-0.000256885	-0.000148609
730	1.46	-2.33198	0.00488443	-0.000862219	6.87693e-05	-0.000374925	-0.000182454	-0.000257635	-0.000148974
731	1.462	-2.57038	0.084932	-0.000976459	4.58671e-05	-0.000376764	-0.00018234	-0.000258389	-0.000149339
732	1.464	-2.57878	0.144051	-0.00103368	9.02575e-05	-0.000378774	-0.000182204	-0.000259146	-0.000149703
733	1.466	-2.17103	0.0176322	-0.000937057	7.01253e-05	-0.000380745	-0.000182043	-0.000259908	-0.000150068
734	1.468	-2.62932	0.0799978	-0.00094754	5.10054e-05	-0.000382629	-0.000181922	-0.000260673	-0.000150431
735	1.47	-3.00961	0.066428	-0.00114564	6.71489e-05	-0.000384723	-0.000181804	-0.000261442	-0.000150795
736	1.472	-3.20897	0.117997	-0.00128209	7.99166e-05	-0.00038715	-0.000181657	-0.000262217	-0.000151158
737	1.474	-3.4328	0.142656	-0.00138127	0.000104629	-0.000389814	-0.000181472	-0.000262996	-0.000151521
738	1.476	-3.20344	0.212101	-0.00137836	0.000134925	-0.000392573	-0.000181233	-0.000263781	-0.000151884
739	1.478	-2.52051	0.0665447	-0.00115954	0.000112026	-0.000395111	-0.000180986	-0.000264572	-0.000152246
740	1.48	-2.40674	0.0761319	-0.000968239	7.0419e-05	-0.000397239	-0.000180803	-0.000265366	-0.000152607
741	1.482	-2.60216	0.0835434	-0.000986054	7.66119e-05	-0.000399193	-0.000180656	-0.000266165	-0.000152969
742	1.484	-2.41323	-0.0286383	-0.000985964	4.47498e-05	-0.000401165	-0.000180535	-0.000266967	-0.00015333
743	1.486	-2.20284	0.0227096	-0.000889246	2.66159e-05	-0.000403041	-0.000180464	-0.000267773	-0.000153691
744	1.488	-2.17092	0.0696762	-0.000829901	5.82141e-05	-0.00040476	-0.000180379	-0.000268582	-0.000154051
745	1.49	-2.29721	0.323562	-0.000850711	0.000153104	-0.00040644	-0.000180167	-0.000269395	-0.000154412
746	1.492	-2.31529	0.390061	-0.000883421	0.000254096	-0.000408174	-0.00017976	-0.000270212	-0.000154771
747	1.494	-2.42033	0.448826	-0.000911063	0.000294109	-0.000409969	-0.000179212	-0.000271032	-0.00015513
748	1.496	-2.96825	0.2214	-0.00106485	0.000242266	-0.000411945	-0.000178676	-0.000271856	-0.000155487
749	1.498	-2.9141	0.189418	-0.00118073	0.00016206	-0.00041419	-0.000178271	-0.000272684	-0.000155844
750	1.5	-2.73561	0.212721	-0.00112364	0.000160203	-0.000416495	-0.000177949	-0.000273517	-0.000156199
751	1.502	-2.56071	0.00405574	-0.00103779	0.000103128	-0.000418656	-0.000177686	-0.000274354	-0.000156555
752	1.504	-2.24384	-0.0125946	-0.000918988	3.35658e-05	-0.000420613	-0.000177549	-0.000275195	-0.00015691
753	1.506	-1.99059	0.00258606	-0.000781518	3.39525e-05	-0.000422314	-0.000177482	-0.00027604	-0.000157265
754	1.508	-2.08727	0.223571	-0.000742506	0.000108598	-0.000423838	-0.000177339	-0.000276888	-0.00015762
755	1.51	-1.83877	0.206764	-0.00070462	0.000173247	-0.000425285	-0.000177057	-0.000277738	-0.000157974
756	1.512	-1.57076	0.26444	-0.000579896	0.000186859	-0.000426569	-0.000176697	-0.000278591	-0.000158327
757	1.514	-1.2677	0.378063	-0.000442177	0.000241227	-0.000427591	-0.000176269	-0.000279447	-0.00015868
758	1.516	-1.25815	0.441216	-0.000365991	0.000297303	-0.000428399	-0.00017573	-0.000280303	-0.000159031
759	1.518	-1.32494	0.473119	-0.000377864	0.000327837	-0.000429143	-0.000175105	-0.000281162	-0.000159381
760	1.52	-1.92074	0.503977	-0.000533864	0.000348274	-0.000430055	-0.000174429	-0.000282022	-0.00015973
761	1.522	-2.30499	0.513735	-0.000765448	0.000361785	-0.000431354	-0.000173719	-0.000282885	-0.000160078
762	1.524	-2.289	0.531498	-0.000851366	0.000371199	-0.000432971	-0.000172986	-0.00028375	-0.000160424
763	1.526	-2.63973	0.440445	-0.000929298	0.000349103	-0.000434752	-0.000172266	-0.00028462	-0.000160768
764	1.528	-2.9634	0.449381	-0.00108809	0.000324244	-0.000436769	-0.000171592	-0.000285493	-0.000161111
765	1.53	-3.05232	0.442003	-0.00118454	0.000325526	-0.000439042	-0.000170943	-0.000286372	-0.000161453
766	1.532	-2.6182	0.237969	-0.00110056	0.000260251	-0.000441327	-0.000170357	-0.000287254	-0.000161794
767	1.534	-2.70427	0.151913	-0.00101589	0.000170383	-0.000443443	-0.000169926	-0.000288141	-0.000162134
768	1.536	-2.59268	0.13484	-0.001008	0.000138937	-0.000445467	-0.000169617	-0.000289032	-0.000162473
769	1.538	-1.96324	0.108348	-0.000829739	0.0001261	-0.000447305	-0.000169352	-0.000289927	-0.000162812
770	1.54	-1.89179	0.117072	-0.00066103	0.000121323	-0.000448796	-0.000169104	-0.000290824	-0.00016315
771	1.542	-1.93953	0.094326	-0.00065355	0.000117713	-0.00045011	-0.000168865	-0.000291724	-0.000163488
772	1.544	-1.90355	0.188102	-0.000654509	0.00014068	-0.000451418	-0.000168607	-0.000292627	-0.000163825
773	1.546	-2.23859	0.123337	-0.000723867	0.000150513	-0.000452797	-0.000168316	-0.000293533	-0.000164161
774	1.548	-2.4181	0.0746916	-0.000844529	0.000115837	-0.000454365	-0.00016805	-0.000294442	-0.000164498
775	1.55	-2.60359	-0.273852	-0.000929578	-7.52218e-06	-0.000456139	-0.000167941	-0.000295354	-0.000164833
776	1.552	-2.86882	-0.292988	-0.00103503	-0.000121662	-0.000458104	-0.00016807	-0.00029627	-0.00016517
777	1.554	-3.10758	-0.347222	-0.00115316	-0.000143831	-0.000460292	-0.000168336	-0.000297191	-0.000165506
778	1.556	-3.175	-0.595312	-0.00122418	-0.000237548	-0.000462669	-0.000168717	-0.000298116	-0.000165844
779	1.558	-3.09491	-0.662604	-0.00121927	-0.000335344	-0.000465113	-0.00016929	-0.000299046	-0.000166182
780	1.56	-3.23097	-0.699081	-0.0012307	-0.000367009	-0.000467563	-0.000169993	-0.000299981	-0.000166522
781	1.562	-2.60619	-0.307656	-0.00111243	-0.000255321	-0.000469906	-0.000170615	-0.000300921	-0.000166863
782	1.564	-2.51689	-0.301241	-0.000940494	-0.000130226	-0.000471959	-0.000171	-0.000301865	-0.000167205
783	1.566	-2.44021	-0.333866	-0.000899048	-0.000137643	-0.000473798	-0.000171268	-0.000302813	-0.000167548
784	1.568	-1.83471	-0.266673	-0.000734687	-0.000126067	-0.000475432	-0.000171532	-0.000303764	-0.000167891
785	1.57	-1.63772	-0.296006	-0.000541674	-0.00011346	-0.000476709	-0.000171771	-0.000304717	-0.000168235
786	1.572	-1.37468	-0.322041	-0.000430194	-0.000129987	-0.00047768	-0.000172015	-0.000305672	-0.000168579
787	1.574	-1.656	-0.433892	-0.000432595	-0.0001723	-0.000478543	-0.000172317	-0.000306629	-0.000168923
788	1.576	-1.66013	-0.36099	-0.000498607	-0.000183693	-0.000479474	-0.000172673	-0.000307588	-0.000169269
789	1.578	-1.58766	-0.375078	-0.000480379	-0.000164535	-0.000480453	-0.000173021	-0.000308549	-0.000169615
790	1.58	-1.57004	-0.266617	-0.000456971	-0.000134264	-0.000481391	-0.00017332	-0.000309512	-0.000169961
791	1.582	-1.65569	-0.188161	-0.000471207	-7.50701e-05	-0.000482319	-0.00017353	-0.000310477	-0.000170308
792	1.584	-1.60999	-0.156304	-0.000478755	-3.98147e-05	-0.000483269	-0.000173644	-0.000311443	-0.000170656
793	1.586	-1.49201	0.0105134	-0.000437818	2.30539e-05	-0.000484185	-0.000173661	-0.000312412	-0.000171003
794	1.588	-1.1505	0.0947046	-0.000326446	0.000102277	-0.00048495	-0.000173536	-0.000313382	-0.00017135
795	1.59	-0.912204	0.138441	-0.000186426	0.000143035	-0.000485463	-0.000173291	-0.000314352	-0.000171697
796	1.592	-0.660881	0.394219	-6.78783e-05	0.000237412	-0.000485717	-0.00017291	-0.000315324	-0.000172042
797	1.594	-0.539598	0.428335	2.28092e-05	0.000328781	-0.000485762	-0.000172344	-0.000316295	-0.000172387
798	1.596	-0.335692	0.466987	0.000102205	0.000352293	-0.000485637	-0.000171663	-0.000317267	-0.00017273
799	1.598	-0.463851	0.499507	0.000122208	0.000375301	-0.000485413	-0.000170935	-0.000318238	-0.000173072
800	1.6	-0.587151	0.516901	6.43017e-05	0.000391661	-0.000485226	-0.000170168	-0.000319208	-0.000173413
801	1.602	-0.399679	0.543474	8.1542e-05	0.000406157	-0.00048508	-0.00016937	-0.000320178	-0.000173751
802	1.604	-0.509892	0.340154	0.000101895	0.000351673	-0.000484897	-0.000168613	-0.000321148	-0.000174089
803	1.606	-0.243881	0.310865	0.000140945	0.000279727	-0.000484654	-0.000167981	-0.000322117	-0.000174425
804	1.608	0.0793975	0.287556	0.000283204	0.000264029	-0.00048423	-0.000167438	-0.000323086	-0.000174759
805	1.61	-0.00799881	0.240696	0.000341314	0.000242835	-0.000483605	-0.000166931	-0.000324053	-0.000175093
806	1.612	0.117654	0.223946	0.000352366	0.000223687	-0.000482912	-0.000166464	-0.000325019	-0.000175426
807	1.614	0.107879	0.225122	0.000381893	0.000219546	-0.000482177	-0.000166021	-0.000325983	-0.000175758
808	1.616	0.161743	0.185094	0.000394322	0.000208127	-0.000481401	-0.000165593	-0.000326946	-0.000176089
809	1.618	0.482095	0.147769	0.000485347	0.000184673	-0.000480521	-0.0001652	-0.000327907	-0.00017642
810	1.62	0.451929	0.13723	0.000556358	0.00017043	-0.00047948	-0.000164845	-0.000328866	-0.00017675
811	1.622	0.270093	0.199295	0.000507794	0.000187244	-0.000478416	-0.000164488	-0.000329823	-0.000177079
812	1.624	0.690719	0.161255	0.000566553	0.000195461	-0.000477341	-0.000164105	-0.000330777	-0.000177407
813	1.626	1.06498	0.134365	0.00075771	0.000175875	-0.000476017	-0.000163734	-0.000331729	-0.000177734
814	1.628	1.27587	0.136217	0.000898921	0.000168754	-0.00047436	-0.000163389	-0.000332678	-0.000178061
815	1.63	1.41597	0.105936	0.000984369	0.000160569	-0.000472477	-0.00016306	-0.000333623	-0.000178387
816	1.632	1.56853	0.0917509	0.00105592	0.00014737	-0.000470437	-0.000162752	-0.000334564	-0.000178713
817	1.634	1.44143	0.0432969	0.00106383	0.000128489	-0.000468317	-0.000162476	-0.000335501	-0.000179038
818	1.636	1.56411	0.0409098	0.00106463	0.000113292	-0.000466189	-0.000162234	-0.000336433	-0.000179362
819	1.638	1.5541	0.0266018	0.00109329	0.000108763	-0.000464031	-0.000162012	-0.000337361	-0.000179686
820	1.64	1.70002	0.192584	0.00112746	0.000156848	-0.00046181	-0.000161746	-0.000338285	-0.00018001
821	1.642	1.63022	0.17981	0.00114739	0.00020541	-0.000459535	-0.000161384	-0.000339204	-0.000180332
822	1.644	1.53527	0.129848	0.00110995	0.000186486	-0.000457278	-0.000160992	-0.000340118	-0.000180654
823	1.646	1.60099	-0.157624	0.00110477	8.17161e-05	-0.000455063	-0.000160724	-0.000341028	-0.000180976
824	1.648	1.63512	-0.122314	0.00113031	3.59092e-06	-0.000452828	-0.000160639	-0.000341934	-0.000181297
825	1.65	1.45425	-0.104005	0.00109713	2.10204e-05	-0.0004506	-0.000160614	-0.000342835	-0.000181618
826	1.652	1.48975	-0.144088	0.00106425	1.48887e-05	-0.000448439	-0.000160578	-0.000343732	-0.000181939
827	1.654	1.57568	-0.0937511	0.00109489	1.87649e-05	-0.00044628	-0.000160545	-0.000344625	-0.000182261
828	1.656	1.65861	-0.0569615	0.00113681	4.66626e-05	-0.000444048	-0.000160479	-0.000345513	-0.000182581
829	1.658	1.91197	-0.0607438	0.00121858	5.76472e-05	-0.000441693	-0.000160375	-0.000346396	-0.000182902
830	1.66	1.91966	-0.00552613	0.00128242	7.43893e-05	-0.000439192	-0.000160243	-0.000347275	-0.000183223
831	1.662	2.16493	0.127054	0.00134432	0.000133743	-0.000436565	-0.000160035	-0.000348148	-0.000183543
832	1.664	2.54709	0.0614791	0.00149537	0.000155348	-0.000433725	-0.000159746	-0.000349015	-0.000183862
833	1.666	2.65548	0.105614	0.00161381	0.000149311	-0.000430616	-0.000159441	-0.000349876	-0.000184181
834	1.668	2.64645	0.176963	0.00163909	0.00018606	-0.000427363	-0.000159106	-0.000350731	-0.000184499
835	1.67	2.6399	0.105508	0.00163699	0.000186685	-0.000424087	-0.000158733	-0.000351579	-0.000184817
836	1.672	2.47691	0.166143	0.00159822	0.000183959	-0.000420852	-0.000158362	-0.000352421	-0.000185134
837	1.674	2.40194	0.226003	0.00154313	0.000222265	-0.000417711	-0.000157956	-0.000353256	-0.000185449
838	1.676	2.82513	0.441641	0.0016276	0.000309007	-0.00041454	-0.000157425	-0.000354086	-0.000185764
839	1.678	2.98566	0.455111	0.00176812	0.000381248	-0.000411144	-0.000156734	-0.000354908	-0.000186078
840	1.68	2.98277	0.517839	0.00180717	0.000405701	-0.000407569	-0.000155947	-0.000355723	-0.00018639
841	1.682	3.01651	0.428288	0.00181601	0.000397953	-0.000403946	-0.000155144	-0.000356531	-0.0001867
842	1.684	3.27784	0.436485	0.00188775	0.00037316	-0.000400242	-0.000154373	-0.000357331	-0.000187009
843	1.686	3.50158	0.500181	0.00200471	0.00039625	-0.000396349	-0.000153603	-0.000358124	-0.000187316
844	1.688	3.2949	0.721035	0.00201021	0.00048579	-0.000392335	-0.000152721	-0.000358909	-0.000187621
845	1.69	3.3347	0.744079	0.0019719	0.00056262	-0.000388352	-0.000151673	-0.000359685	-0.000187925
846	1.692	3.58699	0.763389	0.00204284	0.000576462	-0.000384338	-0.000150534	-0.000360454	-0.000188226
847	1.694	3.66207	0.865686	0.00212216	0.000615062	-0.000380173	-0.000149342	-0.000361214	-0.000188524
848	1.696	3.78654	0.791259	0.00217103	0.000624361	-0.00037588	-0.000148103	-0.000361966	-0.000188821
849	1.698	3.8919	0.782589	0.00222708	0.000598975	-0.000371481	-0.000146879	-0.000362709	-0.000189114
850	1.7	4.24252	0.88807	0.00233696	0.000629801	-0.000366917	-0.000145651	-0.000363443	-0.000189406
851	1.702	4.17985	0.912935	0.00240681	0.000671099	-0.000362174	-0.00014435	-0.000364167	-0.000189694
852	1.704	4.1383	0.831963	0.00238326	0.000654122	-0.000357384	-0.000143025	-0.000364882	-0.00018998
853	1.706	3.83732	0.754387	0.00230294	0.000605123	-0.000352697	-0.000141765	-0.000365587	-0.000190264
854	1.708	3.61361	0.796538	0.00217923	0.000594591	-0.000348215	-0.000140566	-0.000366284	-0.000190545
855	1.71	3.55908	0.790417	0.00211417	0.00060638	-0.000343922	-0.000139365	-0.000366972	-0.000190824
856	1.712	3.33311	0.788701	0.00204855	0.000604453	-0.000339759	-0.000138154	-0.000367651	-0.0001911
857	1.714	3.41977	0.818613	0.00201653	0.000613779	-0.000335694	-0.000136936	-0.000368323	-0.000191374
858	1.716	3.41386	0.823025	0.00203688	0.000625011	-0.000331641	-0.000135697	-0.000368986	-0.000191645
859	1.718	3.44459	0.74424	0.00204389	0.000602266	-0.00032756	-0.000134469	-0.000369641	-0.000191914
860	1.72	3.36381	0.760082	0.00203305	0.000583086	-0.000323483	-0.000133284	-0.000370288	-0.000192181
861	1.722	3.32331	0.76266	0.00200524	0.000589323	-0.000319445	-0.000132112	-0.000370927	-0.000192445
862	1.724	3.144	0.989776	0.00195394	0.000661575	-0.000315485	-0.000130861	-0.000371558	-0.000192707
863	1.726	3.12162	1.06115	0.00190694	0.00075532	-0.000311625	-0.000129444	-0.000372181	-0.000192966
864	1.728	2.9611	1.07712	0.00186439	0.00078307	-0.000307853	-0.000127906	-0.000372797	-0.000193222
865	1.73	2.84785	0.933398	0.00180018	0.000743592	-0.000304189	-0.000126379	-0.000373405	-0.000193474
866	1.732	2.83516	0.86648	0.00177116	0.000678205	-0.000300617	-0.000124957	-0.000374006	-0.000193724
867	1.734	2.94017	0.841174	0.00179408	0.000649811	-0.000297052	-0.000123629	-0.000374601	-0.000193972
868	1.736	2.52345	0.785086	0.00172078	0.000624793	-0.000293537	-0.000122354	-0.000375188	-0.000194216
869	1.738	2.46747	0.840405	0.00160914	0.000624962	-0.000290207	-0.000121105	-0.000375768	-0.000194458
870	1.74	2.25387	0.8102	0.00154584	0.000633211	-0.000287052	-0.000119847	-0.000376342	-0.000194698
871	1.742	1.79367	1.11401	0.00138628	0.000719106	-0.00028412	-0.000118494	-0.00037691	-0.000194935
872	1.744	1.77641	1.07884	0.00127346	0.000803438	-0.00028146	-0.000116972	-0.000377473	-0.000195169
873	1.746	1.651	1.04133	0.00124033	0.0007811	-0.000278947	-0.000115387	-0.000378031	-0.0001954
874	1.748	1.71218	1.12988	0.00122586	0.000797417	-0.00027648	-0.000113809	-0.000378584	-0.000195627
875	1.75	1.36629	1.00598	0.00115889	0.000786723	-0.000274096	-0.000112224	-0.000379132	-0.000195852
876	1.752	1.37926	0.924095	0.00108042	0.000722759	-0.000271856	-0.000110715	-0.000379676	-0.000196073
877	1.754	1.6238	0.772416	0.00114253	0.000650104	-0.000269633	-0.000109342	-0.000380215	-0.000196292
878	1.756	1.70448	0.670796	0.00122074	0.000571273	-0.00026727	-0.000108121	-0.00038075	-0.000196508
879	1.758	1.65021	0.579751	0.00122779	0.000511382	-0.000264822	-0.000107038	-0.00038128	-0.000196722
880	1.76	1.11857	0.550856	0.00108904	0.000474209	-0.000262505	-0.000106053	-0.000381805	-0.000196934
881	1.762	0.947248	0.432747	0.000922411	0.000428573	-0.000260493	-0.00010515	-0.000382326	-0.000197145
882	1.764	0.874297	0.32979	0.000864982	0.000359786	-0.000258706	-0.000104361	-0.000382843	-0.000197353
883	1.766	1.57578	0.298721	0.00101535	0.000318193	-0.000256826	-0.000103683	-0.000383357	-0.000197561
884	1.768	1.5477	0.191201	0.0011764	0.00027517	-0.000254634	-0.00010309	-0.000383866	-0.000197767
885	1.77	1.58013	0.109629	0.00117814	0.00021636	-0.000252279	-0.000102599	-0.00038437	-0.000197972
886	1.772	1.62464	0.195184	0.00119715	0.000217883	-0.000249904	-0.000102164	-0.00038487	-0.000198177
887	1.774	1.4512	0.196945	0.00116712	0.000245444	-0.00024754	-0.000101701	-0.000385365	-0.00019838
888	1.776	1.06389	0.180525	0.00103428	0.000241136	-0.000245338	-0.000101214	-0.000385856	-0.000198582
889	1.778	1.51029	0.228946	0.001049	0.000251405	-0.000243255	-0.000100722	-0.000386342	-0.000198784
890	1.78	1.36529	0.183777	0.00112141	0.000252687	-0.000241085	-0.000100218	-0.000386825	-0.000198984
891	1.782	1.35539	0.175571	0.00108516	0.00023627	-0.000238878	-9.97288e-05	-0.000387302	-0.000199184
892	1.784	1.67613	-0.0898456	0.00115979	0.000151022	-0.000236633	-9.93415e-05	-0.000387776	-0.000199382
893	1.786	1.74632	-0.178729	0.00125348	4.05598e-05	-0.00023422	-9.91499e-05	-0.000388244	-0.000199581
894	1.788	1.66667	-0.128187	0.00125182	2.88326e-05	-0.000231715	-9.90805e-05	-0.000388708	-0.000199779
895	1.79	1.85674	-0.332066	0.0012787	-1.88316e-05	-0.000229184	-9.90705e-05	-0.000389166	-0.000199977
896	1.792	2.05354	-0.315309	0.00137138	-7.70541e-05	-0.000226534	-9.91664e-05	-0.000389619	-0.000200175
897	1.794	1.81879	-0.301916	0.00136291	-6.73789e-05	-0.0002238	-9.93108e-05	-0.000390067	-0.000200374
898	1.796	1.71729	-0.270335	0.0012834	-5.30704e-05	-0.000221153	-9.94313e-05	-0.000390509	-0.000200573
899	1.798	1.67589	-0.34026	0.00124991	-6.47984e-05	-0.00021862	-9.95491e-05	-0.000390946	-0.000200772
900	1.8	1.55511	-0.345124	0.00121181	-8.79147e-05	-0.000216158	-9.97018e-05	-0.000391378	-0.000200971
901	1.802	1.7848	-0.567248	0.00123825	-0.000158592	-0.000213708	-9.99484e-05	-0.000391806	-0.000201171
902	1.804	1.87724	-0.501234	0.00131545	-0.00020712	-0.000211155	-0.000100314	-0.000392228	-0.000201372
903	1.806	1.78831	-0.475392	0.00131677	-0.000178156	-0.000208522	-0.000100699	-0.000392645	-0.000201573
904	1.808	1.2069	-0.738132	0.00115763	-0.000251925	-0.000206048	-0.000101129	-0.000393057	-0.000201775
905	1.81	1.21516	-0.704946	0.00102163	-0.000323397	-0.000203869	-0.000101705	-0.000393465	-0.000201979
906	1.812	1.28997	-0.664539	0.00104185	-0.000300133	-0.000201805	-0.000102328	-0.000393869	-0.000202184
907	1.814	1.32373	-0.726484	0.00106814	-0.000306594	-0.000199695	-0.000102935	-0.000394268	-0.000202389
908	1.816	1.27625	-0.684007	0.0010653	-0.000312404	-0.000197562	-0.000103554	-0.000394663	-0.000202597
909	1.818	1.43435	-0.650862	0.00109206	-0.000288494	-0.000195404	-0.000104155	-0.000395054	-0.000202805
910	1.82	1.41591	-0.651976	0.00112572	-0.000278204	-0.000193187	-0.000104722	-0.00039544	-0.000203014
911	1.822	1.5504	-0.620451	0.00115374	-0.000268416	-0.000190907	-0.000105268	-0.000395822	-0.000203225
912	1.824	1.71221	-0.556669	0.00122468	-0.000238344	-0.000188529	-0.000105775	-0.000396199	-0.000203436
913	1.826	1.53917	-0.427545	0.00122238	-0.000177771	-0.000186082	-0.000106191	-0.000396571	-0.000203649
914	1.828	1.59594	-0.367608	0.00119505	-0.000118396	-0.000183664	-0.000106487	-0.000396939	-0.000203862
915	1.83	1.7492	-0.429722	0.00124541	-0.00011878	-0.000181224	-0.000106724	-0.000397301	-0.000204075
916	1.832	1.50626	-0.168389	0.0012244	-5.62272e-05	-0.000178754	-0.000106899	-0.000397659	-0.000204289
917	1.834	1.55725	-0.145626	0.00117902	3.28509e-05	-0.000176351	-0.000106923	-0.000398011	-0.000204503
918	1.836	1.75777	-0.13539	0.00123922	4.34616e-05	-0.000173932	-0.000106847	-0.000398359	-0.000204716
919	1.838	1.51987	0.058283	0.00123062	0.000107481	-0.000171463	-0.000106696	-0.000398702	-0.00020493
920	1.84	1.648	0.112537	0.00120478	0.000185256	-0.000169027	-0.000106403	-0.00039904	-0.000205143
921	1.842	1.88533	0.125575	0.00129207	0.000206581	-0.00016653	-0.000106011	-0.000399373	-0.000205355
922	1.844	2.71421	0.204719	0.0015462	0.000235681	-0.000163692	-0.000105569	-0.000399701	-0.000205566
923	1.846	2.9338	0.154695	0.00179609	0.000245072	-0.00016035	-0.000105088	-0.000400021	-0.000205776
924	1.848	3.18971	0.0860567	0.00190955	0.000208278	-0.000156644	-0.000104635	-0.000400335	-0.000205985
925	1.85	3.61322	0.182286	0.00207154	0.000217185	-0.000152663	-0.000104209	-0.00040064	-0.000206194
926	1.852	3.72224	0.173067	0.00219854	0.000244658	-0.000148393	-0.000103747	-0.000400937	-0.000206401
927	1.854	3.77812	0.113791	0.00223798	0.000223532	-0.000143956	-0.000103279	-0.000401225	-0.000206608
928	1.856	4.19465	0.268592	0.00235063	0.00025366	-0.000139368	-0.000102802	-0.000401503	-0.000206813
929	1.858	4.50364	0.139183	0.00252351	0.000261868	-0.000134494	-0.000102286	-0.000401772	-0.000207018
930	1.86	4.5939	0.0439759	0.0026187	0.000191945	-0.000129352	-0.000101833	-0.000402031	-0.000207222
931	1.862	4.50571	-0.0224549	0.00261929	0.000141701	-0.000124114	-0.000101499	-0.000402279	-0.000207425
932	1.864	4.57458	-0.0616642	0.00261476	0.000108952	-0.000118879	-0.000101248	-0.000402517	-0.000207627
933	1.866	4.63169	-0.131247	0.00264481	7.52174e-05	-0.00011362	-0.000101064	-0.000402744	-0.000207829
934	1.868	4.24431	-0.544068	0.0025662	-7.52728e-05	-0.000108409	-0.000101064	-0.000402961	-0.000208031
935	1.87	4.26319	-0.494688	0.00247846	-0.000188588	-0.000103364	-0.000101328	-0.000403168	-0.000208234
936	1.872	4.29493	-0.565516	0.00249049	-0.000195029	-9.83953e-05	-0.000101712	-0.000403365	-0.000208437
937	1.874	4.60369	-0.547745	0.00257151	-0.000211347	-9.33333e-05	-0.000102118	-0.000403551	-0.000208642
938	1.876	4.71191	-0.570697	0.00267073	-0.000212701	-8.80911e-05	-0.000102542	-0.000403727	-0.000208847
939	1.878	4.68114	-0.650847	0.00268907	-0.000244653	-8.27313e-05	-0.000102999	-0.000403893	-0.000209053
940	1.88	5.36326	-0.788296	0.00284404	-0.000312382	-7.71982e-05	-0.000103556	-0.000404047	-0.00020926
941	1.882	5.13604	-0.785912	0.0029522	-0.000354317	-7.14019e-05	-0.000104223	-0.00040419	-0.000209468
942	1.884	4.81954	-0.805507	0.00282258	-0.000359419	-6.56271e-05	-0.000104937	-0.000404321	-0.000209678
943	1.886	3.93181	-0.608372	0.00253566	-0.000303657	-6.02689e-05	-0.0001056	-0.000404442	-0.000209889
944	1.888	3.4388	-0.588795	0.00220669	-0.00023565	-5.55266e-05	-0.000106139	-0.000404553	-0.000210102
945	1.89	3.11138	-0.509185	0.0020111	-0.000204366	-5.13088e-05	-0.000106579	-0.000404656	-0.000210315
946	1.892	2.59111	-0.53351	0.001809	-0.000186798	-4.74887e-05	-0.00010697	-0.000404751	-0.000210529
947	1.894	2.45041	-0.475323	0.00165135	-0.000175923	-4.40283e-05	-0.000107333	-0.000404839	-0.000210743
948	1.896	2.32209	-0.384143	0.00158699	-0.00012895	-4.079e-05	-0.000107638	-0.00040492	-0.000210959
949	1.898	1.61783	-0.713417	0.00138844	-0.000203057	-3.78145e-05	-0.00010797	-0.000404996	-0.000211175
950	1.9	1.25493	-0.605679	0.00113403	-0.000271988	-3.52921e-05	-0.000108445	-0.000405066	-0.000211392
951	1.902	1.06863	-0.534705	0.00100293	-0.000215839	-3.31551e-05	-0.000108933	-0.000405133	-0.000211609
952	1.904	0.857269	-0.420418	0.000907892	-0.000157641	-3.12443e-05	-0.000109306	-0.000405195	-0.000211828
953	1.906	0.57609	-0.40513	0.00079026	-0.000116842	-2.95461e-05	-0.000109581	-0.000405254	-0.000212047
954	1.908	0.422817	-0.378831	0.000686451	-0.000103537	-2.80694e-05	-0.000109801	-0.00040531	-0.000212267
955	1.91	0.6715	0.148229	0.000708792	6.96969e-05	-2.66742e-05	-0.000109835	-0.000405364	-0.000212486
956	1.912	0.514935	0.139064	0.000730344	0.000231849	-2.5235e-05	-0.000109534	-0.000405414	-0.000212706
957	1.914	0.454208	0.255522	0.00067822	0.000265688	-2.38265e-05	-0.000109036	-0.000405462	-0.000212924
958	1.916	0.463428	0.0626053	0.000665563	0.000242101	-2.24827e-05	-0.000108528	-0.000405507	-0.000213141
959	1.918	0.379338	0.0914876	0.000647338	0.000191144	-2.11698e-05	-0.000108095	-0.000405549	-0.000213357
960	1.92	0.330947	0.148797	0.00061539	0.000218379	-1.99071e-05	-0.000107685	-0.000405589	-0.000213572
961	1.922	-0.123793	0.18685	0.000495187	0.000248478	-1.87965e-05	-0.000107219	-0.000405627	-0.000213787
962	1.924	0.0249235	0.163753	0.00042191	0.000253447	-1.78794e-05	-0.000106717	-0.000405662	-0.000214
963	1.926	0.191744	0.223681	0.000496619	0.000265249	-1.69609e-05	-0.000106198	-0.000405696	-0.000214212
964	1.928	0.383185	-0.0727315	0.000581497	0.000191636	-1.58827e-05	-0.000105741	-0.000405728	-0.000214424
965	1.93	0.562912	0.00364256	0.000669445	0.00012316	-1.46318e-05	-0.000105426	-0.000405757	-0.000214635
966	1.932	1.02459	0.0190066	0.00082173	0.000152111	-1.31406e-05	-0.000105151	-0.000405784	-0.000214845
967	1.934	1.2499	0.194695	0.000984862	0.000212096	-1.1334e-05	-0.000104787	-0.000405806	-0.000215055
968	1.936	1.601	0.173825	0.00112166	0.000260757	-9.22752e-06	-0.000104314	-0.000405825	-0.000215263
969	1.938	1.76587	0.204487	0.00124406	0.000264093	-6.8618e-06	-0.000103789	-0.000405839	-0.000215471
970	1.94	2.21967	0.53054	0.0013909	0.000375841	-4.22685e-06	-0.000103149	-0.000405847	-0.000215677
971	1.942	2.40441	0.566137	0.00154246	0.000489126	-1.2935e-06	-0.000102284	-0.00040585	-0.000215882
972	1.944	2.30635	0.641628	0.00156261	0.000524107	1.81157e-06	-0.000101271	-0.000405846	-0.000216084
973	1.946	2.25029	0.660365	0.00152542	0.000553813	4.89961e-06	-0.000100193	-0.000405836	-0.000216285
974	1.948	2.504	0.722555	0.00157197	0.000579356	7.99699e-06	-9.90599e-05	-0.00040582	-0.000216483
975	1.95	2.82329	0.777587	0.00170787	0.000616234	1.12768e-05	-9.78643e-05	-0.000405798	-0.000216679
976	1.952	3.19781	0.503814	0.00187253	0.000548117	1.48572e-05	-9.67e-05	-0.000405768	-0.000216872
977	1.954	3.20738	0.55704	0.00196342	0.000479429	1.86932e-05	-9.56724e-05	-0.00040573	-0.000217063
978	1.956	3.28279	0.590198	0.00198309	0.00050665	2.26397e-05	-9.46864e-05	-0.000405685	-0.000217253
979	1.958	3.02162	0.69456	0.00193827	0.000549845	2.65611e-05	-9.36299e-05	-0.000405632	-0.00021744
980	1.96	2.9159	0.630515	0.00185031	0.000562657	3.03496e-05	-9.25174e-05	-0.000405571	-0.000217625
981	1.962	3.16616	0.627287	0.00188411	0.000541842	3.40841e-05	-9.14129e-05	-0.000405503	-0.000217808
982	1.964	3.11482	0.369192	0.00193083	0.000460379	3.7899e-05	-9.04106e-05	-0.000405427	-0.000217989
983	1.966	3.03124	0.408741	0.00189805	0.000392278	4.17279e-05	-8.9558e-05	-0.000405344	-0.000218168
984	1.968	3.07505	0.389346	0.00188791	0.000398764	4.55139e-05	-8.87669e-05	-0.000405253	-0.000218345
985	1.97	3.18245	0.661028	0.00192323	0.000477788	4.9325e-05	-8.78904e-05	-0.000405154	-0.000218521
986	1.972	3.27148	0.621099	0.00196929	0.000550389	5.32175e-05	-8.68622e-05	-0.000405048	-0.000218695
987	1.974	3.16797	0.630641	0.00196513	0.000541066	5.71519e-05	-8.57708e-05	-0.000404934	-0.000218866
988	1.976	3.11253	0.803075	0.00192655	0.000598101	6.10436e-05	-8.46316e-05	-0.000404811	-0.000219036
989	1.978	2.90627	0.793347	0.00186348	0.000649107	6.48336e-05	-8.33844e-05	-0.000404682	-0.000219202
990	1.98	2.75903	0.70872	0.00177855	0.000619774	6.84757e-05	-8.21155e-05	-0.000404545	-0.000219367
991	1.982	2.93007	0.642437	0.00178343	0.000572761	7.20376e-05	-8.0923e-05	-0.000404401	-0.000219528
992	1.984	2.92344	0.555436	0.00182177	0.000524998	7.56428e-05	-7.98252e-05	-0.000404249	-0.000219688
993	1.986	3.23714	0.422266	0.00189406	0.000456326	7.93587e-05	-7.88439e-05	-0.000404091	-0.000219846
994	1.988	3.1108	0.51259	0.00193784	0.000443063	8.31906e-05	-7.79445e-05	-0.000403924	-0.000220002
995	1.99	3.11716	0.466123	0.00190843	0.000456888	8.70369e-05	-7.70445e-05	-0.00040375	-0.000220156
996	1.992	2.99773	0.474594	0.00188064	0.000445129	9.08259e-05	-7.61425e-05	-0.000403569	-0.000220308
997	1.994	3.07702	0.470171	0.0018702	0.000446504	9.45768e-05	-7.52509e-05	-0.000403379	-0.000220459
998	1.996	3.4127	0.398938	0.0019681	0.000422966	9.84151e-05	-7.43814e-05	-0.000403183	-0.000220607
999	1.998	3.65815	0.353482	0.00210556	0.0003866	0.000102489	-7.35719e-05	-0.000402978	-0.000220754
1000	2	3.84527	0.372457	0.00220762	0.000378419	0.000106802	-7.28068e-05	-0.000402764	-0.0002209
1001	2.002	4.07338	0.444778	0.00230553	0.000407039	0.000111315	-7.20214e-05	-0.000402541	-0.000221044
1002	2.004	4.12905	0.474993	0.00237213	0.000439167	0.000115993	-7.11752e-05	-0.000402309	-0.000221186
1003	2.006	4.13003	0.70165	0.00238463	0.00051952	0.000120749	-7.02165e-05	-0.000402068	-0.000221327
1004	2.008	4.52034	0.745654	0.00247679	0.000604177	0.000125611	-6.90928e-05	-0.000401817	-0.000221465
1005	2.01	4.79154	0.668202	0.00263327	0.000593794	0.000130721	-6.78948e-05	-0.000401555	-0.000221601
1006	2.012	4.07139	0.570472	0.00252532	0.000539112	0.00013588	-6.67619e-05	-0.000401284	-0.000221734
1007	2.014	4.04512	0.575094	0.00234653	0.000510072	0.000140751	-6.57127e-05	-0.000401002	-0.000221866
1008	2.016	3.97691	0.52532	0.00232295	0.000496012	0.000145421	-6.47066e-05	-0.000400711	-0.000221995
1009	2.018	3.41174	0.260565	0.00217103	0.000397766	0.000149915	-6.38129e-05	-0.000400411	-0.000222123
1010	2.02	3.31077	0.241792	0.00201129	0.000309201	0.000154097	-6.31059e-05	-0.000400103	-0.000222249
1011	2.022	3.28353	0.265483	0.00197961	0.000310772	0.000158088	-6.24859e-05	-0.000399787	-0.000222374
1012	2.024	3.06026	0.420326	0.0019188	0.000366594	0.000161986	-6.18086e-05	-0.000399463	-0.000222498
1013	2.026	3.13908	0.462841	0.00188322	0.000428295	0.000165789	-6.10137e-05	-0.000399131	-0.00022262
1014	2.028	2.97899	0.538934	0.00186268	0.000465382	0.000169534	-6.012e-05	-0.000398792	-0.00022274
1015	2.03	3.07831	0.343902	0.00184699	0.000428231	0.000173244	-5.92264e-05	-0.000398446	-0.000222858
1016	2.032	2.89723	0.311972	0.00182629	0.000357318	0.000176917	-5.84408e-05	-0.000398092	-0.000222975
1017	2.034	3.10546	0.214915	0.00183151	0.000317017	0.000180575	-5.77665e-05	-0.000397731	-0.000223091
1018	2.036	2.45374	0.493726	0.00172466	0.000373819	0.000184131	-5.70757e-05	-0.000397363	-0.000223205
1019	2.038	1.84518	0.418338	0.00142331	0.000437389	0.000187279	-5.62644e-05	-0.000396988	-0.000223317
1020	2.04	1.28871	0.455031	0.00114463	0.000425292	0.000189847	-5.54018e-05	-0.000396608	-0.000223428
1021	2.042	1.10522	0.741162	0.000967153	0.000526166	0.000191959	-5.44503e-05	-0.000396224	-0.000223537
1022	2.044	0.871979	0.676349	0.000866622	0.000595313	0.000193793	-5.33288e-05	-0.000395837	-0.000223644
1023	2.046	0.65581	0.656809	0.000758301	0.000568933	0.000195418	-5.21646e-05	-0.000395446	-0.000223748
1024	2.048	0.422666	0.728839	0.000649998	0.000585309	0.000196826	-5.10103e-05	-0.000395052	-0.00022385
1025	2.05	0.198156	0.71083	0.000539704	0.000602158	0.000198016	-4.98229e-05	-0.000394656	-0.00022395
1026	2.052	0.143073	0.776266	0.000471801	0.000616939	0.000199027	-4.86038e-05	-0.000394258	-0.000224047
1027	2.054	0.88828	0.939055	0.00063478	0.000688213	0.000200134	-4.72986e-05	-0.000393858	-0.000224142
1028	2.056	0.969899	0.977716	0.000830303	0.000751112	0.000201599	-4.58593e-05	-0.000393455	-0.000224233
1029	2.058	0.917059	1.00538	0.000835811	0.000771778	0.000203265	-4.43364e-05	-0.000393048	-0.000224322
1030	2.06	1.80913	0.856172	0.00103428	0.000733726	0.000205135	-4.28309e-05	-0.000392638	-0.000224408
1031	2.062	2.00358	0.806568	0.00129162	0.000671519	0.000207461	-4.14257e-05	-0.000392223	-0.000224491
1032	2.064	2.14284	0.750334	0.00136971	0.000638358	0.000210122	-4.01158e-05	-0.000391803	-0.000224571
1033	2.066	2.40226	0.49414	0.00146326	0.00054063	0.000212955	-3.89368e-05	-0.000391377	-0.000224649
1034	2.068	2.5622	0.440137	0.00156172	0.000443593	0.00021598	-3.79526e-05	-0.000390945	-0.000224725
1035	2.07	2.8137	0.403967	0.00165829	0.000415307	0.0002192	-3.70937e-05	-0.000390507	-0.000224799
1036	2.072	3.33406	0.466294	0.00184066	0.000423369	0.000222699	-3.6255e-05	-0.000390061	-0.000224871
1037	2.074	3.68925	0.451772	0.0020477	0.000438192	0.000226588	-3.53934e-05	-0.000389608	-0.000224942
1038	2.076	3.42765	0.467855	0.00206855	0.000438558	0.000230704	-3.45167e-05	-0.000389147	-0.000225011
1039	2.078	3.71669	0.0578722	0.00207363	0.000315339	0.000234846	-3.37628e-05	-0.000388677	-0.000225079
1040	2.08	3.89567	0.108938	0.00218359	0.000203047	0.000239103	-3.32444e-05	-0.000388199	-0.000225145
1041	2.082	4.13189	0.024712	0.00228097	0.000192551	0.000243568	-3.28488e-05	-0.000387712	-0.000225211
1042	2.084	4.61221	-0.313878	0.00245007	6.02849e-05	0.000248299	-3.2596e-05	-0.000387215	-0.000225276
1043	2.086	4.93017	-0.253792	0.00263861	-2.68851e-05	0.000253388	-3.25626e-05	-0.000386708	-0.000225341
1044	2.088	4.92089	-0.227306	0.00271056	3.07807e-08	0.000258737	-3.25894e-05	-0.000386191	-0.000225406
1045	2.09	5.31644	-0.470525	0.00280097	-6.78361e-05	0.000264248	-3.26572e-05	-0.000385662	-0.000225472
1046	2.092	5.31557	-0.4743	0.00289335	-0.000145159	0.000269943	-3.28702e-05	-0.000385122	-0.000225537
1047	2.094	5.07258	-0.464078	0.00283368	-0.00014328	0.00027567	-3.31587e-05	-0.000384571	-0.000225604
1048	2.096	5.0387	-0.648538	0.00276613	-0.000197864	0.000281269	-3.34998e-05	-0.000384008	-0.000225671
1049	2.098	4.80459	-0.716725	0.00270066	-0.000276949	0.000286736	-3.39746e-05	-0.000383435	-0.000225739
1050	2.1	4.53909	-0.727645	0.00258003	-0.000301799	0.000292017	-3.45534e-05	-0.000382851	-0.000225808
1051	2.102	3.80771	-0.78311	0.00234097	-0.000322671	0.000296938	-3.51778e-05	-0.000382257	-0.000225878
1052	2.104	3.64117	-0.739381	0.00212546	-0.000326461	0.000301404	-3.5827e-05	-0.000381654	-0.00022595
1053	2.106	3.59888	-0.695849	0.002074	-0.00029931	0.000305604	-3.64527e-05	-0.000381043	-0.000226023
1054	2.108	3.27194	-0.457779	0.00198433	-0.000211424	0.000309662	-3.69635e-05	-0.000380424	-0.000226097
1055	2.11	3.10238	-0.391837	0.00186434	-0.000116532	0.000313511	-3.72914e-05	-0.000379797	-0.000226171
1056	2.112	2.72746	-0.360209	0.00173291	-8.61498e-05	0.000317108	-3.74941e-05	-0.000379163	-0.000226246
1057	2.114	2.36215	-0.170407	0.00155486	-1.70597e-05	0.000320396	-3.75973e-05	-0.000378522	-0.000226321
1058	2.116	2.04072	-0.106381	0.00138953	6.2156e-05	0.00032334	-3.75522e-05	-0.000377875	-0.000226396
1059	2.118	1.75552	-0.067855	0.00124326	9.40984e-05	0.000325973	-3.7396e-05	-0.000377223	-0.000226471
1060	2.12	1.59573	0.147018	0.00113547	0.00017318	0.000328352	-3.71287e-05	-0.000376566	-0.000226545
1061	2.122	1.4489	0.177929	0.00106062	0.000249881	0.000330548	-3.67056e-05	-0.000375905	-0.000226619
1062	2.124	0.971964	0.211334	0.000910243	0.000269872	0.000332519	-3.61859e-05	-0.00037524	-0.000226691
1063	2.126	0.725557	0.211632	0.000736154	0.000280294	0.000334165	-3.56357e-05	-0.000374572	-0.000226762
1064	2.128	0.565028	0.211181	0.000637393	0.000280132	0.000335539	-3.50753e-05	-0.000373901	-0.000226833
1065	2.13	0.662584	0.217174	0.000620524	0.000281748	0.000336796	-3.45134e-05	-0.000373227	-0.000226902
1066	2.132	0.496379	0.464945	0.000602299	0.00036093	0.000338019	-3.38707e-05	-0.000372551	-0.000226969
1067	2.134	0.416724	0.490464	0.000541878	0.000446211	0.000339163	-3.30636e-05	-0.000371873	-0.000227036
1068	2.136	0.307679	0.573173	0.000495063	0.000479906	0.0003402	-3.21375e-05	-0.000371193	-0.0002271
1069	2.138	-0.0120745	0.928258	0.000391079	0.000616586	0.000341087	-3.1041e-05	-0.00037051	-0.000227162
1070	2.14	-0.223228	0.970834	0.000262782	0.000740719	0.00034174	-2.96837e-05	-0.000369827	-0.000227221
1071	2.142	-0.191222	1.00063	0.000218235	0.000763191	0.000342221	-2.81798e-05	-0.000369142	-0.000227278
1072	2.144	-0.107082	1.1462	0.000243996	0.000817842	0.000342684	-2.65987e-05	-0.000368457	-0.000227331
1073	2.146	-0.268788	1.17997	0.000223634	0.000873728	0.000343151	-2.49072e-05	-0.000367771	-0.000227381
1074	2.148	-0.517692	1.21014	0.000123977	0.00089354	0.000343499	-2.31399e-05	-0.000367084	-0.000227427
1075	2.15	-0.59612	0.794614	4.41479e-05	0.000772939	0.000343667	-2.14734e-05	-0.000366396	-0.00022747
1076	2.152	-0.646729	0.734776	1.15327e-05	0.000624201	0.000343723	-2.00763e-05	-0.000365709	-0.00022751
1077	2.154	-0.655773	0.71156	-4.56085e-06	0.000598052	0.00034373	-1.8854e-05	-0.000365022	-0.000227548
1078	2.156	-0.688755	0.619768	-1.64559e-05	0.00056191	0.000343709	-1.76941e-05	-0.000364334	-0.000227583
1079	2.158	-0.898294	0.555129	-7.60857e-05	0.000512816	0.000343616	-1.66193e-05	-0.000363647	-0.000227616
1080	2.16	-0.612534	0.501773	-5.98222e-05	0.000475728	0.00034348	-1.56308e-05	-0.00036296	-0.000227648
1081	2.162	-0.465909	0.631287	4.12448e-05	0.000499307	0.000343462	-1.46558e-05	-0.000362273	-0.000227677
1082	2.164	-0.181895	0.637784	0.000141898	0.000541585	0.000343645	-1.36149e-05	-0.000361586	-0.000227704
1083	2.166	0.0834555	0.63515	0.000270821	0.000542562	0.000344057	-1.25307e-05	-0.000360898	-0.000227729
1084	2.168	0.120673	0.713282	0.000340984	0.000565919	0.000344669	-1.14222e-05	-0.000360208	-0.000227752
1085	2.17	-0.0286824	0.695375	0.000312407	0.000584497	0.000345323	-1.02718e-05	-0.000359518	-0.000227773
1086	2.172	-0.318484	0.675668	0.000205967	0.000572495	0.000345841	-9.11482e-06	-0.000358826	-0.000227791
1087	2.174	0.100791	0.590652	0.000234915	0.000539515	0.000346282	-8.00281e-06	-0.000358133	-0.000227807
1088	2.176	0.00800275	0.563039	0.000310771	0.000504058	0.000346828	-6.95924e-06	-0.00035744	-0.000227821
1089	2.178	-0.00787074	0.491767	0.00028302	0.000472891	0.000347421	-5.98229e-06	-0.000356745	-0.000227833
1090	2.18	0.000559591	0.247553	0.000279368	0.00037403	0.000347984	-5.13537e-06	-0.000356049	-0.000227843
1091	2.182	0.132937	0.233285	0.000311013	0.000292979	0.000348574	-4.46836e-06	-0.000355352	-0.000227852
1092	2.184	0.431963	0.214845	0.000411847	0.000282478	0.000349297	-3.8929e-06	-0.000354653	-0.00022786
1093	2.186	0.232097	0.137282	0.000433575	0.000252195	0.000350142	-3.35823e-06	-0.000353953	-0.000227866
1094	2.188	0.150555	0.103223	0.00036469	0.000217028	0.000350941	-2.88901e-06	-0.000353251	-0.000227872
1095	2.19	0.154681	0.0814817	0.000344373	0.000199302	0.00035165	-2.47268e-06	-0.000352548	-0.000227877
1096	2.192	0.604264	0.503817	0.000450512	0.000324198	0.000352445	-1.94918e-06	-0.000351843	-0.000227881
1097	2.194	0.493355	0.502268	0.000529261	0.000455402	0.000353424	-1.16958e-06	-0.000351136	-0.000227883
1098	2.196	0.428937	0.467708	0.000485627	0.000443823	0.000354439	-2.70354e-07	-0.000350427	-0.000227884
1099	2.198	0.32189	0.22375	0.000442911	0.000356486	0.000355368	5.29955e-07	-0.000349716	-0.000227883
1100	2.2	0.519445	0.235867	0.000462566	0.000283732	0.000356273	1.17017e-06	-0.000349004	-0.000227881
1101	2.202	0.270765	0.270124	0.000448497	0.000297917	0.000357184	1.75182e-06	-0.000348289	-0.000227877
1102	2.204	0.0288286	0.0924528	0.000329786	0.00025279	0.000357963	2.30253e-06	-0.000347573	-0.000227872
1103	2.206	-0.300435	0.10519	0.000191886	0.000200935	0.000358484	2.75625e-06	-0.000346856	-0.000227867
1104	2.208	-0.336019	0.122823	0.000103116	0.00021011	0.000358779	3.1673e-06	-0.000346139	-0.000227861
1105	2.21	-0.607107	0.140453	2.81989e-05	0.000220812	0.000358911	3.59822e-06	-0.000345421	-0.000227853
1106	2.212	-0.307056	0.143529	3.31953e-05	0.000226964	0.000358972	4.046e-06	-0.000344703	-0.000227845
1107	2.214	-0.233131	0.176868	0.000120339	0.000238022	0.000359126	4.51098e-06	-0.000343985	-0.000227836
1108	2.216	-0.275496	0.0990315	0.000125957	0.000223793	0.000359372	4.9728e-06	-0.000343266	-0.000227826
1109	2.218	-0.615109	0.0563331	3.31142e-05	0.000185801	0.000359531	5.38239e-06	-0.000342547	-0.000227816
1110	2.22	-0.561792	0.0142659	-3.69458e-05	0.000158984	0.000359527	5.72718e-06	-0.000341828	-0.000227804
1111	2.222	-0.560397	0.00616275	-2.5812e-05	0.000142977	0.000359464	6.02914e-06	-0.000341109	-0.000227792
1112	2.224	-0.387238	-0.00435272	1.38575e-05	0.000136828	0.000359452	6.30894e-06	-0.00034039	-0.000227779
1113	2.226	-0.31039	-0.00198472	7.14944e-05	0.000133951	0.000359538	6.57972e-06	-0.000339671	-0.000227766
1114	2.228	0.484807	0.125353	0.000277237	0.000174151	0.000359887	6.88782e-06	-0.000338951	-0.000227752
1115	2.23	0.779702	0.132927	0.000534897	0.000215977	0.000360699	7.27795e-06	-0.00033823	-0.000227738
1116	2.232	1.05222	0.137844	0.000668108	0.000219545	0.000361902	7.71347e-06	-0.000337506	-0.000227722
1117	2.234	0.795709	0.071848	0.00067003	0.000200121	0.00036324	8.13314e-06	-0.00033678	-0.000227706
1118	2.236	0.987399	0.14399	0.000652705	0.000201703	0.000364563	8.53496e-06	-0.000336051	-0.000227689
1119	2.238	1.49904	0.208343	0.000818269	0.000244017	0.000366034	8.98068e-06	-0.000335319	-0.000227671
1120	2.24	2.01055	0.531686	0.00105998	0.000364829	0.000367912	9.58953e-06	-0.000334583	-0.000227652
1121	2.242	2.2216	0.620385	0.00123011	0.000493247	0.000370202	1.04476e-05	-0.000333842	-0.000227631
1122	2.244	2.26058	0.670478	0.00128773	0.000536271	0.00037272	1.14771e-05	-0.000333097	-0.000227608
1123	2.246	2.25745	0.482186	0.00129434	0.00049273	0.000375302	1.25061e-05	-0.000332346	-0.000227583
1124	2.248	2.50685	0.459282	0.00135105	0.000426373	0.000377947	1.34252e-05	-0.00033159	-0.000227556
1125	2.25	2.8847	0.457349	0.00149845	0.000418247	0.000380797	1.42698e-05	-0.000330829	-0.000227528
1126	2.252	2.9842	0.381591	0.00161016	0.000393601	0.000383905	1.50817e-05	-0.000330061	-0.000227498
1127	2.254	3.15658	0.40134	0.00167293	0.000375726	0.000387188	1.5851e-05	-0.000329287	-0.000227466
1128	2.256	3.38619	0.386572	0.00176667	0.000376907	0.000390628	1.66037e-05	-0.000328505	-0.000227433
1129	2.258	2.46176	0.472083	0.00159925	0.000398635	0.000393994	1.73792e-05	-0.000327717	-0.000227398
1130	2.26	2.99702	0.502544	0.0015046	0.000434493	0.000397098	1.82123e-05	-0.000326923	-0.000227362
1131	2.262	3.08131	0.571569	0.0016501	0.000465195	0.000400252	1.9112e-05	-0.000326123	-0.000227323
1132	2.264	3.39871	0.598265	0.00174372	0.000494716	0.000403646	2.00719e-05	-0.000325315	-0.000227283
1133	2.266	3.23806	0.595886	0.00177901	0.000501919	0.000407169	2.10686e-05	-0.000324501	-0.000227241
1134	2.268	3.13956	0.599534	0.00171526	0.000501914	0.000410663	2.20724e-05	-0.00032368	-0.000227197
1135	2.27	2.89855	0.469319	0.00163237	0.000461956	0.000414011	2.30363e-05	-0.000322852	-0.000227151
1136	2.272	2.88068	0.481248	0.00156866	0.000424581	0.000417212	2.39228e-05	-0.000322017	-0.000227103
1137	2.274	2.82933	0.488336	0.00155009	0.000430108	0.000420331	2.47775e-05	-0.000321177	-0.000227053
1138	2.276	2.74981	0.414929	0.00151684	0.000408964	0.000423398	2.56166e-05	-0.00032033	-0.000227002
1139	2.278	2.59043	0.411327	0.00145786	0.000384474	0.000426372	2.641e-05	-0.000319477	-0.000226949
1140	2.28	2.35587	0.428115	0.00136194	0.000388167	0.000429192	2.71826e-05	-0.000318619	-0.000226895
1141	2.282	1.82887	0.159772	0.00117849	0.000309124	0.000431732	2.78799e-05	-0.000317755	-0.000226839
1142	2.284	1.279	0.178538	0.000919958	0.000230697	0.000433831	2.84197e-05	-0.000316888	-0.000226782
1143	2.286	1.35122	0.187293	0.000804089	0.000238859	0.000435555	2.88893e-05	-0.000316016	-0.000226725
1144	2.288	1.12372	0.381314	0.000764966	0.000301786	0.000437124	2.94299e-05	-0.000315142	-0.000226666
1145	2.29	1.17669	0.449348	0.000721258	0.000383236	0.00043861	3.0115e-05	-0.000314265	-0.000226606
1146	2.292	1.05945	0.442131	0.000703798	0.000401797	0.000440035	3.09e-05	-0.000313385	-0.000226544
1147	2.294	1.44526	0.508211	0.00076558	0.000419743	0.000441505	3.17215e-05	-0.000312502	-0.00022648
1148	2.296	0.885262	0.520702	0.000721939	0.000443843	0.000442992	3.25851e-05	-0.000311616	-0.000226415
1149	2.298	0.499344	0.518874	0.000494549	0.000446719	0.000444209	3.34757e-05	-0.000310727	-0.000226348
1150	2.3	1.45668	0.427264	0.000628425	0.000417059	0.000445332	3.43395e-05	-0.000309837	-0.000226279
1151	2.302	1.13873	0.446935	0.000778481	0.000394113	0.000446739	3.51506e-05	-0.000308943	-0.000226209
1152	2.304	1.39587	0.457098	0.000761823	0.000402967	0.000448279	3.59477e-05	-0.000308047	-0.000226137
1153	2.306	1.08712	0.436047	0.00074735	0.000399092	0.000449788	3.67498e-05	-0.000307147	-0.000226064
1154	2.308	1.42268	0.471684	0.000751543	0.000403173	0.000451287	3.7552e-05	-0.000306245	-0.000225989
1155	2.31	1.28044	0.476993	0.000795377	0.000415488	0.000452834	3.83707e-05	-0.000305339	-0.000225912
1156	2.312	1.58125	0.454425	0.000830932	0.00040961	0.00045446	3.91958e-05	-0.00030443	-0.000225834
1157	2.314	1.69216	0.430203	0.000926759	0.0003945	0.000456218	3.99999e-05	-0.000303518	-0.000225754
1158	2.316	1.76859	0.363	0.000969157	0.000365438	0.000458114	4.07599e-05	-0.000302601	-0.000225672
1159	2.318	2.13256	0.187935	0.0010718	0.000289234	0.000460155	4.14145e-05	-0.000301681	-0.000225589
1160	2.32	2.34565	0.139232	0.00120697	0.000218807	0.000462433	4.19226e-05	-0.000300756	-0.000225505
1161	2.322	2.73396	0.0965176	0.00134794	0.000189737	0.000464988	4.23311e-05	-0.000299826	-0.000225421
1162	2.324	3.13266	0.100246	0.00153309	0.000177051	0.000467869	4.26979e-05	-0.00029889	-0.000225335
1163	2.326	3.78233	0.0483692	0.00178045	0.0001615	0.000471183	4.30364e-05	-0.000297948	-0.000225249
1164	2.328	3.70138	-0.00877433	0.00191361	0.000126924	0.000474877	4.33249e-05	-0.000296998	-0.000225163
1165	2.33	3.2576	0.0839086	0.0017864	0.000137523	0.000478577	4.35893e-05	-0.000296041	-0.000225075
1166	2.332	3.35092	0.00494836	0.00170068	0.000141303	0.000482064	4.38681e-05	-0.000295077	-0.000224988
1167	2.334	3.5671	-0.0207551	0.00177208	0.000108086	0.000485537	4.41175e-05	-0.000294106	-0.000224899
1168	2.336	3.55784	-0.208828	0.00181904	4.07714e-05	0.000489128	4.42664e-05	-0.000293128	-0.000224811
1169	2.338	3.80084	-0.187928	0.00187237	-1.19808e-05	0.000492819	4.42952e-05	-0.000292142	-0.000224722
1170	2.34	4.00089	-0.204809	0.00197552	-1.12353e-05	0.000496667	4.4272e-05	-0.000291149	-0.000224634
1171	2.342	3.91974	-0.0886744	0.00200149	1.92717e-05	0.000500644	4.428e-05	-0.000290147	-0.000224545
1172	2.344	3.93405	-0.119959	0.00198321	4.5278e-05	0.000504629	4.43446e-05	-0.000289138	-0.000224456
1173	2.346	3.52762	-0.202155	0.00188748	9.30646e-06	0.0005085	4.43991e-05	-0.000288121	-0.000224368
1174	2.348	3.32584	-0.28766	0.00174027	-4.36087e-05	0.000512127	4.43648e-05	-0.000287097	-0.000224279
1175	2.35	3.15618	-0.324427	0.00164943	-8.23267e-05	0.000515517	4.42389e-05	-0.000286066	-0.00022419
1176	2.352	3.42275	-0.369379	0.00167009	-0.000108371	0.000518837	4.40482e-05	-0.000285028	-0.000224102
1177	2.354	3.22377	-0.638098	0.00168375	-0.000206898	0.000522191	4.37329e-05	-0.000283984	-0.000224015
1178	2.356	3.01758	-0.63249	0.00158485	-0.000289624	0.000525459	4.32364e-05	-0.000282933	-0.000223928
1179	2.358	2.77413	-0.606958	0.00147534	-0.000280394	0.000528519	4.26664e-05	-0.000281876	-0.000223843
1180	2.36	2.3403	-0.51152	0.00131162	-0.000243088	0.000531306	4.21429e-05	-0.000280813	-0.000223759
1181	2.362	2.50479	-0.506455	0.00124502	-0.000212175	0.000533863	4.16876e-05	-0.000279746	-0.000223675
1182	2.364	2.08951	-0.522102	0.00118283	-0.000215972	0.000536291	4.12595e-05	-0.000278673	-0.000223593
1183	2.366	1.99659	-0.331149	0.00105934	-0.000161676	0.000538533	4.08819e-05	-0.000277596	-0.000223511
1184	2.368	1.79305	-0.36373	0.000986255	-0.00011267	0.000540578	4.06075e-05	-0.000276515	-0.00022343
1185	2.37	2.10517	-0.383376	0.0010096	-0.000129474	0.000542574	4.03654e-05	-0.00027543	-0.000223349
1186	2.372	3.03278	-0.571524	0.00130227	-0.00019489	0.000544886	4.0041e-05	-0.00027434	-0.000223269
1187	2.374	2.84748	-0.607029	0.00147649	-0.000265261	0.000547665	3.95808e-05	-0.000273245	-0.00022319
1188	2.376	2.90472	-0.652634	0.00144348	-0.000291083	0.000550585	3.90245e-05	-0.000272143	-0.000223112
1189	2.378	2.85095	-0.49436	0.00144177	-0.000256347	0.00055347	3.84771e-05	-0.000271036	-0.000223035
1190	2.38	2.48287	-0.481151	0.00133878	-0.000203228	0.000556251	3.80175e-05	-0.000269924	-0.000222959
1191	2.382	2.30593	-0.456804	0.00120646	-0.000191958	0.000558796	3.76223e-05	-0.000268806	-0.000222884
1192	2.384	1.21981	-0.436582	0.000903175	-0.000178493	0.000560906	3.72519e-05	-0.000267684	-0.000222809
1193	2.386	1.20862	-0.406627	0.00063934	-0.000163273	0.000562448	3.69101e-05	-0.00026656	-0.000222735
1194	2.388	1.23858	-0.355053	0.000641233	-0.000138253	0.000563729	3.66086e-05	-0.000265432	-0.000222662
1195	2.39	2.46003	-0.116356	0.00093661	-4.79991e-05	0.000565307	3.64223e-05	-0.000264302	-0.000222589
1196	2.392	2.53858	-0.0433015	0.00124355	4.89695e-05	0.000567487	3.64233e-05	-0.000263167	-0.000222516
1197	2.394	2.2532	0.00313137	0.00119172	8.58564e-05	0.000569922	3.65581e-05	-0.000262027	-0.000222443
1198	2.396	2.23042	0.4163	0.00111575	0.000229029	0.000572229	3.6873e-05	-0.000260882	-0.00022237
1199	2.398	2.19226	0.404888	0.00109864	0.000354125	0.000574444	3.74562e-05	-0.000259733	-0.000222295
1200	2.4	2.13443	0.326249	0.00107318	0.000325528	0.000576616	3.81358e-05	-0.00025858	-0.000222218
1201	2.402	2.10132	0.417825	0.00104891	0.000329113	0.000578738	3.87904e-05	-0.000257423	-0.000222141
1202	2.404	1.73015	0.384911	0.000950027	0.000346984	0.000580737	3.94665e-05	-0.000256261	-0.000222062
1203	2.406	1.51223	0.378274	0.000807139	0.00033416	0.000582494	4.01477e-05	-0.000255096	-0.000221982
1204	2.408	0.772468	0.142223	0.000576486	0.000257853	0.000583878	4.07397e-05	-0.000253928	-0.0002219
1205	2.41	0.599846	0.150381	0.000356613	0.000186166	0.000584811	4.11837e-05	-0.000252759	-0.000221818
1206	2.412	0.177555	0.151818	0.000212326	0.000188692	0.00058538	4.15586e-05	-0.000251588	-0.000221735
1207	2.414	-0.212752	0.370039	1.62078e-05	0.000256861	0.000585608	4.20041e-05	-0.000250417	-0.000221651
1208	2.416	-0.322863	0.394709	-0.000105581	0.000332289	0.000585519	4.25933e-05	-0.000249246	-0.000221565
1209	2.418	-0.767881	0.440522	-0.000240393	0.000353837	0.000585173	4.32794e-05	-0.000248075	-0.000221479
1210	2.42	-1.48938	0.327339	-0.000520771	0.000332303	0.000584412	4.39655e-05	-0.000246907	-0.000221391
1211	2.422	-1.1581	0.28702	-0.000616312	0.00028385	0.000583274	4.45817e-05	-0.00024574	-0.000221302
1212	2.424	-0.959331	0.251668	-0.000492736	0.000259716	0.000582165	4.51253e-05	-0.000244576	-0.000221212
1213	2.426	0.203968	0.471283	-0.000171052	0.000316808	0.000581502	4.57018e-05	-0.000243413	-0.00022112
1214	2.428	0.317922	0.439936	0.000130444	0.00037515	0.000581461	4.63937e-05	-0.00024225	-0.000221027
1215	2.43	0.483195	0.354969	0.000194318	0.000338308	0.000581786	4.71072e-05	-0.000241086	-0.000220933
1216	2.432	-0.321649	0.230931	3.94319e-05	0.000272496	0.00058202	4.7718e-05	-0.000239922	-0.000220838
1217	2.434	-0.234862	0.20983	-0.00013414	0.000226639	0.000581925	4.82171e-05	-0.000238758	-0.000220741
1218	2.436	-0.0697821	0.201095	-7.67754e-05	0.000216813	0.000581714	4.86606e-05	-0.000237595	-0.000220644
1219	2.438	-0.420982	0.0949871	-0.000123691	0.000180419	0.000581513	4.90578e-05	-0.000236432	-0.000220546
1220	2.44	-0.238943	0.0817365	-0.000166565	0.000142613	0.000581223	4.93809e-05	-0.000235269	-0.000220447
1221	2.442	0.107297	0.17446	-4.33785e-05	0.00016694	0.000581013	4.96904e-05	-0.000234107	-0.000220348
1222	2.444	0.155276	0.20876	4.78917e-05	0.000206126	0.000581018	5.00635e-05	-0.000232945	-0.000220248
1223	2.446	0.477848	0.261375	0.00013353	0.000232777	0.000581199	5.05024e-05	-0.000231783	-0.000220147
1224	2.448	0.944609	0.280014	0.000318879	0.000254531	0.000581652	5.09897e-05	-0.00023062	-0.000220045
1225	2.45	2.37856	0.54046	0.000768845	0.000341231	0.000582739	5.15855e-05	-0.000229454	-0.000219941
1226	2.452	2.77892	0.576914	0.001203	0.000433497	0.000584711	5.23602e-05	-0.000228285	-0.000219837
1227	2.454	3.28253	0.621175	0.00141564	0.000458201	0.00058733	5.32519e-05	-0.00022711	-0.00021973
1228	2.456	3.80538	0.405561	0.00165743	0.00040413	0.000590403	5.41142e-05	-0.000225929	-0.000219622
1229	2.458	4.20758	0.450656	0.00187508	0.000350315	0.000593935	5.48687e-05	-0.000224741	-0.000219512
1230	2.46	4.63526	0.473048	0.00207005	0.000370874	0.000597881	5.55898e-05	-0.000223546	-0.000219401
1231	2.462	4.24912	0.411385	0.00207731	0.000358068	0.000602028	5.63188e-05	-0.000222342	-0.000219288
1232	2.464	4.3235	0.36184	0.00200043	0.000322778	0.000606106	5.69996e-05	-0.000221129	-0.000219174
1233	2.466	4.38248	0.36179	0.00202952	0.000306739	0.000610136	5.76291e-05	-0.000219909	-0.000219059
1234	2.468	4.29179	0.158085	0.0020193	0.000242522	0.000614184	5.81784e-05	-0.000218681	-0.000218943
1235	2.47	4.57626	0.247709	0.00206275	0.000206326	0.000618266	5.86273e-05	-0.000217444	-0.000218826
1236	2.472	4.78576	0.393041	0.00217766	0.000279202	0.000622507	5.91128e-05	-0.000216199	-0.000218707
1237	2.474	4.54432	0.40614	0.00216733	0.000328161	0.000626852	5.97201e-05	-0.000214946	-0.000218588
1238	2.476	4.5318	0.393722	0.00210413	0.000327822	0.000631123	6.03761e-05	-0.000213683	-0.000218467
1239	2.478	4.66648	0.42096	0.00213047	0.000331898	0.000635358	6.10358e-05	-0.000212413	-0.000218345
1240	2.48	5.95699	0.527682	0.00246704	0.000373203	0.000639955	6.17409e-05	-0.000211133	-0.000218222
1241	2.482	5.89779	0.619349	0.00275743	0.000434639	0.00064518	6.25488e-05	-0.000209842	-0.000218096
1242	2.484	6.08931	0.584745	0.00278613	0.000451907	0.000650723	6.34353e-05	-0.000208541	-0.00021797
1243	2.486	5.46073	0.299689	0.00267925	0.000351445	0.000656189	6.42387e-05	-0.000207228	-0.000217841
1244	2.488	5.56047	0.299901	0.0025505	0.000261859	0.000661419	6.4852e-05	-0.000205906	-0.000217711
1245	2.49	5.29921	0.333019	0.00250919	0.0002717	0.000666478	6.53855e-05	-0.000204573	-0.000217581
1246	2.492	4.50809	0.455984	0.00225575	0.000319898	0.000671243	6.59771e-05	-0.00020323	-0.000217449
1247	2.494	4.23206	0.499022	0.00199877	0.000371195	0.000675498	6.66682e-05	-0.000201879	-0.000217315
1248	2.496	3.86332	0.52061	0.00184235	0.000390807	0.000679339	6.74302e-05	-0.000200521	-0.00021718
1249	2.498	4.0542	0.482339	0.00179708	0.000385009	0.000682978	6.82061e-05	-0.000199155	-0.000217044
1250	2.5	3.97521	0.438348	0.00182078	0.000358713	0.000686596	6.89498e-05	-0.000197781	-0.000216906
1251	2.502	3.93885	0.402556	0.00179037	0.000333188	0.000690207	6.96417e-05	-0.000196401	-0.000216767
1252	2.504	5.0875	0.58293	0.00205224	0.000377774	0.00069405	7.03526e-05	-0.000195013	-0.000216626
1253	2.506	5.01204	0.646693	0.00230479	0.000453468	0.000698407	7.11839e-05	-0.000193616	-0.000216484
1254	2.508	4.94781	0.693646	0.00226854	0.000487465	0.00070298	7.21248e-05	-0.00019221	-0.00021634
1255	2.51	5.69296	0.281401	0.00242766	0.000372705	0.000707676	7.2985e-05	-0.000190795	-0.000216194
1256	2.512	5.587	0.13888	0.00257683	0.00019873	0.000712681	7.35564e-05	-0.000189369	-0.000216046
1257	2.514	5.33354	-0.000896773	0.00248822	0.000109899	0.000717746	7.38651e-05	-0.000187934	-0.000215899
1258	2.516	4.65866	-0.169566	0.00226413	1.28948e-05	0.000722498	7.39878e-05	-0.000186489	-0.000215751
1259	2.518	4.60309	-0.247367	0.00208714	-6.47426e-05	0.00072685	7.3936e-05	-0.000185035	-0.000215603
1260	2.52	4.37494	-0.333757	0.00201651	-0.000116668	0.000730953	7.37546e-05	-0.000183573	-0.000215455
1261	2.522	3.69757	-0.459575	0.0017978	-0.000183597	0.000734768	7.34543e-05	-0.000182104	-0.000215308
1262	2.524	3.60262	-0.577095	0.0016108	-0.000260252	0.000738176	7.30105e-05	-0.000180627	-0.000215162
1263	2.526	3.31867	-0.600063	0.00151746	-0.000304763	0.000741304	7.24455e-05	-0.000179145	-0.000215018
1264	2.528	3.71738	-0.462129	0.00154165	-0.000269443	0.000744364	7.18713e-05	-0.000177656	-0.000214874
1265	2.53	3.29041	-0.512592	0.00153177	-0.00024271	0.000747437	7.13591e-05	-0.000176161	-0.000214731
1266	2.532	3.19705	-0.588852	0.00140472	-0.000282911	0.000750373	7.08335e-05	-0.00017466	-0.000214589
1267	2.534	3.3767	-0.763912	0.0014221	-0.000362044	0.0007532	7.01885e-05	-0.000173154	-0.000214449
1268	2.536	3.52281	-0.830159	0.00149649	-0.000438045	0.000756119	6.93884e-05	-0.000171642	-0.00021431
1269	2.538	3.74849	-0.870431	0.00158182	-0.00047192	0.000759197	6.84785e-05	-0.000170123	-0.000214173
1270	2.54	3.54172	-0.519308	0.00158313	-0.000375361	0.000762362	6.76312e-05	-0.000168599	-0.000214038
1271	2.542	3.46417	-0.5216	0.00151223	-0.000266929	0.000765457	6.69889e-05	-0.000167068	-0.000213904
1272	2.544	3.24587	-0.511056	0.00143857	-0.000264924	0.000768408	6.6457e-05	-0.000165531	-0.000213771
1273	2.546	3.22393	-0.583329	0.00137815	-0.000284784	0.000771225	6.59073e-05	-0.000163989	-0.000213639
1274	2.548	3.23479	-0.56266	0.00137228	-0.000301476	0.000773975	6.53211e-05	-0.000162441	-0.000213509
1275	2.55	3.2272	-0.52564	0.00136981	-0.000284011	0.000776718	6.47356e-05	-0.000160887	-0.000213379
1276	2.552	2.26554	-0.153327	0.00113579	-0.000156654	0.000779223	6.42949e-05	-0.000159329	-0.000213251
1277	2.554	2.15431	-0.0932751	0.00087708	-2.20954e-05	0.000781236	6.41162e-05	-0.000157766	-0.000213122
1278	2.556	2.14314	-0.0339381	0.000844672	1.466e-05	0.000782958	6.41087e-05	-0.0001562	-0.000212994
1279	2.558	2.8757	0.0363327	0.00101316	5.46098e-05	0.000784816	6.4178e-05	-0.000154631	-0.000212866
1280	2.56	2.95962	0.139654	0.00120428	0.000108305	0.000787033	6.43409e-05	-0.000153057	-0.000212737
1281	2.562	2.89262	0.162757	0.00120503	0.000147261	0.000789442	6.45965e-05	-0.000151478	-0.000212608
1282	2.564	2.4843	0.329491	0.00108858	0.000206032	0.000791736	6.49498e-05	-0.000149894	-0.000212478
1283	2.566	2.50179	0.374023	0.000992226	0.000271498	0.000793817	6.54273e-05	-0.000148307	-0.000212347
1284	2.568	2.44627	0.4379	0.00097987	0.000304821	0.000795789	6.60036e-05	-0.000146715	-0.000212215
1285	2.57	2.66985	0.281314	0.00101658	0.000275292	0.000797785	6.65837e-05	-0.000145119	-0.000212082
1286	2.572	2.79711	0.275607	0.0010968	0.000224015	0.000799899	6.70831e-05	-0.00014352	-0.000211948
1287	2.574	3.04428	0.32656	0.00118264	0.000237592	0.000802178	6.75447e-05	-0.000141915	-0.000211813
1288	2.576	3.07843	0.27395	0.0012463	0.00023651	0.000804607	6.80188e-05	-0.000140306	-0.000211677
1289	2.578	2.99771	0.26611	0.00123188	0.000217054	0.000807085	6.84723e-05	-0.000138692	-0.00021154
1290	2.58	2.8691	0.275829	0.0011787	0.000217074	0.000809496	6.89065e-05	-0.000137073	-0.000211402
1291	2.582	3.62666	-0.297538	0.00132511	4.03641e-05	0.000812	6.91639e-05	-0.000135449	-0.000211264
1292	2.584	3.67123	-0.289121	0.00151274	-0.000136754	0.000814837	6.90675e-05	-0.000133819	-0.000211126
1293	2.586	3.49202	-0.257145	0.00147732	-0.000124701	0.000817828	6.8806e-05	-0.000132184	-0.000210988
1294	2.588	3.23339	0.149306	0.00136971	1.1738e-05	0.000820675	6.86931e-05	-0.000130542	-0.000210851
1295	2.59	3.2249	0.122266	0.00130273	0.000129736	0.000823347	6.88346e-05	-0.000128896	-0.000210713
1296	2.592	3.22378	0.0587737	0.00129706	0.000100878	0.000825947	6.90652e-05	-0.000127244	-0.000210575
1297	2.594	3.23709	0.0856307	0.00129656	8.8862e-05	0.00082854	6.92549e-05	-0.000125587	-0.000210436
1298	2.596	3.37739	0.0567523	0.00132974	8.76624e-05	0.000831167	6.94314e-05	-0.000123924	-0.000210297
1299	2.598	3.43645	0.0898149	0.0013738	8.84016e-05	0.00083387	6.96075e-05	-0.000122257	-0.000210158
1300	2.6	3.38141	-0.174277	0.00137134	1.56362e-05	0.000836615	6.97115e-05	-0.000120583	-0.000210019
1301	2.602	3.2836	-0.138194	0.00133152	-5.61855e-05	0.000839318	6.9671e-05	-0.000118905	-0.000209879
1302	2.604	3.56515	0.00652282	0.00137183	-2.53885e-07	0.000842022	6.96146e-05	-0.000117221	-0.00020974
1303	2.606	3.75713	-0.00780221	0.00148114	3.99259e-05	0.000844875	6.96542e-05	-0.000115531	-0.000209601
1304	2.608	3.89313	-0.00962831	0.00155578	3.43117e-05	0.000847911	6.97285e-05	-0.000113835	-0.000209461
1305	2.61	3.9633	-0.0131247	0.00160141	3.20816e-05	0.000851069	6.97949e-05	-0.000112133	-0.000209322
1306	2.612	4.07826	0.184167	0.00164202	9.20761e-05	0.000854312	6.9919e-05	-0.000110424	-0.000209182
1307	2.614	4.04558	0.253899	0.00165813	0.000174954	0.000857612	7.0186e-05	-0.000108709	-0.000209042
1308	2.616	4.06219	0.294575	0.00165081	0.00020889	0.000860921	7.05699e-05	-0.000106987	-0.0002089
1309	2.618	4.07367	0.514027	0.001654	0.000289612	0.000864226	7.10684e-05	-0.000105259	-0.000208758
1310	2.62	4.01761	0.561274	0.00163988	0.000372386	0.00086752	7.17304e-05	-0.000103524	-0.000208615
1311	2.622	3.84143	0.603684	0.00158106	0.000399831	0.000870741	7.25026e-05	-0.000101782	-0.00020847
1312	2.624	3.1076	1.04724	0.00136086	0.000551121	0.000873683	7.34536e-05	-0.000100035	-0.000208323
1313	2.626	2.81846	1.09302	0.00111376	0.00070346	0.000876157	7.47081e-05	-9.82825e-05	-0.000208174
1314	2.628	2.97464	1.1325	0.00107855	0.000729519	0.00087835	7.61411e-05	-9.65258e-05	-0.000208021
1315	2.63	2.65999	0.7389	0.00103727	0.000618266	0.000880465	7.74889e-05	-9.47649e-05	-0.000207866
1316	2.632	2.60596	0.799292	0.000945927	0.000513541	0.000882449	7.86207e-05	-9.3e-05	-0.000207709
1317	2.634	2.64882	0.855495	0.000939704	0.000549374	0.000884334	7.96836e-05	-9.12313e-05	-0.00020755
1318	2.636	2.7051	0.762536	0.000959737	0.00053728	0.000886234	8.07703e-05	-8.94589e-05	-0.000207388
1319	2.638	2.48423	0.845082	0.000916973	0.000533413	0.00088811	8.1841e-05	-8.76827e-05	-0.000207224
1320	2.64	2.43919	0.837847	0.000850081	0.00055633	0.000889878	8.29307e-05	-8.59029e-05	-0.000207059
1321	2.642	3.08122	1.14716	0.000988636	0.000650106	0.000891716	8.41372e-05	-8.41195e-05	-0.00020689
1322	2.644	2.88162	1.15312	0.00109039	0.000748002	0.000893795	8.55353e-05	-8.23319e-05	-0.000206719
1323	2.646	2.40158	1.06042	0.000924977	0.000720262	0.000895811	8.70035e-05	-8.05403e-05	-0.000206545
1324	2.648	2.36875	0.822814	0.000799266	0.0006164	0.000897535	8.83402e-05	-7.87452e-05	-0.000206369
1325	2.65	2.15306	0.852924	0.000736488	0.000550912	0.000899071	8.95075e-05	-7.6947e-05	-0.00020619
1326	2.652	1.84096	0.927143	0.000607215	0.000582862	0.000900414	9.06413e-05	-7.51462e-05	-0.000206008
1327	2.654	1.66812	1.1992	0.000488144	0.000690416	0.00090151	9.19146e-05	-7.33432e-05	-0.000205824
1328	2.656	1.72386	1.15246	0.00045665	0.000760164	0.000902454	9.33651e-05	-7.15383e-05	-0.000205638
1329	2.658	1.42009	1.16919	0.00039398	0.000750115	0.000903305	9.48754e-05	-6.97317e-05	-0.000205448
1330	2.66	1.11118	1.0002	0.000244489	0.000701858	0.000903944	9.63274e-05	-6.79238e-05	-0.000205255
1331	2.662	1.03381	0.949645	0.000148902	0.000632567	0.000904337	9.76618e-05	-6.61151e-05	-0.00020506
1332	2.664	0.985938	0.876879	0.000115468	0.000593338	0.000904601	9.88877e-05	-6.43059e-05	-0.000204862
1333	2.666	1.02879	0.752513	0.00011066	0.000531038	0.000904827	0.000100012	-6.24963e-05	-0.000204662
1334	2.668	1.0976	0.663615	0.000133634	0.000463692	0.000905072	0.000101007	-6.06861e-05	-0.00020446
1335	2.67	1.04043	0.53614	0.000132796	0.00039537	0.000905338	0.000101866	-5.88754e-05	-0.000204256
1336	2.672	0.982003	0.499203	0.000101666	0.000343281	0.000905573	0.000102605	-5.70643e-05	-0.000204051
1337	2.674	1.00703	0.347127	9.01071e-05	0.000283501	0.000905764	0.000103231	-5.52528e-05	-0.000203845
1338	2.676	1.0065	0.207183	9.23341e-05	0.000191529	0.000905947	0.000103706	-5.34409e-05	-0.000203637
1339	2.678	1.22742	0.233991	0.000141205	0.000155455	0.00090618	0.000104053	-5.16285e-05	-0.000203429
1340	2.68	1.15637	0.104289	0.00017329	0.000122581	0.000906495	0.000104331	-4.98155e-05	-0.000203221
1341	2.682	1.17339	0.00781065	0.000156825	5.11794e-05	0.000906825	0.000104505	-4.80019e-05	-0.000203012
1342	2.684	1.12367	-0.213582	0.000145441	-4.88765e-05	0.000907127	0.000104507	-4.61876e-05	-0.000202803
1343	2.686	1.08206	-0.290076	0.000120101	-0.000142687	0.000907393	0.000104316	-4.43728e-05	-0.000202594
1344	2.688	1.26791	-0.324327	0.000150848	-0.000178015	0.000907664	0.000103995	-4.25575e-05	-0.000202386
1345	2.69	0.945168	-0.406382	0.000114661	-0.000215078	0.000907929	0.000103602	-4.07416e-05	-0.000202179
1346	2.692	0.935047	-0.499489	3.18168e-05	-0.000270532	0.000908076	0.000103116	-3.89255e-05	-0.000201972
1347	2.694	1.21233	-0.569768	9.18372e-05	-0.000322302	0.000908199	0.000102524	-3.71091e-05	-0.000201767
1348	2.696	0.81963	-0.747318	6.07693e-05	-0.000400458	0.000908352	0.000101801	-3.52924e-05	-0.000201564
1349	2.698	0.707935	-0.709595	-6.29105e-05	-0.000444859	0.00090835	0.000100956	-3.34757e-05	-0.000201362
1350	2.7	0.663381	-0.747903	-0.000103696	-0.000445743	0.000908183	0.000100065	-3.16593e-05	-0.000201162
1351	2.702	1.25988	-0.57017	2.41393e-05	-0.000402868	0.000908104	9.92163e-05	-2.98431e-05	-0.000200963
1352	2.704	1.32306	-0.494473	0.000177628	-0.000324362	0.000908305	9.84891e-05	-2.80265e-05	-0.000200766
1353	2.706	1.39406	-0.446173	0.000206	-0.000286299	0.000908689	9.78784e-05	-2.62091e-05	-0.000200571
1354	2.708	0.819592	-0.386375	8.25546e-05	-0.0002532	0.000908978	9.73389e-05	-2.43912e-05	-0.000200376
1355	2.71	0.774337	-0.356118	-6.85705e-05	-0.000225737	0.000908992	9.686e-05	-2.25732e-05	-0.000200182
1356	2.712	0.599013	-0.269166	-0.000124659	-0.000189784	0.000908798	9.64445e-05	-2.07556e-05	-0.000199989
1357	2.714	0.899996	-0.233777	-9.83077e-05	-0.000152225	0.000908575	9.61025e-05	-1.89384e-05	-0.000199797
1358	2.716	0.877724	-0.184082	-3.55117e-05	-0.000126307	0.000908442	9.58239e-05	-1.71216e-05	-0.000199605
1359	2.718	0.912428	-0.100864	-3.61121e-05	-8.54395e-05	0.00090837	9.56122e-05	-1.53048e-05	-0.000199414
1360	2.72	0.519682	-0.0488482	-0.000124918	-4.38449e-05	0.000908209	9.54829e-05	-1.34884e-05	-0.000199223
1361	2.722	0.678184	0.0778425	-0.000184245	1.13363e-05	0.0009079	9.54504e-05	-1.16726e-05	-0.000199032
1362	2.724	0.764659	0.171709	-0.000129468	7.95968e-05	0.000907586	9.55413e-05	-9.85743e-06	-0.000198841
1363	2.726	0.475667	0.144109	-0.000181233	9.96418e-05	0.000907275	9.57206e-05	-8.04288e-06	-0.00019865
1364	2.728	0.684334	0.104497	-0.000203901	7.79746e-05	0.00090689	9.58982e-05	-6.2291e-06	-0.000198458
1365	2.73	0.754954	0.0695423	-0.000140944	5.40091e-05	0.000906545	9.60302e-05	-4.41601e-06	-0.000198266
1366	2.732	0.483354	0.142524	-0.000192332	6.52291e-05	0.000906212	9.61494e-05	-2.60358e-06	-0.000198074
1367	2.734	0.407121	0.198546	-0.000278681	0.000104879	0.000905741	9.63195e-05	-7.921e-07	-0.000197881
1368	2.736	0.214694	0.217389	-0.000346175	0.00012761	0.000905116	9.6552e-05	1.01813e-06	-0.000197688
1369	2.738	0.411853	0.181936	-0.000348572	0.000121755	0.000904422	9.68014e-05	2.82698e-06	-0.000197494
1370	2.74	0.568852	0.165052	-0.000267766	0.000104735	0.000903805	9.70279e-05	4.63459e-06	-0.0001973
1371	2.742	0.671524	0.123861	-0.000209453	8.5921e-05	0.000903328	9.72185e-05	6.44124e-06	-0.000197106
1372	2.744	0.403405	-0.0458783	-0.000252353	1.93392e-05	0.000902866	9.73238e-05	8.24697e-06	-0.000196911
1373	2.746	0.360206	-0.0612504	-0.00032998	-3.91742e-05	0.000902284	9.7304e-05	1.00515e-05	-0.000196717
1374	2.748	0.592839	-0.0746517	-0.000288376	-4.88317e-05	0.000901665	9.72159e-05	1.18549e-05	-0.000196522
1375	2.75	0.752185	0.182073	-0.000198542	2.65421e-05	0.000901179	9.71937e-05	1.36572e-05	-0.000196328
1376	2.752	0.668098	0.213301	-0.000184113	0.000115863	0.000900796	9.73361e-05	1.54588e-05	-0.000196133
1377	2.754	0.752726	0.21612	-0.00018747	0.000125839	0.000900424	9.75778e-05	1.72597e-05	-0.000195938
1378	2.756	0.9303	0.18792	-0.000128523	0.000117243	0.000900108	9.78208e-05	1.90599e-05	-0.000195742
1379	2.758	1.23394	0.16771	-1.74262e-05	0.00010145	0.000899962	9.80395e-05	2.08598e-05	-0.000195546
1380	2.76	1.14831	0.0971973	3.10067e-05	7.24343e-05	0.000899976	9.82134e-05	2.26598e-05	-0.00019535
1381	2.762	1.38475	-0.195792	6.3442e-05	-4.18258e-05	0.00090007	9.8244e-05	2.44599e-05	-0.000195153
1382	2.764	1.19166	-0.288364	7.02937e-05	-0.000162979	0.000900204	9.80392e-05	2.62603e-05	-0.000194957
1383	2.766	1.04621	-0.318078	-1.37788e-05	-0.000201858	0.000900261	9.76744e-05	2.80608e-05	-0.000194762
1384	2.768	1.08876	-0.175414	-4.17453e-05	-0.000167224	0.000900205	9.73053e-05	2.98612e-05	-0.000194567
1385	2.77	1.09937	-0.228505	-3.25512e-05	-0.000139893	0.000900131	9.69982e-05	3.16615e-05	-0.000194373
1386	2.772	1.04982	-0.178273	-4.52828e-05	-0.000141444	0.000900053	9.67169e-05	3.34616e-05	-0.00019418
1387	2.774	0.698956	-0.0647399	-0.000144077	-9.09237e-05	0.000899864	9.64845e-05	3.52613e-05	-0.000193987
1388	2.776	0.748602	-0.0300743	-0.000219251	-4.52658e-05	0.0008995	9.63483e-05	3.70603e-05	-0.000193794
1389	2.778	0.883971	-0.0408546	-0.000178651	-3.84542e-05	0.000899102	9.62646e-05	3.88585e-05	-0.000193602
1390	2.78	1.06092	-0.111832	-0.000107737	-6.4655e-05	0.000898816	9.61615e-05	4.06562e-05	-0.000193409
1391	2.782	0.705051	-0.12455	-0.000153781	-9.14602e-05	0.000898554	9.60054e-05	4.24533e-05	-0.000193217
1392	2.784	0.454059	-0.1099	-0.000301712	-9.15057e-05	0.000898099	9.58224e-05	4.42495e-05	-0.000193026
1393	2.786	0.902353	-0.165694	-0.000258173	-0.000105011	0.000897539	9.56259e-05	4.60446e-05	-0.000192834
1394	2.788	0.713356	-0.221674	-0.000199867	-0.000140587	0.000897081	9.53803e-05	4.78387e-05	-0.000192644
1395	2.79	0.525984	-0.235231	-0.000292907	-0.000162962	0.000896588	9.50767e-05	4.96319e-05	-0.000192454
1396	2.792	1.42444	-0.564065	-0.000127026	-0.000270602	0.000896168	9.46432e-05	5.14242e-05	-0.000192264
1397	2.794	1.46084	-0.546814	9.21392e-05	-0.000368612	0.000896133	9.40039e-05	5.32165e-05	-0.000192076
1398	2.796	1.47337	-0.587977	0.000100375	-0.000376722	0.000896326	9.32586e-05	5.50092e-05	-0.00019189
1399	2.798	0.978177	-0.927408	-1.79594e-05	-0.000496291	0.000896408	9.23856e-05	5.6802e-05	-0.000191705
1400	2.8	0.36206	-0.901599	-0.000285971	-0.000594926	0.000896104	9.12944e-05	5.85942e-05	-0.000191522
1401	2.802	0.167992	-0.878904	-0.000482282	-0.000580392	0.000895336	9.01191e-05	6.03849e-05	-0.000191342
1402	2.804	0.516949	-0.569811	-0.000448808	-0.000477325	0.000894405	8.90613e-05	6.21737e-05	-0.000191164
1403	2.806	0.318444	-0.517152	-0.000416386	-0.000364889	0.00089354	8.82191e-05	6.39607e-05	-0.000190988
1404	2.808	0.239792	-0.501534	-0.00048577	-0.000344158	0.000892638	8.75101e-05	6.5746e-05	-0.000190813
1405	2.81	-0.0206072	-0.634057	-0.000569885	-0.000381293	0.000891582	8.67846e-05	6.75292e-05	-0.000190639
1406	2.812	-0.231253	-0.567845	-0.000685421	-0.000402612	0.000890327	8.60007e-05	6.93098e-05	-0.000190467
1407	2.814	-0.251006	-0.579672	-0.000743653	-0.00038621	0.000888898	8.52119e-05	7.10876e-05	-0.000190297
1408	2.816	0.3538	-0.558626	-0.000607722	-0.000383918	0.000887546	8.44418e-05	7.28627e-05	-0.000190128
1409	2.818	0.578519	-0.58185	-0.000413577	-0.000385183	0.000886525	8.36727e-05	7.46358e-05	-0.00018996
1410	2.82	0.458532	-0.554031	-0.000391994	-0.000384327	0.00088572	8.29032e-05	7.64072e-05	-0.000189795
1411	2.822	0.839611	-0.498335	-0.000333177	-0.000358804	0.000884994	8.216e-05	7.81772e-05	-0.00018963
1412	2.824	0.931233	-0.41267	-0.000223972	-0.000315201	0.000884437	8.1486e-05	7.99461e-05	-0.000189467
1413	2.826	1.06075	-0.365942	-0.000174659	-0.000274396	0.000884039	8.08964e-05	8.17142e-05	-0.000189305
1414	2.828	0.284801	-0.136487	-0.000331905	-0.000188652	0.000883532	8.04334e-05	8.34812e-05	-0.000189145
1415	2.83	0.342241	-0.0561293	-0.000506307	-9.2397e-05	0.000882694	8.01523e-05	8.52466e-05	-0.000188984
1416	2.832	0.179478	-0.00819663	-0.000534709	-5.2865e-05	0.000881653	8.00071e-05	8.70099e-05	-0.000188824
1417	2.834	-0.399876	0.0205158	-0.000714722	-2.94705e-05	0.000880403	7.99247e-05	8.87707e-05	-0.000188664
1418	2.836	-0.296272	0.0586541	-0.000831309	-9.13574e-06	0.000878857	7.98861e-05	9.05284e-05	-0.000188505
1419	2.838	-0.200275	0.161272	-0.00078709	3.42953e-05	0.000877239	7.99113e-05	9.22829e-05	-0.000188345
1420	2.84	0.0111292	0.498781	-0.000717196	0.00017128	0.000875735	8.01169e-05	9.40344e-05	-0.000188185
1421	2.842	0.260914	0.580109	-0.000610677	0.000301612	0.000874407	8.05898e-05	9.57832e-05	-0.000188023
1422	2.844	0.387355	0.639097	-0.00052438	0.000344904	0.000873272	8.12363e-05	9.75297e-05	-0.000187861
1423	2.846	0.113985	0.989382	-0.000562638	0.000472244	0.000872185	8.20534e-05	9.92741e-05	-0.000187697
1424	2.848	0.52345	1.07649	-0.000533502	0.000608368	0.000871089	8.3134e-05	0.000101016	-0.000187531
1425	2.85	0.334611	1.14549	-0.000484233	0.000656585	0.000870071	8.4399e-05	0.000102756	-0.000187362
1426	2.852	0.573193	1.48687	-0.000475644	0.000784258	0.000869111	8.58398e-05	0.000104495	-0.00018719
1427	2.854	0.779156	1.54985	-0.000373049	0.000910044	0.000868262	8.75341e-05	0.000106231	-0.000187015
1428	2.856	0.706287	1.58817	-0.000344604	0.000941117	0.000867545	8.93853e-05	0.000107966	-0.000186836
1429	2.858	0.444892	1.89493	-0.000427429	0.00104836	0.000866773	9.13748e-05	0.0001097	-0.000186653
1430	2.86	0.411228	1.95158	-0.000500914	0.00116133	0.000865844	9.35845e-05	0.000111431	-0.000186466
1431	2.862	0.549617	1.95445	-0.000479208	0.00117932	0.000864864	9.59251e-05	0.000113161	-0.000186274
1432	2.864	0.242391	2.08884	-0.000522629	0.00122159	0.000863862	9.8326e-05	0.000114889	-0.000186078
1433	2.866	0.394344	2.1157	-0.000562815	0.00127134	0.000862777	0.000100819	0.000116615	-0.000185876
1434	2.868	0.437007	2.13977	-0.000519688	0.00128662	0.000861694	0.000103377	0.000118338	-0.000185669
1435	2.87	-0.0362774	1.80682	-0.000625421	0.00118944	0.000860549	0.000105853	0.000120059	-0.000185458
1436	2.872	-0.198404	1.72439	-0.000779907	0.00105896	0.000859144	0.000108101	0.000121777	-0.000185241
1437	2.874	0.0297823	1.69764	-0.00076737	0.00102416	0.000857597	0.000110184	0.000123492	-0.000185021
1438	2.876	0.087653	1.82112	-0.000702444	0.0010537	0.000856127	0.000112262	0.000125205	-0.000184797
1439	2.878	0.171048	1.83503	-0.000671984	0.00109594	0.000854752	0.000114412	0.000126914	-0.000184568
1440	2.88	0.184244	1.81391	-0.000652154	0.00109298	0.000853428	0.000116601	0.000128621	-0.000184335
1441	2.882	0.209797	1.93417	-0.000646089	0.00112324	0.00085213	0.000118817	0.000130325	-0.000184097
1442	2.884	0.238252	1.9478	-0.000636383	0.00116436	0.000850847	0.000121105	0.000132027	-0.000183855
1443	2.886	0.236587	1.9987	-0.000633151	0.00118378	0.000849578	0.000123453	0.000133726	-0.000183608
1444	2.888	-0.0364278	1.54026	-0.000701691	0.00105568	0.000848243	0.000125692	0.000135423	-0.000183356
1445	2.89	-0.270584	1.50414	-0.000825579	0.000900366	0.000846716	0.000127648	0.000137116	-0.000183101
1446	2.892	-0.0825913	1.47352	-0.000839695	0.000878741	0.000845051	0.000129427	0.000138806	-0.000182842
1447	2.894	-0.4033	1.58542	-0.000874412	0.000903363	0.000843336	0.00013121	0.000140493	-0.00018258
1448	2.896	-0.52271	1.56684	-0.000982311	0.000931741	0.00084148	0.000133045	0.000142176	-0.000182314
1449	2.898	-0.557979	1.51891	-0.00102224	0.000910163	0.000839475	0.000134887	0.000143855	-0.000182044
1450	2.9	-0.309483	1.21003	-0.000974561	0.000797859	0.000837478	0.000136595	0.00014553	-0.000181771
1451	2.902	-0.568453	1.15289	-0.000980136	0.000682667	0.000835524	0.000138075	0.000147201	-0.000181495
1452	2.904	-0.799107	1.11375	-0.00109979	0.00065176	0.000833444	0.00013941	0.000148868	-0.000181216
1453	2.906	-0.868297	1.08653	-0.00117424	0.000630199	0.00083117	0.000140692	0.00015053	-0.000180934
1454	2.908	-1.01608	0.998384	-0.00122895	0.000593318	0.000828767	0.000141915	0.000152188	-0.000180651
1455	2.91	-1.14506	0.940195	-0.00129789	0.000546754	0.00082624	0.000143055	0.00015384	-0.000180365
1456	2.912	-0.971325	0.975401	-0.00129026	0.000538732	0.000823652	0.000144141	0.000155487	-0.000180076
1457	2.914	-0.989271	0.919796	-0.00125619	0.000531512	0.000821105	0.000145211	0.00015713	-0.000179786
1458	2.916	-1.26252	0.847997	-0.00132853	0.00049085	0.00081852	0.000146233	0.000158767	-0.000179493
1459	2.918	-1.65794	0.607744	-0.00149073	0.00039248	0.000815701	0.000147117	0.000160398	-0.000179199
1460	2.92	-1.79572	0.498775	-0.00162066	0.000282491	0.00081259	0.000147792	0.000162023	-0.000178904
1461	2.922	-2.1067	0.430116	-0.00173048	0.000226121	0.000809239	0.0001483	0.000163642	-0.000178607
1462	2.924	-2.13828	0.538851	-0.001815	0.000237782	0.000805693	0.000148764	0.000165253	-0.000178309
1463	2.926	-2.33309	0.476641	-0.00187184	0.000251457	0.000802006	0.000149253	0.000166857	-0.000178011
1464	2.928	-2.37456	0.431411	-0.00193103	0.000217015	0.000798203	0.000149722	0.000168453	-0.000177711
1465	2.93	-2.54555	0.510053	-0.00198452	0.000226589	0.000794288	0.000150165	0.000170042	-0.000177411
1466	2.932	-2.05611	0.467853	-0.00191159	0.000237108	0.000790392	0.000150629	0.000171623	-0.00017711
1467	2.934	-2.16688	0.446697	-0.00182431	0.000216438	0.000786656	0.000151083	0.000173196	-0.000176808
1468	2.936	-2.37159	0.347718	-0.00190228	0.000178024	0.000782929	0.000151477	0.000174762	-0.000176505
1469	2.938	-2.37207	0.333469	-0.00195398	0.000141767	0.000779073	0.000151797	0.00017632	-0.000176201
1470	2.94	-2.22516	0.38454	-0.00192195	0.000152399	0.000775197	0.000152091	0.000177871	-0.000175897
1471	2.942	-1.70814	0.520012	-0.00176668	0.000209818	0.000771508	0.000152453	0.000179414	-0.000175592
1472	2.944	-1.64203	0.568678	-0.00163064	0.000266484	0.000768111	0.00015293	0.00018095	-0.000175286
1473	2.946	-1.93107	0.610665	-0.0016865	0.000293936	0.000764794	0.00015349	0.000182479	-0.000174979
1474	2.948	-2.09617	0.257944	-0.00179739	0.000195952	0.00076131	0.00015398	0.000184002	-0.000174671
1475	2.95	-2.31613	0.298258	-0.00189183	9.7443e-05	0.000757621	0.000154273	0.000185517	-0.000174363
1476	2.952	-2.36324	0.342914	-0.00195815	0.000123113	0.000753771	0.000154494	0.000187025	-0.000174054
1477	2.954	-2.20604	0.388258	-0.00193466	0.000150355	0.000749878	0.000154767	0.000188525	-0.000173744
1478	2.956	-2.0821	0.556352	-0.00187043	0.00021617	0.000746073	0.000155134	0.000190017	-0.000173434
1479	2.958	-2.23954	0.666658	-0.0018811	0.000302286	0.000742321	0.000155652	0.000191501	-0.000173123
1480	2.96	-2.39566	0.882256	-0.00195843	0.000403244	0.000738482	0.000156358	0.000192978	-0.00017281
1481	2.962	-2.21587	0.962947	-0.00195545	0.000494946	0.000734568	0.000157256	0.000194447	-0.000172495
1482	2.964	-2.05476	0.971814	-0.00187692	0.000522042	0.000730736	0.000158273	0.000195909	-0.000172179
1483	2.966	-1.36783	0.804691	-0.00167763	0.000471691	0.000727181	0.000159267	0.000197363	-0.00017186
1484	2.968	-1.15511	0.812805	-0.00146604	0.000421101	0.000724037	0.000160159	0.000198811	-0.00017154
1485	2.97	-1.0216	0.817278	-0.0013862	0.000424131	0.000721185	0.000161005	0.000200254	-0.000171218
1486	2.972	-1.09097	0.787882	-0.00137351	0.000415435	0.000718425	0.000161844	0.000201691	-0.000170894
1487	2.974	-1.68817	0.80443	-0.00153479	0.00041051	0.000715517	0.00016267	0.000203122	-0.000170569
1488	2.976	-1.71117	0.805502	-0.00168502	0.000415102	0.000712297	0.000163496	0.000204546	-0.000170242
1489	2.978	-1.28424	0.640413	-0.00159139	0.00036293	0.000709021	0.000164274	0.000205964	-0.000169913
1490	2.98	-1.50303	0.655285	-0.00154436	0.000315067	0.000705885	0.000164952	0.000207376	-0.000169584
1491	2.982	-1.58696	0.601019	-0.00161896	0.000301834	0.000702722	0.000165569	0.000208781	-0.000169252
1492	2.984	-1.86129	0.590836	-0.00170676	0.000280768	0.000699396	0.000166151	0.00021018	-0.00016892
1493	2.986	-1.96206	0.529404	-0.00179857	0.000257461	0.000695891	0.00016669	0.000211572	-0.000168587
1494	2.988	-1.89584	0.508693	-0.00180927	0.000230861	0.000692283	0.000167178	0.000212957	-0.000168252
1495	2.99	-1.50114	0.788629	-0.00170199	0.000310938	0.000688772	0.00016772	0.000214334	-0.000167917
1496	2.992	-1.22463	0.734657	-0.00154462	0.000380618	0.000685525	0.000168411	0.000215705	-0.00016758
1497	2.994	-1.03565	0.708769	-0.00143623	0.000354727	0.000682544	0.000169147	0.00021707	-0.000167242
1498	2.996	-1.12594	0.746196	-0.00141515	0.000357394	0.000679693	0.000169859	0.00021843	-0.000166902
1499	2.998	-0.956832	0.703973	-0.00139879	0.000354955	0.000676879	0.000170571	0.000219783	-0.000166561
1500	3	-0.720403	0.623854	-0.00130463	0.000315779	0.000674176	0.000171242	0.000221132	-0.000166218
1501	3.002	-0.5543	0.73216	-0.00121118	0.000323641	0.00067166	0.000171881	0.000222475	-0.000165875
1502	3.004	-0.827087	0.660057	-0.00123895	0.000334006	0.00066921	0.000172539	0.000223813	-0.00016553
1503	3.006	-0.805406	0.639911	-0.0013011	0.000304227	0.00066667	0.000173177	0.000225147	-0.000165183
1504	3.008	-1.55736	0.532904	-0.00147733	0.000263539	0.000663891	0.000173745	0.000226475	-0.000164836
1505	3.01	-1.58979	0.48055	-0.00166643	0.000212783	0.000660747	0.000174221	0.000227796	-0.000164487
1506	3.012	-1.79249	0.420986	-0.00172474	0.000176851	0.000657356	0.000174611	0.000229111	-0.000164138
1507	3.014	-1.41228	0.523657	-0.00168479	0.000189363	0.000653947	0.000174977	0.000230419	-0.000163788
1508	3.016	-1.02912	0.513333	-0.00150534	0.000217261	0.000650757	0.000175384	0.00023172	-0.000163437
1509	3.018	-1.07288	0.520304	-0.00142681	0.000215253	0.000647824	0.000175816	0.000233016	-0.000163086
1510	3.02	-1.07182	0.453863	-0.00143926	0.000195706	0.000644958	0.000176227	0.000234306	-0.000162733
1511	3.022	-1.07098	0.409155	-0.00144107	0.000160008	0.000642078	0.000176583	0.00023559	-0.00016238
1512	3.024	-0.792029	0.429069	-0.0013767	0.000151295	0.00063926	0.000176894	0.000236868	-0.000162026
1513	3.026	-0.653398	0.432022	-0.00127951	0.000157476	0.000636604	0.000177203	0.000238142	-0.000161672
1514	3.028	-0.611266	0.438181	-0.0012387	0.000159357	0.000634086	0.00017752	0.00023941	-0.000161317
1515	3.03	-0.148526	0.38458	-0.00112071	0.000143564	0.000631726	0.000177823	0.000240673	-0.000160961
1516	3.032	-0.647892	0.152035	-0.00113164	5.3175e-05	0.000629474	0.000178019	0.000241932	-0.000160605
1517	3.034	-0.621518	0.131716	-0.00124645	-2.68135e-05	0.000627096	0.000178046	0.000243186	-0.000160249
1518	3.036	-0.797402	0.119443	-0.00128424	-3.79669e-05	0.000624565	0.000177981	0.000244436	-0.000159893
1519	3.038	-0.526507	0.316773	-0.00126379	1.88957e-05	0.000622017	0.000177962	0.00024568	-0.000159537
1520	3.04	-0.916466	0.243343	-0.00129431	5.66477e-05	0.000619459	0.000178037	0.000246919	-0.000159181
1521	3.042	-0.929504	0.251336	-0.00139241	3.52324e-05	0.000616772	0.000178129	0.000248152	-0.000158825
1522	3.044	-0.930274	-0.0341332	-0.00139784	-5.24447e-05	0.000613982	0.000178112	0.00024938	-0.000158469
1523	3.046	-0.76783	-0.0775493	-0.00136148	-0.000156187	0.000611223	0.000177904	0.000250602	-0.000158113
1524	3.048	-0.896838	-0.0829742	-0.00135564	-0.000172413	0.000608506	0.000177575	0.000251819	-0.000157758
1525	3.05	-0.84061	0.0112962	-0.00137508	-0.000145611	0.000605775	0.000177257	0.000253031	-0.000157403
1526	3.052	-0.936546	-0.00670555	-0.00138663	-0.000122737	0.000603013	0.000176989	0.000254237	-0.000157049
1527	3.054	-0.740402	-0.0163879	-0.00136486	-0.000132347	0.000600262	0.000176733	0.000255438	-0.000156696
1528	3.056	-1.21528	-0.105288	-0.0014333	-0.000164109	0.000597464	0.000176437	0.000256632	-0.000156343
1529	3.058	-1.69628	-0.18449	-0.00166296	-0.000217595	0.000594367	0.000176055	0.000257821	-0.000155991
1530	3.06	-1.46762	-0.255856	-0.00172509	-0.0002656	0.000590979	0.000175572	0.000259003	-0.00015564
1531	3.062	-2.05006	-0.413546	-0.00181136	-0.000338129	0.000587443	0.000174968	0.000260178	-0.00015529
1532	3.064	-2.00566	-0.484816	-0.00194149	-0.000410624	0.00058369	0.00017422	0.000261345	-0.000154941
1533	3.066	-2.26389	-0.552548	-0.00199441	-0.000455004	0.000579754	0.000173354	0.000262505	-0.000154595
1534	3.068	-2.58014	-0.521203	-0.00213319	-0.000467313	0.000575626	0.000172432	0.000263656	-0.00015425
1535	3.07	-2.22176	-0.541563	-0.00212514	-0.000464812	0.000571368	0.0001715	0.000264799	-0.000153907
1536	3.072	-2.09443	-0.534754	-0.00201146	-0.000469975	0.000567232	0.000170565	0.000265933	-0.000153566
1537	3.074	-1.47167	-0.280974	-0.00183481	-0.000389463	0.000563385	0.000169705	0.00026706	-0.000153226
1538	3.076	-1.28289	-0.26668	-0.00164352	-0.000306607	0.000559907	0.000169009	0.00026818	-0.000152888
1539	3.078	-0.972994	-0.298032	-0.0015267	-0.000312851	0.000556737	0.00016839	0.000269293	-0.000152551
1540	3.08	-1.34616	-0.681643	-0.00154367	-0.000443437	0.000553666	0.000167634	0.000270401	-0.000152216
1541	3.082	-1.06275	-0.671619	-0.00156693	-0.000561088	0.000550556	0.000166629	0.000271502	-0.000151883
1542	3.084	-0.770133	-0.670632	-0.00143166	-0.000558548	0.000547557	0.000165509	0.000272597	-0.000151552
1543	3.086	-0.40946	-0.757304	-0.00127798	-0.000586219	0.000544848	0.000164365	0.000273687	-0.000151223
1544	3.088	-0.266843	-0.748264	-0.00116	-0.000611369	0.00054241	0.000163167	0.000274772	-0.000150897
1545	3.09	0.0341459	-0.709417	-0.00105622	-0.000597287	0.000540193	0.000161958	0.000275852	-0.000150573
1546	3.092	0.0182629	-0.801461	-0.000990175	-0.000614788	0.000538147	0.000160746	0.000276928	-0.000150251
1547	3.094	0.156076	-0.753499	-0.000962969	-0.000629434	0.000536194	0.000159502	0.000278001	-0.000149932
1548	3.096	0.203163	-0.719233	-0.000920762	-0.000604602	0.00053431	0.000158268	0.000279069	-0.000149616
1549	3.098	0.625796	-0.691357	-0.000810733	-0.00058604	0.000532579	0.000157077	0.000280134	-0.000149302
1550	3.1	1.22616	-0.647454	-0.000568963	-0.00056446	0.000531199	0.000155927	0.000281197	-0.00014899
1551	3.102	1.63236	-0.602796	-0.0003311	-0.00053763	0.000530299	0.000154825	0.000282257	-0.00014868
1552	3.104	2.29691	-0.546422	-7.79485e-05	-0.000506897	0.00052989	0.00015378	0.000283317	-0.000148373
1553	3.106	2.67024	-0.44755	0.000167382	-0.000459216	0.000529979	0.000152814	0.000284377	-0.000148067
1554	3.108	2.85158	-0.460633	0.000297661	-0.000433236	0.000530444	0.000151922	0.000285438	-0.000147763
1555	3.11	3.03205	-0.714406	0.000382021	-0.000517452	0.000531124	0.000150971	0.0002865	-0.000147461
1556	3.112	2.82651	-0.67275	0.000374266	-0.000584557	0.00053188	0.000149869	0.000287564	-0.000147161
1557	3.114	2.62899	-0.635656	0.000276511	-0.000560761	0.000532531	0.000148724	0.000288629	-0.000146864
1558	3.116	2.05239	-0.761455	9.04082e-05	-0.000589288	0.000532898	0.000147574	0.000289695	-0.000146569
1559	3.118	1.85526	-0.714614	-9.56027e-05	-0.000614764	0.000532893	0.00014637	0.000290761	-0.000146276
1560	3.12	1.87917	-0.648672	-0.000138634	-0.000580315	0.000532658	0.000145174	0.000291826	-0.000145986
1561	3.122	1.72412	-0.343568	-0.000171646	-0.000465152	0.000532348	0.000144129	0.000292891	-0.000145697
1562	3.124	1.99087	-0.325456	-0.000146838	-0.00036493	0.00053203	0.000143299	0.000293955	-0.000145411
1563	3.126	2.03621	-0.280748	-7.4314e-05	-0.000346077	0.000531809	0.000142588	0.000295018	-0.000145126
1564	3.128	2.07618	-0.1713	-5.57834e-05	-0.000298678	0.000531678	0.000141943	0.000296082	-0.000144842
1565	3.13	2.30109	-0.139265	5.50369e-06	-0.000255235	0.000531628	0.000141389	0.000297145	-0.000144559
1566	3.132	2.3379	-0.171987	6.60385e-05	-0.000256217	0.0005317	0.000140878	0.000298208	-0.000144277
1567	3.134	2.5156	-0.210183	0.000115333	-0.000279143	0.000531881	0.000140342	0.000299272	-0.000143997
1568	3.136	2.66655	-0.225576	0.000191806	-0.000296651	0.000532188	0.000139767	0.000300337	-0.000143717
1569	3.138	2.60022	-0.249426	0.000210177	-0.000309672	0.00053259	0.00013916	0.000301402	-0.000143439
1570	3.14	2.44233	-0.544173	0.000155013	-0.000409989	0.000532955	0.000138441	0.000302468	-0.000143162
1571	3.142	2.19108	-0.585389	5.58203e-05	-0.000515728	0.000533166	0.000137515	0.000303534	-0.000142887
1572	3.144	1.51136	-0.623225	-0.000167617	-0.000541179	0.000533054	0.000136458	0.0003046	-0.000142614
1573	3.146	1.21303	-0.622857	-0.000402265	-0.000553629	0.000532485	0.000135363	0.000305665	-0.000142343
1574	3.148	1.08542	-0.66654	-0.000505455	-0.000567901	0.000531577	0.000134242	0.000306728	-0.000142075
1575	3.15	0.772771	-0.58713	-0.000612049	-0.000557467	0.000530459	0.000133116	0.000307789	-0.000141808
1576	3.152	0.335069	-0.211625	-0.000792472	-0.00041603	0.000529055	0.000132143	0.000308847	-0.000141544
1577	3.154	0.776674	-0.223611	-0.000793304	-0.00030315	0.000527469	0.000131424	0.000309902	-0.000141281
1578	3.156	0.780023	-0.276438	-0.000689118	-0.000324119	0.000525987	0.000130796	0.000310954	-0.00014102
1579	3.158	0.842717	-0.259946	-0.000675143	-0.000336185	0.000524622	0.000130136	0.000312003	-0.000140759
1580	3.16	0.42565	-0.329501	-0.00076126	-0.000353475	0.000523186	0.000129446	0.00031305	-0.000140501
1581	3.162	-0.079467	-0.410225	-0.000982564	-0.000401141	0.000521442	0.000128692	0.000314093	-0.000140243
1582	3.164	0.0944322	-0.670543	-0.00106316	-0.000508417	0.000519396	0.000127782	0.000315131	-0.000139988
1583	3.166	-0.570876	-0.735947	-0.00118188	-0.000610901	0.000517151	0.000126663	0.000316166	-0.000139734
1584	3.168	-0.907657	-0.814804	-0.00142219	-0.000656673	0.000514547	0.000125395	0.000317195	-0.000139484
1585	3.17	-1.79933	-0.473336	-0.00171638	-0.000575292	0.000511409	0.000124163	0.000318218	-0.000139235
1586	3.172	-2.50087	-0.484416	-0.00209741	-0.000472724	0.000507595	0.000123115	0.000319233	-0.000138989
1587	3.174	-2.7893	-0.523539	-0.0023348	-0.000489085	0.000503163	0.000122154	0.000320239	-0.000138745
1588	3.176	-3.30672	-0.35622	-0.00252833	-0.000449691	0.0004983	0.000121215	0.000321236	-0.000138502
1589	3.178	-3.5886	-0.374404	-0.00272028	-0.000403749	0.000493051	0.000120361	0.000322222	-0.000138262
1590	3.18	-3.66141	-0.417034	-0.00280636	-0.000423411	0.000487524	0.000119534	0.000323197	-0.000138022
1591	3.182	-3.51162	-0.1172	-0.00278964	-0.000343689	0.000481928	0.000118767	0.000324161	-0.000137785
1592	3.184	-3.62365	-0.0959144	-0.00278223	-0.000243988	0.000476357	0.000118179	0.000325113	-0.000137549
1593	3.186	-3.37163	-0.0580347	-0.00275047	-0.000226145	0.000470824	0.000117709	0.000326055	-0.000137313
1594	3.188	-2.83135	-0.0633521	-0.00256336	-0.000216612	0.00046551	0.000117267	0.000326986	-0.000137079
1595	3.19	-2.79349	-0.0726689	-0.00242724	-0.000221826	0.000460519	0.000116828	0.000327907	-0.000136845
1596	3.192	-2.19906	-0.0817956	-0.0022782	-0.000228227	0.000455814	0.000116378	0.000328819	-0.000136612
1597	3.194	-1.85885	-0.433704	-0.00205715	-0.000341686	0.000451479	0.000115808	0.000329722	-0.000136381
1598	3.196	-2.06512	-0.522696	-0.00202672	-0.0004801	0.000447395	0.000114986	0.000330617	-0.000136151
1599	3.198	-2.19434	-0.566337	-0.00210806	-0.000522177	0.00044326	0.000113984	0.000331503	-0.000135923
1600	3.2	-2.02419	-0.646393	-0.00209974	-0.000561457	0.000439052	0.0001129	0.000332381	-0.000135697
1601	3.202	-1.57811	-0.635589	-0.00195445	-0.000583717	0.000434998	0.000111755	0.000333251	-0.000135473
1602	3.204	-1.17484	-0.598811	-0.00175363	-0.000569461	0.00043129	0.000110602	0.000334114	-0.000135252
1603	3.206	-0.793143	-0.719504	-0.00156812	-0.000596292	0.000427968	0.000109436	0.00033497	-0.000135033
1604	3.208	-0.459777	-0.728774	-0.00139924	-0.000637508	0.000425001	0.000108203	0.00033582	-0.000134817
1605	3.21	-0.394926	-0.733352	-0.00130579	-0.000642431	0.000422296	0.000106923	0.000336664	-0.000134603
1606	3.212	0.0142818	-1.0289	-0.00119428	-0.000736809	0.000419796	0.000105543	0.000337504	-0.000134392
1607	3.214	0.464648	-0.982881	-0.00099096	-0.00081537	0.00041761	0.000103991	0.000338339	-0.000134184
1608	3.216	0.643959	-0.918606	-0.000842372	-0.00078148	0.000415777	0.000102394	0.000339171	-0.000133979
1609	3.218	0.597996	-1.13256	-0.00081195	-0.000828823	0.000414123	0.000100784	0.000339999	-0.000133778
1610	3.22	0.641682	-1.15537	-0.000813812	-0.000903374	0.000412497	9.90518e-05	0.000340824	-0.000133579
1611	3.222	0.478262	-1.11125	-0.000843634	-0.000897268	0.00041084	9.72512e-05	0.000341646	-0.000133385
1612	3.224	0.527363	-1.10449	-0.000872161	-0.000881911	0.000409124	9.5472e-05	0.000342464	-0.000133194
1613	3.226	0.657174	-1.09136	-0.000830863	-0.000876231	0.000407421	9.37138e-05	0.000343279	-0.000133007
1614	3.228	0.524279	-1.10588	-0.000832891	-0.000877191	0.000405757	9.19604e-05	0.00034409	-0.000132823
1615	3.23	-0.159003	-0.839914	-0.00102851	-0.000799132	0.000403896	9.02841e-05	0.000344898	-0.000132642
1616	3.232	-0.0595997	-0.816084	-0.0011688	-0.000709081	0.000401698	8.87759e-05	0.000345701	-0.000132465
1617	3.234	-0.341396	-0.76215	-0.0012135	-0.000685282	0.000399316	8.73815e-05	0.0003465	-0.00013229
1618	3.236	-0.0571846	-0.649523	-0.00121419	-0.000633727	0.000396888	8.60625e-05	0.000347294	-0.000132118
1619	3.238	-0.213603	-0.539868	-0.00118502	-0.000564752	0.000394489	8.4864e-05	0.000348083	-0.000131948
1620	3.24	0.16588	-0.442638	-0.00113315	-0.000500583	0.000392171	8.37987e-05	0.000348867	-0.00013178
1621	3.242	0.552884	-0.293158	-0.000951893	-0.000423964	0.000390086	8.28742e-05	0.000349647	-0.000131615
1622	3.244	0.659871	-0.178674	-0.000835503	-0.000341947	0.000388298	8.21082e-05	0.000350424	-0.00013145
1623	3.246	0.539529	-0.128183	-0.000839903	-0.00029086	0.000386623	8.14754e-05	0.000351197	-0.000131287
1624	3.248	0.0311363	0.244125	-0.000990815	-0.0001592	0.000384792	8.10254e-05	0.000351967	-0.000131125
1625	3.25	0.176466	0.349355	-0.00107846	-1.04304e-05	0.000382723	8.08557e-05	0.000352732	-0.000130964
1626	3.252	0.270373	0.445352	-0.0010227	5.19931e-05	0.000380622	8.08973e-05	0.000353493	-0.000130802
1627	3.254	0.815119	0.552091	-0.000871832	0.000114889	0.000378727	8.10642e-05	0.000354251	-0.00013064
1628	3.256	0.644778	0.553667	-0.000783871	0.000148278	0.000377072	8.13274e-05	0.000355005	-0.000130477
1629	3.258	0.588363	0.559653	-0.000839036	0.000150181	0.000375449	8.16258e-05	0.000355756	-0.000130314
1630	3.26	1.25538	0.63324	-0.000694824	0.000174587	0.000373915	8.19506e-05	0.000356504	-0.00013015
1631	3.262	1.31431	0.707233	-0.000523143	0.000220243	0.000372697	8.23454e-05	0.000357249	-0.000129985
1632	3.264	1.47797	0.753472	-0.000471305	0.000257352	0.000371702	8.2823e-05	0.000357992	-0.00012982
1633	3.266	0.909888	0.714361	-0.000568749	0.000259115	0.000370662	8.33395e-05	0.000358734	-0.000129653
1634	3.268	1.05479	0.78551	-0.000670655	0.00026866	0.000369423	8.38673e-05	0.000359473	-0.000129485
1635	3.27	1.11498	0.804488	-0.000622969	0.000296355	0.000368129	8.44323e-05	0.000360209	-0.000129316
1636	3.272	0.903671	0.724613	-0.000660089	0.000276853	0.000366846	8.50055e-05	0.000360943	-0.000129146
1637	3.274	0.510892	0.742945	-0.000805053	0.000257148	0.000365381	8.55395e-05	0.000361673	-0.000128975
1638	3.276	0.227605	0.776854	-0.000967151	0.000272997	0.000363609	8.60696e-05	0.000362401	-0.000128803
1639	3.278	-0.321521	0.795973	-0.00116647	0.000289091	0.000361475	8.66317e-05	0.000363124	-0.00012863
1640	3.28	-0.494461	0.814086	-0.0013395	0.000300246	0.000358969	8.7221e-05	0.000363841	-0.000128455
1641	3.282	-0.918608	0.829771	-0.00148277	0.000310325	0.000356147	8.78316e-05	0.000364554	-0.00012828
1642	3.284	-1.58206	1.12624	-0.00174282	0.000407387	0.000352922	8.85493e-05	0.00036526	-0.000128103
1643	3.286	-1.80075	1.12356	-0.00195394	0.00049871	0.000349225	8.94554e-05	0.000365958	-0.000127924
1644	3.288	-1.93694	1.11581	-0.00203951	0.000494961	0.000345231	9.04491e-05	0.000366649	-0.000127743
1645	3.29	-1.69224	1.23642	-0.00201473	0.000529735	0.000341177	9.14738e-05	0.000367331	-0.00012756
1646	3.292	-1.86226	1.12924	-0.00199799	0.000533433	0.000337164	9.2537e-05	0.000368005	-0.000127375
1647	3.294	-2.13508	1.07557	-0.00210446	0.000482663	0.000333062	9.35531e-05	0.000368671	-0.000127188
1648	3.296	-2.38616	1.1226	-0.00223021	0.000480082	0.000328727	9.45158e-05	0.000369329	-0.000126999
1649	3.298	-2.57947	1.08587	-0.00233702	0.000482788	0.00032416	9.54787e-05	0.000369977	-0.000126808
1650	3.3	-2.54115	1.00742	-0.0023749	0.000446277	0.000319448	9.64077e-05	0.000370616	-0.000126615
1651	3.302	-2.83665	0.779429	-0.0024371	0.000349993	0.000314636	9.7204e-05	0.000371245	-0.00012642
1652	3.304	-3.19136	0.740326	-0.00259286	0.000266002	0.000309606	9.782e-05	0.000371864	-0.000126225
1653	3.306	-3.2388	0.679219	-0.00268954	0.00023416	0.000304324	9.83202e-05	0.000372473	-0.000126028
1654	3.308	-2.79861	0.879502	-0.00259694	0.000277123	0.000299037	9.88314e-05	0.000373071	-0.000125831
1655	3.31	-3.12296	0.814698	-0.00257025	0.00031893	0.00029387	9.94275e-05	0.000373659	-0.000125632
1656	3.312	-3.20622	0.77871	-0.00266817	0.000286899	0.000288632	0.000100033	0.000374236	-0.000125432
1657	3.314	-2.38014	0.747519	-0.00249217	0.00026537	0.000283471	0.000100586	0.000374803	-0.00012523
1658	3.316	-2.34052	0.677883	-0.00228688	0.000233324	0.000278692	0.000101084	0.000375361	-0.000125028
1659	3.318	-2.41298	0.543865	-0.00229552	0.000169142	0.00027411	0.000101487	0.000375909	-0.000124825
1660	3.32	-2.12704	0.62601	-0.00224549	0.000152391	0.000269569	0.000101808	0.000376448	-0.000124622
1661	3.322	-2.38978	0.559162	-0.00224075	0.000156628	0.000265083	0.000102117	0.000376978	-0.000124417
1662	3.324	-2.49539	0.49639	-0.00232922	0.000115578	0.000260513	0.00010239	0.000377499	-0.000124213
1663	3.326	-1.76804	-0.11742	-0.00218194	-9.63985e-05	0.000256002	0.000102409	0.000378011	-0.000124008
1664	3.328	-1.63272	-0.261267	-0.00197727	-0.000333711	0.000251842	0.000101979	0.000378515	-0.000123804
1665	3.33	-1.62295	-0.327123	-0.00194345	-0.000399787	0.000247922	0.000101245	0.000379011	-0.000123601
1666	3.332	-1.51283	-0.634693	-0.0019156	-0.000517023	0.000244063	0.000100328	0.000379499	-0.000123401
1667	3.334	-1.50301	-0.597068	-0.00188774	-0.000601918	0.000240259	9.92093e-05	0.000379979	-0.000123202
1668	3.336	-1.33105	-0.599289	-0.00184514	-0.000591386	0.000236526	9.8016e-05	0.000380452	-0.000123006
1669	3.338	-1.52829	-0.540153	-0.00185182	-0.000574126	0.000232829	9.68505e-05	0.000380918	-0.000122813
1670	3.34	-1.29912	-0.513414	-0.00184486	-0.00054781	0.000229133	9.57286e-05	0.000381376	-0.000122621
1671	3.342	-1.29207	-0.456193	-0.00178926	-0.000522088	0.000225499	9.46587e-05	0.000381827	-0.000122432
1672	3.344	-0.862091	-0.395254	-0.00168583	-0.000485673	0.000222023	9.36509e-05	0.000382271	-0.000122245
1673	3.346	-0.494344	-0.369566	-0.0014965	-0.000459106	0.000218841	9.27061e-05	0.000382709	-0.000122059
1674	3.348	-0.62175	-0.400884	-0.00143988	-0.000461365	0.000215905	9.17857e-05	0.000383141	-0.000121876
1675	3.35	-0.848007	-0.495946	-0.00152467	-0.000501354	0.00021294	9.0823e-05	0.000383567	-0.000121694
1676	3.352	-0.869368	-0.419721	-0.0015842	-0.000507731	0.000209831	8.98139e-05	0.000383986	-0.000121514
1677	3.354	-0.828724	-0.358836	-0.00158018	-0.00046537	0.000206667	8.88408e-05	0.0003844	-0.000121337
1678	3.356	-1.44317	-0.145382	-0.00171735	-0.00038012	0.000203369	8.79953e-05	0.000384806	-0.000121161
1679	3.358	-1.26321	-0.0747284	-0.00182134	-0.000291813	0.000199831	8.73233e-05	0.000385206	-0.000120986
1680	3.36	-0.973168	-0.0120026	-0.00170997	-0.000250605	0.000196299	8.67809e-05	0.000385599	-0.000120812
1681	3.362	-1.09927	-0.0613445	-0.00167145	-0.000246892	0.000192918	8.62834e-05	0.000385984	-0.00012064
1682	3.364	-0.779966	-0.02959	-0.00162596	-0.000252855	0.000189621	8.57837e-05	0.000386364	-0.000120468
1683	3.366	-0.718156	-0.00538256	-0.00153571	-0.000235832	0.000186459	8.5295e-05	0.000386737	-0.000120298
1684	3.368	-1.44535	0.245734	-0.00169462	-0.000150255	0.000183229	8.49089e-05	0.000387103	-0.000120128
1685	3.37	-1.57644	0.315733	-0.00189944	-5.03665e-05	0.000179635	8.47083e-05	0.000387462	-0.000119958
1686	3.372	-1.72349	0.359156	-0.00196612	-1.53802e-05	0.000175769	8.46425e-05	0.000387814	-0.000119789
1687	3.374	-1.51092	0.269138	-0.00195097	-3.03983e-05	0.000171852	8.45968e-05	0.000388158	-0.00011962
1688	3.376	-1.51166	0.305845	-0.00190096	-4.75149e-05	0.000168	8.45188e-05	0.000388494	-0.000119451
1689	3.378	-1.68651	0.333886	-0.00194319	-2.7737e-05	0.000164156	8.44436e-05	0.000388822	-0.000119282
1690	3.38	-1.64046	0.131842	-0.00197426	-8.25683e-05	0.000160238	8.43333e-05	0.000389142	-0.000119113
1691	3.382	-1.91848	0.141455	-0.00202988	-0.000143158	0.000156234	8.41076e-05	0.000389455	-0.000118945
1692	3.384	-2.14324	0.147665	-0.00214997	-0.000138667	0.000152054	8.38257e-05	0.000389759	-0.000118777
1693	3.386	-2.60522	0.43451	-0.00231384	-4.7539e-05	0.000147591	8.36395e-05	0.000390054	-0.00011861
1694	3.388	-2.7249	0.43248	-0.00245268	4.10148e-05	0.000142824	8.3633e-05	0.00039034	-0.000118443
1695	3.39	-2.54797	0.478842	-0.00243937	5.44183e-05	0.000137932	8.37284e-05	0.000390616	-0.000118275
1696	3.392	-2.32459	0.285804	-0.00234438	8.13189e-06	0.000133148	8.3791e-05	0.000390882	-0.000118108
1697	3.394	-2.43775	0.197201	-0.00231843	-8.03309e-05	0.000128485	8.37188e-05	0.000391139	-0.00011794
1698	3.396	-2.51881	0.143984	-0.00236495	-0.000125099	0.000123802	8.35134e-05	0.000391387	-0.000117773
1699	3.398	-2.25937	0.0672822	-0.00232274	-0.000166148	0.000119114	8.32221e-05	0.000391625	-0.000117607
1700	3.4	-2.34973	0.0838446	-0.00228273	-0.000185389	0.000114509	8.28706e-05	0.000391854	-0.000117441
1701	3.402	-2.47365	0.0714458	-0.00233398	-0.000184534	0.000109892	8.25007e-05	0.000392074	-0.000117276
1702	3.404	-2.11427	0.117565	-0.00227813	-0.00017444	0.00010528	8.21417e-05	0.000392284	-0.000117112
1703	3.406	-2.07852	0.134756	-0.00218425	-0.000155097	0.000100818	8.18121e-05	0.000392486	-0.000116948
1704	3.408	-1.96011	0.222676	-0.00214773	-0.00012269	9.64857e-05	8.15344e-05	0.000392679	-0.000116785
1705	3.41	-1.5978	0.268293	-0.00203344	-8.13987e-05	9.23045e-05	8.13303e-05	0.000392863	-0.000116623
1706	3.412	-1.60288	0.276267	-0.00194853	-6.50887e-05	8.83225e-05	8.11838e-05	0.00039304	-0.00011646
1707	3.414	-1.35084	0.289774	-0.00188987	-5.88119e-05	8.44841e-05	8.10599e-05	0.000393209	-0.000116298
1708	3.416	-1.73161	0.584906	-0.00192065	3.72029e-05	8.06736e-05	8.10383e-05	0.00039337	-0.000116136
1709	3.418	-1.664	0.544912	-0.00199532	0.000116499	7.67576e-05	8.1192e-05	0.000393524	-0.000115974
1710	3.42	-1.47081	0.51842	-0.00193332	9.52878e-05	7.2829e-05	8.14038e-05	0.000393669	-0.000115811
1711	3.422	-1.03172	0.448199	-0.00178286	6.46299e-05	6.91128e-05	8.15637e-05	0.000393808	-0.000115648
1712	3.424	-0.989871	0.461681	-0.00166842	4.64631e-05	6.56615e-05	8.16748e-05	0.000393939	-0.000115484
1713	3.426	-0.908133	0.503765	-0.00163905	6.33915e-05	6.23541e-05	8.17846e-05	0.000394064	-0.000115321
1714	3.428	-0.915517	0.522662	-0.0016214	8.20119e-05	5.90936e-05	8.193e-05	0.000394182	-0.000115157
1715	3.43	-1.01684	0.543191	-0.00164731	9.3896e-05	5.58249e-05	8.21059e-05	0.000394294	-0.000114993
1716	3.432	-1.25933	0.629979	-0.0017292	0.000126996	5.24484e-05	8.23268e-05	0.000394398	-0.000114828
1717	3.434	-1.24775	0.82422	-0.00178419	0.00021438	4.8935e-05	8.26682e-05	0.000394496	-0.000114663
1718	3.436	-1.02166	0.884208	-0.0017276	0.000293388	4.54232e-05	8.3176e-05	0.000394587	-0.000114496
1719	3.438	-0.913643	0.948718	-0.00164804	0.000331854	4.20476e-05	8.38012e-05	0.000394671	-0.000114329
1720	3.44	-1.00457	0.806611	-0.00164394	0.000307162	3.87556e-05	8.44402e-05	0.000394749	-0.00011416
1721	3.442	-1.21931	0.813589	-0.00171669	0.000264489	3.5395e-05	8.50119e-05	0.00039482	-0.00011399
1722	3.444	-1.25349	0.878008	-0.0017759	0.000286353	3.19024e-05	8.55627e-05	0.000394883	-0.000113819
1723	3.446	-1.7971	0.825951	-0.00191341	0.000289767	2.82131e-05	8.61388e-05	0.00039494	-0.000113646
1724	3.448	-2.03822	0.831893	-0.00210018	0.000274904	2.41995e-05	8.67035e-05	0.000394988	-0.000113473
1725	3.45	-2.28198	0.77484	-0.00221554	0.000258478	1.98837e-05	8.72369e-05	0.000395028	-0.000113299
1726	3.452	-2.24575	0.942309	-0.00226486	0.000292527	1.54033e-05	8.77879e-05	0.000395059	-0.000113123
1727	3.454	-2.5111	0.914515	-0.00231929	0.000335717	1.08192e-05	8.84161e-05	0.00039508	-0.000112946
1728	3.456	-2.78874	0.909452	-0.00244845	0.000324988	6.05145e-06	8.90769e-05	0.000395093	-0.000112768
1729	3.458	-2.68083	0.631048	-0.00248871	0.000235941	1.11429e-06	8.96378e-05	0.000395095	-0.000112589
1730	3.46	-2.69279	0.710117	-0.0024657	0.000173184	-3.84013e-06	9.00469e-05	0.000395087	-0.000112409
1731	3.462	-2.69076	0.732528	-0.00246789	0.000204429	-8.77372e-06	9.04245e-05	0.00039507	-0.000112228
1732	3.464	-3.34705	1.0163	-0.00262347	0.00029964	-1.38651e-05	9.09286e-05	0.000395042	-0.000112046
1733	3.466	-3.19159	1.02037	-0.0027425	0.000389121	-1.9231e-05	9.16173e-05	0.000395003	-0.000111863
1734	3.468	-3.17416	0.977895	-0.0027011	0.000376648	-2.46746e-05	9.23831e-05	0.000394954	-0.000111678
1735	3.47	-3.06716	0.820771	-0.00267123	0.000313796	-3.0047e-05	9.30736e-05	0.000394894	-0.000111492
1736	3.472	-2.87092	0.743387	-0.00259876	0.000240033	-3.5317e-05	9.36274e-05	0.000394823	-0.000111305
1737	3.474	-2.6784	0.658746	-0.00250591	0.000188919	-4.04216e-05	9.40563e-05	0.000394742	-0.000111116
1738	3.476	-2.94918	0.436527	-0.00252423	9.25415e-05	-4.54518e-05	9.43378e-05	0.000394652	-0.000110928
1739	3.478	-2.98344	0.383985	-0.00259654	6.19394e-06	-5.05725e-05	9.44365e-05	0.00039455	-0.000110739
1740	3.48	-2.86319	0.337957	-0.00257572	-2.50946e-05	-5.57448e-05	9.44176e-05	0.000394439	-0.00011055
1741	3.482	-2.90857	0.135867	-0.00255754	-0.000103117	-6.08781e-05	9.42894e-05	0.000394317	-0.000110361
1742	3.484	-2.38493	0.103546	-0.00244329	-0.000176855	-6.58789e-05	9.40095e-05	0.000394185	-0.000110173
1743	3.486	-2.09318	0.0218488	-0.00224876	-0.000212968	-7.0571e-05	9.36196e-05	0.000394044	-0.000109986
1744	3.488	-2.06162	0.0644945	-0.00217137	-0.000225654	-7.49911e-05	9.3181e-05	0.000393894	-0.0001098
1745	3.49	-1.85312	0.0282664	-0.00211379	-0.000224128	-7.92763e-05	9.27312e-05	0.000393736	-0.000109614
1746	3.492	-1.40969	0.0024521	-0.00195813	-0.000243993	-8.33482e-05	9.22631e-05	0.000393569	-0.00010943
1747	3.494	-1.35887	-0.113711	-0.00184	-0.000288836	-8.71463e-05	9.17303e-05	0.000393395	-0.000109246
1748	3.496	-0.993519	-0.148457	-0.00174044	-0.000336467	-9.07267e-05	9.1105e-05	0.000393213	-0.000109064
1749	3.498	-0.525899	-0.201351	-0.00154164	-0.000364324	-9.40088e-05	9.04042e-05	0.000393025	-0.000108883
1750	3.5	-0.401127	-0.0316972	-0.0014001	-0.000328303	-9.69505e-05	8.97116e-05	0.000392831	-0.000108704
1751	3.502	-0.198005	-0.110196	-0.00132153	-0.00030028	-9.96722e-05	8.9083e-05	0.000392632	-0.000108526
1752	3.504	-0.211243	-0.154198	-0.00127581	-0.000339021	-0.00010227	8.84437e-05	0.000392427	-0.000108349
1753	3.506	-0.430355	-0.281532	-0.00133061	-0.00039302	-0.000104876	8.77116e-05	0.000392218	-0.000108173
1754	3.508	-0.352378	-0.320678	-0.00136368	-0.000445498	-0.00010757	8.68731e-05	0.000392003	-0.000108
1755	3.51	-0.149112	-0.324883	-0.00129618	-0.000459495	-0.00011023	8.59681e-05	0.000391782	-0.000107828
1756	3.512	-0.0702288	-0.401815	-0.00122846	-0.000485295	-0.000112755	8.50233e-05	0.000391557	-0.000107658
1757	3.514	-0.206947	-0.33473	-0.00124167	-0.000488814	-0.000115225	8.40492e-05	0.000391326	-0.00010749
1758	3.516	-0.182897	-0.367756	-0.00126794	-0.000478606	-0.000117734	8.30818e-05	0.000391091	-0.000107323
1759	3.518	0.0542697	-0.28652	-0.00120517	-0.000463973	-0.000120208	8.21392e-05	0.00039085	-0.000107159
1760	3.52	0.11886	-0.336563	-0.00113275	-0.000454652	-0.000122545	8.12206e-05	0.000390605	-0.000106997
1761	3.522	0.191722	-0.319745	-0.00109943	-0.000465458	-0.000124778	8.03005e-05	0.000390356	-0.000106836
1762	3.524	0.387669	-0.166659	-0.00103483	-0.000412782	-0.000126912	7.94223e-05	0.000390102	-0.000106677
1763	3.526	0.263635	-0.222067	-0.00101711	-0.000382672	-0.000128964	7.86268e-05	0.000389844	-0.00010652
1764	3.528	0.179135	-0.201306	-0.00106615	-0.000393909	-0.000131047	7.78502e-05	0.000389582	-0.000106364
1765	3.53	0.367281	-0.272272	-0.00104086	-0.000410005	-0.000133154	7.70463e-05	0.000389315	-0.00010621
1766	3.532	0.822989	-0.241287	-0.000886938	-0.000422902	-0.000135082	7.62134e-05	0.000389045	-0.000106058
1767	3.534	0.841032	-0.246561	-0.000773512	-0.000415266	-0.000136742	7.53752e-05	0.000388772	-0.000105907
1768	3.536	0.83627	-0.100248	-0.000769715	-0.000371587	-0.000138286	7.45884e-05	0.000388495	-0.000105758
1769	3.538	0.894764	-0.0645846	-0.000756282	-0.00031511	-0.000139812	7.39017e-05	0.000388216	-0.00010561
1770	3.54	0.823695	-0.112565	-0.000758631	-0.000319347	-0.000141327	7.32672e-05	0.000387933	-0.000105464
1771	3.542	0.905856	0.0998449	-0.000755341	-0.000268348	-0.000142841	7.26795e-05	0.000387647	-0.000105318
1772	3.544	0.793899	0.133564	-0.000761781	-0.000191814	-0.000144358	7.22194e-05	0.000387359	-0.000105174
1773	3.546	0.795942	0.132489	-0.000787292	-0.000181992	-0.000145907	7.18456e-05	0.000387067	-0.00010503
1774	3.548	1.29703	0.191737	-0.000666835	-0.000164191	-0.000147361	7.14994e-05	0.000386772	-0.000104887
1775	3.55	1.34649	0.149129	-0.000535084	-0.000159366	-0.000148563	7.11758e-05	0.000386475	-0.000104745
1776	3.552	1.22848	0.135662	-0.000550733	-0.000177263	-0.000149649	7.08392e-05	0.000386176	-0.000104603
1777	3.554	0.829784	0.233932	-0.000673081	-0.000151134	-0.000150872	7.05108e-05	0.000385874	-0.000104462
1778	3.556	1.1623	0.197101	-0.000688158	-0.000132304	-0.000152234	7.02274e-05	0.000385569	-0.000104322
1779	3.558	1.446	0.18376	-0.000540757	-0.000148351	-0.000153463	6.99467e-05	0.000385262	-0.000104182
1780	3.56	1.7021	0.0537519	-0.000411545	-0.000193515	-0.000154415	6.96048e-05	0.000384954	-0.000104042
1781	3.562	1.97085	0.0393291	-0.000285889	-0.000239016	-0.000155112	6.91723e-05	0.000384643	-0.000103904
1782	3.564	2.06682	-0.0408367	-0.000198356	-0.000268938	-0.000155597	6.86643e-05	0.000384332	-0.000103767
1783	3.566	2.54107	-0.250282	-6.18948e-05	-0.000359803	-0.000155857	6.80356e-05	0.00038402	-0.000103631
1784	3.568	2.60372	-0.245963	6.66332e-05	-0.000424264	-0.000155852	6.72515e-05	0.000383709	-0.000103496
1785	3.57	2.66553	-0.271398	9.69635e-05	-0.000431218	-0.000155688	6.63961e-05	0.000383397	-0.000103363
1786	3.572	2.81278	-0.424678	0.000147436	-0.000487418	-0.000155444	6.54774e-05	0.000383087	-0.000103233
1787	3.574	2.51035	-0.415827	0.000111181	-0.000532899	-0.000155185	6.44571e-05	0.000382776	-0.000103104
1788	3.576	2.47008	-0.509233	3.02775e-05	-0.000559665	-0.000155044	6.33645e-05	0.000382466	-0.000102977
1789	3.578	2.27758	-0.959485	-2.44513e-05	-0.000729896	-0.000155038	6.2075e-05	0.000382156	-0.000102853
1790	3.58	2.19766	-1.03543	-8.86216e-05	-0.000894665	-0.000155151	6.04504e-05	0.000381846	-0.000102732
1791	3.582	2.26538	-0.990761	-9.0837e-05	-0.000904765	-0.000155331	5.8651e-05	0.000381535	-0.000102615
1792	3.584	1.96017	-1.16365	-0.000146693	-0.000945153	-0.000155568	5.68011e-05	0.000381224	-0.000102501
1793	3.586	2.08769	-1.24992	-0.000188307	-0.00102645	-0.000155903	5.48295e-05	0.000380912	-0.000102391
1794	3.588	2.32965	-1.28928	-9.96448e-05	-0.00106601	-0.000156191	5.2737e-05	0.0003806	-0.000102286
1795	3.59	2.29695	-1.23008	-4.91309e-05	-0.0010601	-0.00015634	5.06109e-05	0.000380287	-0.000102185
1796	3.592	2.40119	-1.25425	-3.14034e-05	-0.00104944	-0.00015642	4.85014e-05	0.000379974	-0.000102088
1797	3.594	2.61912	-1.26688	4.59975e-05	-0.00106121	-0.000156406	4.63907e-05	0.000379661	-0.000101995
1798	3.596	3.24306	-1.28481	0.000247135	-0.00107103	-0.000156113	4.42585e-05	0.000379349	-0.000101906
1799	3.598	3.26457	-1.22627	0.000401503	-0.00105859	-0.000155464	4.21289e-05	0.000379038	-0.000101822
1800	3.6	3.37584	-1.17623	0.000433806	-0.00102491	-0.000154629	4.00454e-05	0.000378729	-0.000101742
1801	3.602	3.56302	-1.07344	0.000505551	-0.000977381	-0.000153689	3.80431e-05	0.000378422	-0.000101666
1802	3.604	3.3334	-1.04965	0.000496129	-0.000938049	-0.000152688	3.61276e-05	0.000378116	-0.000101594
1803	3.606	3.2511	-1.00737	0.000422542	-0.000917619	-0.000151769	3.4272e-05	0.000377813	-0.000101525
1804	3.608	3.10654	-0.909394	0.000369203	-0.000873999	-0.000150977	3.24804e-05	0.000377511	-0.00010146
1805	3.61	3.07435	-0.956149	0.000327792	-0.000858195	-0.00015028	3.07482e-05	0.00037721	-0.000101399
1806	3.612	3.04853	-0.971387	0.000314649	-0.000877762	-0.000149638	2.90122e-05	0.000376911	-0.000101341
1807	3.614	3.02801	-0.728572	0.000304281	-0.000806829	-0.000149019	2.73276e-05	0.000376613	-0.000101286
1808	3.616	3.07785	-0.836273	0.000311925	-0.000764784	-0.000148403	2.5756e-05	0.000376316	-0.000101234
1809	3.618	3.18694	-0.800463	0.000350426	-0.000787421	-0.00014774	2.42038e-05	0.000376021	-0.000101186
1810	3.62	3.45364	-0.41459	0.000440558	-0.000655809	-0.000146949	2.27606e-05	0.000375727	-0.00010114
1811	3.622	3.6243	-0.400513	0.000545347	-0.000530982	-0.000145964	2.15738e-05	0.000375435	-0.000101097
1812	3.624	3.55558	-0.437095	0.000570272	-0.000538166	-0.000144848	2.05046e-05	0.000375145	-0.000101056
1813	3.626	3.90784	-0.623515	0.000638429	-0.000608	-0.000143639	1.93585e-05	0.000374858	-0.000101018
1814	3.628	3.91079	-0.572803	0.000723646	-0.00065055	-0.000142277	1.80999e-05	0.000374573	-0.000100981
1815	3.63	3.85086	-0.537764	0.000710719	-0.000623889	-0.000140843	1.68255e-05	0.000374292	-0.000100948
1816	3.632	4.16331	-0.763411	0.000771477	-0.000683584	-0.000139361	1.5518e-05	0.000374013	-0.000100917
1817	3.634	4.16797	-0.736699	0.000847608	-0.000745876	-0.000137741	1.40885e-05	0.000373737	-0.000100888
1818	3.636	4.17691	-0.733696	0.000851467	-0.000736708	-0.000136042	1.2606e-05	0.000373465	-0.000100863
1819	3.638	4.00381	-0.66625	0.000812996	-0.000714805	-0.000134378	1.11544e-05	0.000373196	-0.000100841
1820	3.64	3.84361	-0.742388	0.00073425	-0.000717627	-0.000132831	9.72201e-06	0.000372931	-0.000100822
1821	3.642	3.55724	-0.732014	0.00062853	-0.000738278	-0.000131468	8.26611e-06	0.000372668	-0.000100805
1822	3.644	3.01615	-0.622924	0.000432115	-0.000701038	-0.000130407	6.82679e-06	0.000372407	-0.000100791
1823	3.646	3.1091	-0.524817	0.00032601	-0.000636375	-0.000129649	5.48938e-06	0.000372148	-0.00010078
1824	3.648	3.15196	-0.463492	0.000358936	-0.000586633	-0.000128964	4.26637e-06	0.00037189	-0.000100772
1825	3.65	2.8244	-0.410989	0.000291739	-0.000551137	-0.000128314	3.1286e-06	0.000371633	-0.000100766
1826	3.652	2.52979	-0.272475	0.000144188	-0.000491513	-0.000127878	2.08595e-06	0.000371377	-0.000100761
1827	3.654	2.32586	-0.212589	2.60712e-05	-0.000429577	-0.000127707	1.16486e-06	0.000371122	-0.000100759
1828	3.656	1.88529	-0.172382	-0.000126797	-0.000398358	-0.000127808	3.36924e-07	0.000370866	-0.000100758
1829	3.658	1.58422	-0.0598059	-0.000302797	-0.00035067	-0.000128238	-4.12105e-07	0.00037061	-0.000100759
1830	3.66	1.39991	0.0368563	-0.000417782	-0.000285336	-0.000128958	-1.04811e-06	0.000370352	-0.000100761
1831	3.662	0.626243	-0.178705	-0.000645289	-0.000322542	-0.000130021	-1.65599e-06	0.000370092	-0.000100765
1832	3.664	0.652422	0.0168748	-0.000822676	-0.000328833	-0.000131489	-2.30736e-06	0.000369829	-0.000100769
1833	3.666	0.706986	0.106034	-0.000802862	-0.000239896	-0.000133115	-2.87609e-06	0.000369563	-0.000100775
1834	3.668	1.24836	0.183604	-0.000660376	-0.000187835	-0.000134578	-3.30382e-06	0.000369294	-0.000100782
1835	3.67	1.03328	0.226778	-0.000582087	-0.000150141	-0.000135821	-3.6418e-06	0.000369022	-0.000100789
1836	3.672	0.758608	0.291196	-0.000698091	-0.000116557	-0.000137101	-3.9085e-06	0.000368748	-0.000100797
1837	3.674	0.327332	0.33795	-0.000865566	-8.18514e-05	-0.000138664	-4.10691e-06	0.00036847	-0.000100805
1838	3.676	0.158704	0.389557	-0.00100779	-5.11488e-05	-0.000140538	-4.23991e-06	0.000368189	-0.000100813
1839	3.678	0.0465756	0.38666	-0.00107402	-3.59614e-05	-0.00014262	-4.32702e-06	0.000367904	-0.000100822
1840	3.68	0.212876	0.536763	-0.00106049	1.00065e-05	-0.000144754	-4.35297e-06	0.000367615	-0.000100831
1841	3.682	0.145478	0.585866	-0.00103631	7.22249e-05	-0.000146851	-4.27074e-06	0.000367321	-0.000100839
1842	3.684	0.288602	0.583547	-0.00101765	8.68112e-05	-0.000148905	-4.1117e-06	0.000367023	-0.000100848
1843	3.686	0.469612	0.581455	-0.000939827	8.53989e-05	-0.000150862	-3.93949e-06	0.000366721	-0.000100855
1844	3.688	0.443011	0.508054	-0.000902413	6.17727e-05	-0.000152704	-3.79232e-06	0.000366416	-0.000100863
1845	3.69	0.531246	0.464834	-0.000887081	2.52931e-05	-0.000154494	-3.70526e-06	0.000366107	-0.00010087
1846	3.692	0.242096	0.741706	-0.000934255	9.82735e-05	-0.000156315	-3.58169e-06	0.000365794	-0.000100878
1847	3.694	0.455693	0.734744	-0.000951576	0.000182584	-0.000158201	-3.30083e-06	0.000365478	-0.000100884
1848	3.696	0.578936	0.730962	-0.000870701	0.00017919	-0.000160023	-2.93906e-06	0.000365158	-0.00010089
1849	3.698	0.987905	0.619975	-0.000743304	0.000143286	-0.000161637	-2.61658e-06	0.000364835	-0.000100895
1850	3.7	1.31901	0.595203	-0.000566411	0.000100822	-0.000162947	-2.37247e-06	0.000364509	-0.0001009
1851	3.702	1.28684	0.550263	-0.000494547	7.89953e-05	-0.000164008	-2.19266e-06	0.000364181	-0.000100904
1852	3.704	2.28057	0.491864	-0.00026491	4.666e-05	-0.000164768	-2.067e-06	0.000363851	-0.000100909
1853	3.706	2.43385	0.345268	8.88396e-06	-1.74432e-05	-0.000165024	-2.03779e-06	0.000363521	-0.000100913
1854	3.708	2.37927	0.300902	3.30828e-05	-7.71616e-05	-0.000164982	-2.13239e-06	0.000363191	-0.000100917
1855	3.71	1.73018	0.4894	-0.000133759	-3.21632e-05	-0.000165082	-2.24172e-06	0.000362861	-0.000100921
1856	3.712	2.22573	0.477371	-0.000169618	2.29414e-05	-0.000165386	-2.25094e-06	0.00036253	-0.000100926
1857	3.714	2.34731	0.429822	-2.19853e-05	4.28184e-06	-0.000165577	-2.22371e-06	0.000362199	-0.00010093
1858	3.716	2.68432	0.444295	8.78996e-05	-6.09617e-06	-0.000165511	-2.22553e-06	0.000361868	-0.000100935
1859	3.718	2.65199	0.403574	0.00016114	-1.43404e-05	-0.000165262	-2.24596e-06	0.000361538	-0.000100939
1860	3.72	2.82611	0.456933	0.000195597	-1.04326e-05	-0.000164906	-2.27074e-06	0.000361208	-0.000100944
1861	3.722	2.6006	0.117936	0.000184057	-9.9736e-05	-0.000164526	-2.38091e-06	0.000360879	-0.000100949
1862	3.724	2.61257	0.112225	0.000133908	-0.000207498	-0.000164208	-2.68814e-06	0.00036055	-0.000100954
1863	3.726	2.65164	0.115019	0.000146752	-0.00020845	-0.000163927	-3.10409e-06	0.000360222	-0.00010096
1864	3.728	2.20034	0.144472	4.92934e-05	-0.000198412	-0.000163731	-3.51095e-06	0.000359895	-0.000100967
1865	3.73	2.06479	0.179856	-8.97437e-05	-0.000178187	-0.000163772	-3.88755e-06	0.000359567	-0.000100975
1866	3.732	1.86389	0.182319	-0.000169162	-0.000166394	-0.000164031	-4.23213e-06	0.000359239	-0.000100983
1867	3.734	2.50727	-0.0344643	-6.31197e-05	-0.000233403	-0.000164263	-4.63193e-06	0.000358911	-0.000100993
1868	3.736	2.59958	-0.0742148	0.000112733	-0.000313602	-0.000164213	-5.17893e-06	0.000358582	-0.000101003
1869	3.738	2.86433	-0.093034	0.000198438	-0.000331934	-0.000163902	-5.82447e-06	0.000358255	-0.000101015
1870	3.74	3.08111	-0.024732	0.000313774	-0.000316498	-0.00016339	-6.4729e-06	0.000357928	-0.000101028
1871	3.742	3.02177	-0.0130448	0.000351946	-0.000291525	-0.000162724	-7.08092e-06	0.000357602	-0.000101042
1872	3.744	3.08299	0.0363592	0.000353078	-0.000272456	-0.000162019	-7.6449e-06	0.000357278	-0.000101057
1873	3.746	2.53114	0.114007	0.000236942	-0.000232771	-0.000161429	-8.15013e-06	0.000356955	-0.000101073
1874	3.748	2.3383	0.167849	6.03151e-05	-0.000191697	-0.000161132	-8.5746e-06	0.000356633	-0.000101091
1875	3.75	2.46202	0.200032	4.45356e-05	-0.000164828	-0.000161027	-8.93112e-06	0.000356311	-0.000101108
1876	3.752	2.40986	0.231671	6.22493e-05	-0.000144897	-0.00016092	-9.24085e-06	0.000355989	-0.000101127
1877	3.754	2.10947	0.230571	-2.10169e-05	-0.000135365	-0.000160879	-9.52111e-06	0.000355668	-0.000101146
1878	3.756	2.31576	0.248732	-4.27481e-05	-0.000130043	-0.000160943	-9.78652e-06	0.000355346	-0.000101165
1879	3.758	2.00203	0.526749	-6.76545e-05	-3.74961e-05	-0.000161053	-9.95406e-06	0.000355024	-0.000101185
1880	3.76	2.06729	0.605615	-0.000126141	7.4022e-05	-0.000161247	-9.91753e-06	0.000354701	-0.000101205
1881	3.762	1.76041	0.618812	-0.000182994	0.000102784	-0.000161556	-9.74073e-06	0.000354378	-0.000101225
1882	3.764	1.91188	0.803285	-0.000219323	0.000164548	-0.000161958	-9.47339e-06	0.000354054	-0.000101244
1883	3.766	2.01561	0.810136	-0.000157887	0.000224328	-0.000162336	-9.08452e-06	0.000353729	-0.000101262
1884	3.768	1.80912	0.839657	-0.000181675	0.000235684	-0.000162675	-8.6245e-06	0.000353404	-0.000101279
1885	3.77	2.25151	0.81307	-0.000124831	0.000236589	-0.000162982	-8.15223e-06	0.000353078	-0.000101295
1886	3.772	2.44357	0.776656	2.69063e-05	0.000216888	-0.00016308	-7.69875e-06	0.000352752	-0.000101311
1887	3.774	2.67958	0.764853	0.000129506	0.000201804	-0.000162923	-7.28006e-06	0.000352426	-0.000101325
1888	3.776	2.35997	0.714967	0.000110279	0.000182509	-0.000162683	-6.89575e-06	0.000352101	-0.000101339
1889	3.778	2.2307	0.743404	4.07812e-06	0.000175786	-0.000162569	-6.53746e-06	0.000351776	-0.000101352
1890	3.78	1.91459	0.792506	-0.000101289	0.000199996	-0.000162666	-6.16167e-06	0.00035145	-0.000101365
1891	3.782	1.61231	0.902505	-0.000247849	0.000249693	-0.000163015	-5.71198e-06	0.000351124	-0.000101376
1892	3.784	1.6859	0.911976	-0.000301624	0.000287003	-0.000163565	-5.17529e-06	0.000350797	-0.000101386
1893	3.786	1.96709	0.899058	-0.000216477	0.0002859	-0.000164083	-4.60238e-06	0.000350469	-0.000101396
1894	3.788	2.19827	0.889024	-9.38063e-05	0.000278699	-0.000164393	-4.03779e-06	0.00035014	-0.000101404
1895	3.79	2.06638	0.864164	-6.9487e-05	0.000267763	-0.000164557	-3.49132e-06	0.000349811	-0.000101411
1896	3.792	1.93486	0.853916	-0.000131526	0.000256759	-0.000164758	-2.9668e-06	0.000349481	-0.000101416
1897	3.794	1.89579	0.791682	-0.000171464	0.000234073	-0.000165061	-2.47597e-06	0.000349151	-0.000101421
1898	3.796	1.90889	0.806788	-0.000176967	0.000219308	-0.000165409	-2.02259e-06	0.000348821	-0.000101425
1899	3.798	1.68473	0.805591	-0.000226539	0.000223614	-0.000165813	-1.57967e-06	0.000348489	-0.000101429
1900	3.8	1.69918	0.353926	-0.000275788	8.20536e-05	-0.000166315	-1.274e-06	0.000348156	-0.000101431
1901	3.802	1.81769	0.294278	-0.000243448	-7.77748e-05	-0.000166834	-1.26972e-06	0.000347823	-0.000101434
1902	3.804	1.98131	0.258497	-0.000175589	-0.00010764	-0.000167253	-1.45513e-06	0.000347488	-0.000101437
1903	3.806	2.20796	0.296983	-8.19826e-05	-0.000106838	-0.000167511	-1.66961e-06	0.000347153	-0.00010144
1904	3.808	2.30434	0.314477	-4.38532e-06	-8.93866e-05	-0.000167597	-1.86584e-06	0.000346818	-0.000101444
1905	3.81	2.43216	0.308855	4.96818e-05	-8.57181e-05	-0.000167552	-2.04094e-06	0.000346483	-0.000101448
1906	3.812	2.52437	0.21702	0.000102757	-0.000116214	-0.000167399	-2.24287e-06	0.000346148	-0.000101452
1907	3.814	2.53666	0.269387	0.000128325	-0.000128587	-0.000167168	-2.48768e-06	0.000345814	-0.000101457
1908	3.816	2.5148	0.309022	0.00012673	-9.98753e-05	-0.000166913	-2.71614e-06	0.00034548	-0.000101463
1909	3.818	2.74628	0.571451	0.000177322	-5.51777e-06	-0.000166609	-2.82153e-06	0.000345147	-0.000101468
1910	3.82	3.14888	0.611105	0.000328973	8.88462e-05	-0.000166103	-2.7382e-06	0.000344814	-0.000101474
1911	3.822	3.27778	0.656138	0.0004562	0.000115274	-0.000165318	-2.53408e-06	0.000344484	-0.000101479
1912	3.824	3.39846	0.489637	0.000516302	7.72784e-05	-0.000164345	-2.34153e-06	0.000344155	-0.000101484
1913	3.826	3.37095	0.448792	0.000539159	1.24445e-05	-0.00016329	-2.25181e-06	0.000343828	-0.000101488
1914	3.828	3.2541	0.439221	0.000505457	-3.34918e-06	-0.000162245	-2.24271e-06	0.000343504	-0.000101493
1915	3.83	3.52384	0.508309	0.000542526	1.52111e-05	-0.000161197	-2.23085e-06	0.000343182	-0.000101497
1916	3.832	4.07581	0.548556	0.000738835	4.93395e-05	-0.000159916	-2.1663e-06	0.000342862	-0.000101501
1917	3.834	4.32212	0.51806	0.000929561	5.23478e-05	-0.000158247	-2.06461e-06	0.000342545	-0.000101505
1918	3.836	4.94537	0.205532	0.00113725	-5.48864e-05	-0.000156181	-2.06715e-06	0.000342233	-0.00010151
1919	3.838	5.0142	0.126376	0.00130268	-0.000177327	-0.000153741	-2.29936e-06	0.000341925	-0.000101514
1920	3.84	5.28325	0.0987867	0.00138376	-0.000210724	-0.000151054	-2.68741e-06	0.000341623	-0.00010152
1921	3.842	5.55792	0.252772	0.00151385	-0.000171262	-0.000148157	-3.0694e-06	0.000341327	-0.000101526
1922	3.844	5.58517	0.227425	0.00158636	-0.000131099	-0.000145056	-3.37176e-06	0.000341037	-0.000101532
1923	3.846	5.61139	0.209259	0.0015997	-0.000144731	-0.00014187	-3.64759e-06	0.000340753	-0.00010154
1924	3.848	5.11429	0.276241	0.00148818	-0.000129509	-0.000138782	-3.92183e-06	0.000340476	-0.000101548
1925	3.85	5.06962	0.250128	0.00135977	-0.000116769	-0.000135934	-4.16811e-06	0.000340204	-0.000101556
1926	3.852	4.95104	0.199585	0.00132148	-0.000140755	-0.000133253	-4.42563e-06	0.000339937	-0.000101565
1927	3.854	4.85192	0.203763	0.00127022	-0.000155273	-0.000130662	-4.72166e-06	0.000339676	-0.000101574
1928	3.856	4.78217	0.151628	0.00123057	-0.000170288	-0.000128161	-5.04722e-06	0.00033942	-0.000101584
1929	3.858	4.49603	0.1013	0.00114638	-0.000202334	-0.000125784	-5.41984e-06	0.000339168	-0.000101595
1930	3.86	4.23259	-0.126511	0.00101607	-0.000289278	-0.000123621	-5.91146e-06	0.000338921	-0.000101607
1931	3.862	4.07571	-0.208952	0.000916531	-0.000386256	-0.000121689	-6.58699e-06	0.000338677	-0.00010162
1932	3.864	4.34506	-0.286513	0.000943837	-0.000436277	-0.000119828	-7.40952e-06	0.000338438	-0.000101635
1933	3.866	4.70225	-0.292359	0.00109353	-0.000462359	-0.000117791	-8.30816e-06	0.000338202	-0.000101652
1934	3.868	4.77335	-0.273588	0.00119602	-0.000458334	-0.000115501	-9.22885e-06	0.000337971	-0.00010167
1935	3.87	4.76709	-0.297168	0.00121196	-0.000459847	-0.000113093	-1.0147e-05	0.000337745	-0.00010169
1936	3.872	4.43235	-0.312151	0.00113127	-0.000471904	-0.00011075	-1.10788e-05	0.000337523	-0.000101713
1937	3.874	4.2265	-0.346785	0.00100305	-0.000487412	-0.000108616	-1.20381e-05	0.000337306	-0.000101737
1938	3.876	4.1428	-0.285664	0.000934589	-0.000479133	-0.000106678	-1.30046e-05	0.000337093	-0.000101763
1939	3.878	3.47968	-0.0444445	0.000757251	-0.000384646	-0.000104986	-1.38684e-05	0.000336883	-0.00010179
1940	3.88	3.66391	0.00107521	0.000643698	-0.00029503	-0.000103585	-1.45481e-05	0.000336676	-0.000101819
1941	3.882	3.58148	-0.00464794	0.000668399	-0.00028258	-0.000102273	-1.51257e-05	0.000336471	-0.00010185
1942	3.884	3.51232	-0.105806	0.000632766	-0.000315965	-0.000100972	-1.57243e-05	0.000336269	-0.000101881
1943	3.886	3.30151	-0.0905645	0.00056656	-0.000342795	-9.97729e-05	-1.6383e-05	0.00033607	-0.000101914
1944	3.888	3.60825	-0.103056	0.000589848	-0.000341915	-9.86165e-05	-1.70677e-05	0.000335872	-0.000101948
1945	3.89	3.93466	0.0224639	0.000741042	-0.000306569	-9.72856e-05	-1.77162e-05	0.000335678	-0.000101983
1946	3.892	4.16504	-0.00507089	0.000874052	-0.000275922	-9.56705e-05	-1.82987e-05	0.000335487	-0.00010202
1947	3.894	4.40049	0.0137494	0.0009854	-0.000278616	-9.3811e-05	-1.88532e-05	0.000335299	-0.000102058
1948	3.896	4.01272	-0.135915	0.000949563	-0.000319473	-9.18761e-05	-1.94513e-05	0.000335115	-0.000102097
1949	3.898	4.21099	-0.12908	0.000904867	-0.000364073	-9.00216e-05	-2.01349e-05	0.000334935	-0.000102137
1950	3.9	4.56077	-0.13783	0.00103577	-0.000364634	-8.8081e-05	-2.08636e-05	0.000334759	-0.000102179
1951	3.902	4.74434	-0.0340742	0.00116317	-0.000334905	-8.5882e-05	-2.15631e-05	0.000334587	-0.000102222
1952	3.904	4.77243	-0.0585061	0.00121397	-0.000310073	-8.35049e-05	-2.22081e-05	0.00033442	-0.000102266
1953	3.906	4.41147	-0.112955	0.00113511	-0.000334677	-8.11558e-05	-2.28528e-05	0.000334258	-0.000102312
1954	3.908	3.93732	-0.118253	0.000936659	-0.000353299	-7.90841e-05	-2.35408e-05	0.0003341	-0.000102359
1955	3.91	3.79395	-0.202616	0.000790009	-0.000381267	-7.73574e-05	-2.42754e-05	0.000333945	-0.000102408
1956	3.912	3.7838	-0.258469	0.000753829	-0.000425029	-7.58136e-05	-2.50817e-05	0.000333793	-0.000102458
1957	3.914	4.01479	-0.650856	0.000806776	-0.000565046	-7.4253e-05	-2.60718e-05	0.000333645	-0.00010251
1958	3.916	3.76662	-0.641711	0.000803047	-0.000684748	-7.26431e-05	-2.73216e-05	0.0003335	-0.000102565
1959	3.918	3.47286	-0.742316	0.000674373	-0.000713263	-7.11657e-05	-2.87196e-05	0.000333357	-0.000102622
1960	3.92	3.5129	-0.943795	0.000614314	-0.000807592	-6.9877e-05	-3.02404e-05	0.000333217	-0.000102682
1961	3.922	3.0655	-0.934222	0.000517669	-0.000867484	-6.8745e-05	-3.19155e-05	0.00033308	-0.000102746
1962	3.924	2.50917	-1.02496	0.000279027	-0.000892764	-6.79483e-05	-3.36757e-05	0.000332944	-0.000102814
1963	3.926	2.0489	-1.25023	3.73173e-05	-0.000991426	-6.7632e-05	-3.55599e-05	0.000332809	-0.000102885
1964	3.928	2.27284	-1.24005	-1.86141e-05	-0.00105854	-6.76133e-05	-3.76099e-05	0.000332674	-0.00010296
1965	3.93	1.79718	-1.1999	-7.8213e-05	-0.0010427	-6.77101e-05	-3.97111e-05	0.000332538	-0.000103039
1966	3.932	1.56529	-1.35516	-0.000246342	-0.00107856	-6.80347e-05	-4.18324e-05	0.000332402	-0.000103123
1967	3.934	1.56704	-1.30102	-0.0003008	-0.00111003	-6.85818e-05	-4.4021e-05	0.000332265	-0.000103211
1968	3.936	1.39171	-1.27477	-0.000341792	-0.00108478	-6.92244e-05	-4.62158e-05	0.000332127	-0.000103304
1969	3.938	2.05589	-1.23693	-0.00022506	-0.0010646	-6.97913e-05	-4.83652e-05	0.000331987	-0.0001034
1970	3.94	1.65275	-1.22232	-0.000162566	-0.00104806	-7.01789e-05	-5.04778e-05	0.000331847	-0.000103501
1971	3.942	1.23965	-1.21842	-0.000356569	-0.00104212	-7.0698e-05	-5.2568e-05	0.000331705	-0.000103606
1972	3.944	0.809555	-1.32668	-0.000556987	-0.00107456	-7.16116e-05	-5.46847e-05	0.000331562	-0.000103716
1973	3.946	0.340289	-1.24322	-0.000770774	-0.00108213	-7.29393e-05	-5.68414e-05	0.000331416	-0.000103829
1974	3.948	-0.0356321	-1.20483	-0.00097166	-0.00104386	-7.46818e-05	-5.89674e-05	0.000331267	-0.000103947
1975	3.95	-0.0557813	-1.27811	-0.00106561	-0.00105456	-7.6719e-05	-6.10658e-05	0.000331113	-0.000104069
1976	3.952	-0.410613	-1.22636	-0.00115453	-0.00106109	-7.89392e-05	-6.31814e-05	0.000330955	-0.000104196
1977	3.954	-0.713569	-1.19889	-0.00131078	-0.00103611	-8.14045e-05	-6.52786e-05	0.000330793	-0.000104326
1978	3.956	-0.878262	-0.74826	-0.00142175	-0.000886483	-8.4137e-05	-6.72012e-05	0.000330624	-0.000104461
1979	3.958	-0.845495	-0.780202	-0.00145278	-0.00075541	-8.70116e-05	-6.88431e-05	0.00033045	-0.000104598
1980	3.96	-0.521636	-0.711501	-0.00136748	-0.000743682	-8.98318e-05	-7.03422e-05	0.000330271	-0.000104739
1981	3.962	-0.324732	-0.387626	-0.00124309	-0.000620755	-9.24424e-05	-7.17066e-05	0.000330086	-0.000104883
1982	3.964	-0.150601	-0.416294	-0.00115434	-0.000528251	-9.48398e-05	-7.28557e-05	0.000329896	-0.000105028
1983	3.966	-0.0740768	-0.273195	-0.00109424	-0.000492233	-9.70884e-05	-7.38761e-05	0.000329702	-0.000105176
1984	3.968	0.521098	-0.0343901	-0.000933886	-0.000372626	-9.91165e-05	-7.4741e-05	0.000329504	-0.000105326
1985	3.97	0.325255	-0.00813012	-0.000838375	-0.000289527	-0.000100889	-7.54031e-05	0.000329302	-0.000105476
1986	3.972	0.252791	-0.00572196	-0.000901821	-0.000280299	-0.000102629	-7.5973e-05	0.000329097	-0.000105628
1987	3.974	-0.0488287	-0.244501	-0.000990446	-0.000353893	-0.000104521	-7.66072e-05	0.000328888	-0.000105781
1988	3.976	-0.663912	-0.24943	-0.00120826	-0.000429777	-0.00010672	-7.73908e-05	0.000328674	-0.000105936
1989	3.978	-0.906665	-0.24899	-0.00141205	-0.000430903	-0.00010934	-7.82515e-05	0.000328455	-0.000106093
1990	3.98	-1.10963	0.0186695	-0.00151771	-0.000346841	-0.00011227	-7.90293e-05	0.000328231	-0.000106251
1991	3.982	-0.969679	0.0157866	-0.00153224	-0.000263814	-0.00011532	-7.96399e-05	0.000328	-0.00010641
1992	3.984	-0.809204	0.0494292	-0.00146023	-0.000253915	-0.000118312	-8.01576e-05	0.000327764	-0.00010657
1993	3.986	-0.591288	0.191407	-0.00136965	-0.000198745	-0.000121142	-8.06103e-05	0.000327521	-0.000106732
1994	3.988	-0.35564	0.138618	-0.00126116	-0.000170582	-0.000123773	-8.09796e-05	0.000327274	-0.000106894
1995	3.99	0.317475	0.147531	-0.00104428	-0.000184001	-0.000126079	-8.13342e-05	0.000327022	-0.000107056
1996	3.992	0.688639	0.17729	-0.000795123	-0.000171622	-0.000127918	-8.16898e-05	0.000326766	-0.00010722
1997	3.994	1.25279	0.212296	-0.000571905	-0.000151087	-0.000129285	-8.20125e-05	0.000326507	-0.000107384
1998	3.996	1.80603	0.253374	-0.000305332	-0.000127014	-0.000130162	-8.22906e-05	0.000326247	-0.000107548
1999	3.998	1.58966	0.409203	-0.000224595	-6.51827e-05	-0.000130692	-8.24828e-05	0.000325986	-0.000107713
[truncated: 6,301 more rows]
