# Supplementary material for: Computational Fluid Dynamics Modeling of Rope-Guided Conveyances in Two Typical Kinds of Shaft Layouts
Source: PLoS One. 2015 Feb 13;10(2):e0118268. doi: 10.1371/journal.pone.0118268 (PMC4332487; doi:10.1371/journal.pone.0118268)
Supplement: S4 Table — (XLS) [file pone.0118268.s004.xls]

## Sheet: Sheet1
i	t	Side force on counterweight	Side force on cage 2	Side acceleration on counterweight	Side acceleration on cage 2	Side velocity on counterweight	Side velocity on cage 2	Side displacement on counterweight	Side displacement on cage 2
1	0.002	0	0	0	0	0	0	0	0
2	0.004	-0.00172339	-0.128957	1.66104e-07	-3.98015e-05	1.66104e-10	-3.98015e-08	3.32208e-13	-7.9603e-11
3	0.006	-0.000447682	0.0763256	1.07506e-06	-1.49544e-05	1.40727e-09	-9.45574e-08	3.14674e-12	-2.68718e-10
4	0.008	-0.000171027	0.061657	2.36866e-06	4.56087e-05	4.85099e-09	-6.39031e-08	1.28487e-11	-3.96524e-10
5	0.01	-0.00178617	-0.011176	3.10628e-06	1.92609e-05	1.03259e-08	9.66418e-10	3.35006e-11	-3.94591e-10
6	0.012	-0.0021449	-0.00247542	3.72166e-06	2.15079e-07	1.71539e-08	2.04424e-08	6.78083e-11	-3.53707e-10
7	0.014	-0.00204374	-0.0121976	4.66705e-06	8.90692e-07	2.55426e-08	2.15481e-08	1.18893e-10	-3.1061e-10
8	0.016	-0.00253819	0.0154426	5.58626e-06	7.48476e-06	3.57959e-08	2.99236e-08	1.90485e-10	-2.50763e-10
9	0.018	-0.00270466	0.00592398	6.45391e-06	1.41424e-05	4.7836e-08	5.15507e-08	2.86157e-10	-1.47662e-10
10	0.02	-0.00259321	0.000103211	7.43797e-06	1.03432e-05	6.17279e-08	7.60362e-08	4.09613e-10	4.41071e-12
11	0.022	-0.00228958	-0.00683341	8.51231e-06	7.35043e-06	7.76782e-08	9.37298e-08	5.6497e-10	1.9187e-10
12	0.024	-0.00238634	-0.00818093	9.54667e-06	5.75542e-06	9.57372e-08	1.06836e-07	7.56444e-10	4.05542e-10
13	0.026	-0.00203224	0.0182545	1.05906e-05	1.45889e-05	1.15874e-07	1.2718e-07	9.88193e-10	6.59902e-10
14	0.028	-0.00227935	0.00964059	1.16051e-05	2.11511e-05	1.3807e-07	1.6292e-07	1.26433e-09	9.85742e-10
15	0.03	-0.00248246	0.00113729	1.25123e-05	1.67945e-05	1.62188e-07	2.00866e-07	1.58871e-09	1.38747e-09
16	0.032	-0.00267908	-0.0459194	1.3429e-05	4.23885e-07	1.88129e-07	2.18084e-07	1.96497e-09	1.82364e-09
17	0.034	-0.00284571	-0.0498209	1.43524e-05	-1.45092e-05	2.1591e-07	2.03999e-07	2.39679e-09	2.23164e-09
18	0.036	-0.00300911	-0.0527583	1.5282e-05	-1.56549e-05	2.45545e-07	1.73835e-07	2.88787e-09	2.57931e-09
19	0.038	-0.00215837	-0.00807651	1.64069e-05	-1.61806e-06	2.77233e-07	1.56562e-07	3.44234e-09	2.89243e-09
20	0.04	-0.00239582	-0.00317869	1.75173e-05	1.48677e-05	3.11158e-07	1.69811e-07	4.06466e-09	3.23205e-09
21	0.042	-0.00265429	-0.00107895	1.84141e-05	1.80466e-05	3.47089e-07	2.02726e-07	4.75884e-09	3.63751e-09
22	0.044	-0.00248309	0.0166243	1.93891e-05	2.52269e-05	3.84892e-07	2.45999e-07	5.52862e-09	4.1295e-09
23	0.046	-0.00262085	0.0167172	2.0387e-05	3.17793e-05	4.24668e-07	3.03005e-07	6.37796e-09	4.73552e-09
24	0.048	-0.00276733	0.017961	2.13234e-05	3.31873e-05	4.66379e-07	3.67972e-07	7.31071e-09	5.47146e-09
25	0.05	-0.00255414	0.0232848	2.23269e-05	3.62289e-05	5.10029e-07	4.37388e-07	8.33077e-09	6.34624e-09
26	0.052	-0.00271679	0.0237388	2.33269e-05	3.90226e-05	5.55683e-07	5.1264e-07	9.44214e-09	7.37152e-09
27	0.054	-0.00291379	0.0262278	2.42476e-05	4.09291e-05	6.03258e-07	5.92591e-07	1.06487e-08	8.5567e-09
28	0.056	-0.00244172	0.0539769	2.52898e-05	5.1364e-05	6.52795e-07	6.84885e-07	1.19542e-08	9.92647e-09
29	0.058	-0.00252913	0.0558254	2.63527e-05	6.15973e-05	7.04438e-07	7.97846e-07	1.33631e-08	1.15222e-08
30	0.06	-0.00259123	0.058423	2.73124e-05	6.3969e-05	7.58103e-07	9.23412e-07	1.48793e-08	1.3369e-08
31	0.062	-0.00338882	0.0640526	2.81355e-05	6.75207e-05	8.13551e-07	1.0549e-06	1.65064e-08	1.54788e-08
32	0.064	-0.0034991	0.0612159	2.89488e-05	6.9372e-05	8.70635e-07	1.19179e-06	1.82477e-08	1.78624e-08
33	0.066	-0.00362404	0.0593177	2.98904e-05	6.8868e-05	9.29474e-07	1.33003e-06	2.01066e-08	2.05224e-08
34	0.068	-0.00399226	0.0643172	3.07818e-05	7.08105e-05	9.90146e-07	1.46971e-06	2.20869e-08	2.34619e-08
35	0.07	-0.0040591	0.0607208	3.16839e-05	7.222e-05	1.05261e-06	1.61274e-06	2.41922e-08	2.66874e-08
36	0.072	-0.00410638	0.0574089	3.2647e-05	7.10297e-05	1.11694e-06	1.75599e-06	2.6426e-08	3.01993e-08
37	0.074	-0.004055	0.0865128	3.36323e-05	8.00557e-05	1.18322e-06	1.90708e-06	2.87925e-08	3.40135e-08
38	0.076	-0.00406924	0.0832647	3.46233e-05	8.90993e-05	1.25148e-06	2.07623e-06	3.12954e-08	3.8166e-08
39	0.078	-0.00403797	0.0815944	3.56098e-05	8.85231e-05	1.32171e-06	2.25386e-06	3.39389e-08	4.26737e-08
40	0.08	-0.00430329	0.0589459	3.65474e-05	8.18813e-05	1.39387e-06	2.42426e-06	3.67266e-08	4.75222e-08
41	0.082	-0.00422844	0.0546843	3.74926e-05	7.44267e-05	1.46791e-06	2.58057e-06	3.96624e-08	5.26833e-08
42	0.084	-0.00406911	0.0514334	3.85188e-05	7.30312e-05	1.54392e-06	2.72803e-06	4.27503e-08	5.81394e-08
43	0.086	-0.00351555	0.030881	3.96363e-05	6.65421e-05	1.62207e-06	2.8676e-06	4.59944e-08	6.38746e-08
44	0.088	-0.00336007	0.0303059	4.07524e-05	6.08868e-05	1.70246e-06	2.99503e-06	4.93993e-08	6.98646e-08
45	0.09	-0.00324367	0.0278551	4.17836e-05	6.0886e-05	1.785e-06	3.1168e-06	5.29693e-08	7.60982e-08
46	0.092	-0.00289024	0.00976746	4.28521e-05	5.54104e-05	1.86964e-06	3.2331e-06	5.67086e-08	8.25644e-08
47	0.094	-0.00263441	0.00837011	4.39466e-05	5.02619e-05	1.95643e-06	3.33877e-06	6.06215e-08	8.9242e-08
48	0.096	-0.00251723	0.00523551	4.49949e-05	4.97844e-05	2.04538e-06	3.43882e-06	6.47122e-08	9.61196e-08
49	0.098	-0.00265492	-0.014516	4.59667e-05	4.35695e-05	2.13634e-06	3.53217e-06	6.89849e-08	1.03184e-07
50	0.1	-0.00260547	-0.0143088	4.6925e-05	3.83977e-05	2.22923e-06	3.61414e-06	7.34434e-08	1.10412e-07
51	0.102	-0.0026292	-0.0161558	4.79044e-05	3.88196e-05	2.32406e-06	3.69135e-06	7.80915e-08	1.17795e-07
52	0.104	-0.00212524	-0.0264305	4.89698e-05	3.59642e-05	2.42093e-06	3.76614e-06	8.29333e-08	1.25327e-07
53	0.106	-0.00198215	-0.026208	5.00664e-05	3.37541e-05	2.51997e-06	3.83586e-06	8.79733e-08	1.32999e-07
54	0.108	-0.00183467	-0.0263981	5.10934e-05	3.46942e-05	2.62113e-06	3.9043e-06	9.32155e-08	1.40808e-07
55	0.11	-0.00119777	-0.0450501	5.22145e-05	2.97349e-05	2.72444e-06	3.96873e-06	9.86644e-08	1.48745e-07
56	0.112	-0.00108548	-0.0443364	5.33278e-05	2.50569e-05	2.82998e-06	4.02353e-06	1.04324e-07	1.56792e-07
57	0.114	-0.00104341	-0.0434776	5.43258e-05	2.64751e-05	2.93763e-06	4.07506e-06	1.102e-07	1.64942e-07
58	0.116	-0.00055431	-0.0551321	5.53952e-05	2.40273e-05	3.04735e-06	4.12556e-06	1.16294e-07	1.73193e-07
59	0.118	-0.000486548	-0.0553075	5.64685e-05	2.12555e-05	3.15922e-06	4.17084e-06	1.22613e-07	1.81535e-07
60	0.12	-0.000496823	-0.0552579	5.74447e-05	2.21404e-05	3.27313e-06	4.21424e-06	1.29159e-07	1.89963e-07
61	0.122	-0.000793616	-0.035047	5.83497e-05	2.93953e-05	3.38892e-06	4.26577e-06	1.35937e-07	1.98495e-07
62	0.124	-0.000942586	-0.036974	5.9227e-05	3.60317e-05	3.5065e-06	4.3312e-06	1.4295e-07	2.07157e-07
63	0.126	-0.00108067	-0.0392539	6.01336e-05	3.56388e-05	3.62586e-06	4.40287e-06	1.50202e-07	2.15963e-07
64	0.128	-0.0014648	-0.07158	6.0994e-05	2.5745e-05	3.74699e-06	4.46426e-06	1.57696e-07	2.24892e-07
65	0.13	-0.00145757	-0.0717287	6.18811e-05	1.65162e-05	3.86986e-06	4.50652e-06	1.65435e-07	2.33905e-07
66	0.132	-0.00151858	-0.0710628	6.28292e-05	1.75965e-05	3.99457e-06	4.54063e-06	1.73424e-07	2.42986e-07
67	0.134	-0.00192629	-0.106267	6.36964e-05	7.72116e-06	4.1211e-06	4.56595e-06	1.81667e-07	2.52118e-07
68	0.136	-0.00204319	-0.108498	6.45516e-05	-3.0597e-06	4.24935e-06	4.57061e-06	1.90165e-07	2.61259e-07
69	0.138	-0.00207109	-0.108122	6.54786e-05	-2.722e-06	4.37938e-06	4.56483e-06	1.98924e-07	2.70389e-07
70	0.14	-0.00232079	-0.125918	6.63794e-05	-7.24804e-06	4.51124e-06	4.55486e-06	2.07947e-07	2.79498e-07
71	0.142	-0.00229782	-0.128364	6.72887e-05	-1.26554e-05	4.6449e-06	4.53495e-06	2.17236e-07	2.88568e-07
72	0.144	-0.00221949	-0.127782	6.82594e-05	-1.23198e-05	4.78045e-06	4.50998e-06	2.26797e-07	2.97588e-07
73	0.146	-0.00214913	-0.111287	6.92379e-05	-6.06507e-06	4.91795e-06	4.49159e-06	2.36633e-07	3.06571e-07
74	0.148	-0.00213433	-0.110523	7.02029e-05	2.47026e-07	5.05739e-06	4.48578e-06	2.46748e-07	3.15543e-07
75	0.15	-0.0021259	-0.109239	7.11546e-05	1.80611e-06	5.19875e-06	4.48783e-06	2.57145e-07	3.24519e-07
76	0.152	-0.00262397	-0.105519	7.20065e-05	4.28879e-06	5.34191e-06	4.49392e-06	2.67829e-07	3.33507e-07
77	0.154	-0.00262808	-0.106775	7.28546e-05	5.97765e-06	5.48677e-06	4.50419e-06	2.78803e-07	3.42515e-07
78	0.156	-0.00257962	-0.105682	7.38064e-05	6.84553e-06	5.63343e-06	4.51701e-06	2.9007e-07	3.51549e-07
79	0.158	-0.00321163	-0.0929988	7.46361e-05	1.20693e-05	5.78187e-06	4.53593e-06	3.01633e-07	3.60621e-07
80	0.16	-0.00320793	-0.08729	7.54558e-05	1.87354e-05	5.93197e-06	4.56673e-06	3.13497e-07	3.69754e-07
81	0.162	-0.00316147	-0.0850196	7.64047e-05	2.2147e-05	6.08383e-06	4.60762e-06	3.25665e-07	3.78969e-07
82	0.164	-0.00240798	-0.122258	7.74962e-05	1.21371e-05	6.23773e-06	4.6419e-06	3.3814e-07	3.88253e-07
83	0.166	-0.0022537	-0.120795	7.86071e-05	1.87428e-06	6.39383e-06	4.65591e-06	3.50928e-07	3.97565e-07
84	0.168	-0.0020867	-0.119572	7.96038e-05	3.63021e-06	6.55204e-06	4.66142e-06	3.64032e-07	4.06888e-07
85	0.17	-0.00195119	-0.0966724	8.05954e-05	1.20851e-05	6.71224e-06	4.67713e-06	3.77457e-07	4.16242e-07
86	0.172	-0.00188118	-0.0925377	8.15668e-05	2.14497e-05	6.8744e-06	4.71067e-06	3.91205e-07	4.25664e-07
87	0.174	-0.00173344	-0.0912811	8.25391e-05	2.40504e-05	7.03851e-06	4.75617e-06	4.05283e-07	4.35176e-07
88	0.176	-0.00182958	-0.0678509	8.3478e-05	3.26804e-05	7.20453e-06	4.8129e-06	4.19692e-07	4.44802e-07
89	0.178	-0.00189698	-0.0669237	8.43739e-05	4.12067e-05	7.37238e-06	4.88678e-06	4.34436e-07	4.54575e-07
90	0.18	-0.00177872	-0.0673314	8.531e-05	4.2283e-05	7.54206e-06	4.97027e-06	4.4952e-07	4.64516e-07
91	0.182	-0.00139142	-0.0405684	8.6332e-05	5.14318e-05	7.7137e-06	5.06399e-06	4.64948e-07	4.74644e-07
92	0.184	-0.00128409	-0.041519	8.73498e-05	6.04089e-05	7.88739e-06	5.17583e-06	4.80723e-07	4.84995e-07
93	0.186	-0.00121012	-0.043695	8.83058e-05	6.03409e-05	8.06304e-06	5.29658e-06	4.96849e-07	4.95589e-07
94	0.188	-0.00126807	-0.0529679	8.92283e-05	5.76703e-05	8.24057e-06	5.41459e-06	5.1333e-07	5.06418e-07
95	0.19	-0.00121635	-0.0579798	9.0145e-05	5.41115e-05	8.41995e-06	5.52637e-06	5.3017e-07	5.1747e-07
96	0.192	-0.00118332	-0.0607873	9.10775e-05	5.25712e-05	8.60117e-06	5.63305e-06	5.47372e-07	5.28737e-07
97	0.194	-0.000828537	-0.0539506	9.20666e-05	5.47319e-05	8.78431e-06	5.74036e-06	5.64941e-07	5.40217e-07
98	0.196	-0.000794996	-0.0547974	9.30541e-05	5.75035e-05	8.96944e-06	5.85259e-06	5.8288e-07	5.51922e-07
99	0.198	-0.000764326	-0.0567367	9.39777e-05	5.75308e-05	9.15647e-06	5.96763e-06	6.01193e-07	5.63858e-07
100	0.2	-0.000670036	-0.0785143	9.49112e-05	5.10154e-05	9.34536e-06	6.07617e-06	6.19883e-07	5.7601e-07
101	0.202	-0.000607463	-0.0853977	9.58491e-05	4.29531e-05	9.53612e-06	6.17014e-06	6.38955e-07	5.8835e-07
102	0.204	-0.000782113	-0.0860525	9.67335e-05	4.14901e-05	9.7287e-06	6.25458e-06	6.58413e-07	6.0086e-07
103	0.206	-0.000956004	-0.0652452	9.75733e-05	4.86815e-05	9.92301e-06	6.34476e-06	6.78259e-07	6.13549e-07
104	0.208	-0.000899118	-0.0644572	9.84533e-05	5.63198e-05	1.0119e-05	6.44976e-06	6.98497e-07	6.26449e-07
105	0.21	-0.000936792	-0.0636049	9.93577e-05	5.77206e-05	1.03168e-05	6.5638e-06	7.19131e-07	6.39576e-07
106	0.212	-0.00070321	-0.0591519	0.000100294	6.0265e-05	1.05165e-05	6.68178e-06	7.40164e-07	6.5294e-07
107	0.214	-0.000721013	-0.0609089	0.000101233	6.19921e-05	1.0718e-05	6.80404e-06	7.616e-07	6.66548e-07
108	0.216	-0.000774778	-0.0609033	0.000102114	6.23274e-05	1.09214e-05	6.92836e-06	7.83442e-07	6.80405e-07
109	0.218	-0.000444805	-0.0471499	0.000103061	6.75077e-05	1.11265e-05	7.0582e-06	8.05695e-07	6.94521e-07
110	0.22	-0.000348249	-0.0411344	0.000104035	7.45641e-05	1.13336e-05	7.20027e-06	8.28363e-07	7.08921e-07
111	0.222	-0.00031456	-0.0393108	0.000104949	7.78902e-05	1.15426e-05	7.35272e-06	8.51448e-07	7.23627e-07
112	0.224	-0.000567092	-0.0414464	0.000105795	7.86667e-05	1.17534e-05	7.50928e-06	8.74955e-07	7.38645e-07
113	0.226	-0.000503359	-0.0363071	0.000106645	8.04768e-05	1.19658e-05	7.66842e-06	8.98886e-07	7.53982e-07
114	0.228	-0.000338499	-0.0348425	0.000107573	8.34094e-05	1.218e-05	7.83231e-06	9.23246e-07	7.69647e-07
115	0.23	-0.000666164	-0.0316201	0.000108424	8.57404e-05	1.2396e-05	8.00146e-06	9.48038e-07	7.8565e-07
116	0.232	-0.000703132	-0.0285645	0.000109234	8.85659e-05	1.26137e-05	8.17576e-06	9.73266e-07	8.02001e-07
117	0.234	-0.000702978	-0.0277401	0.000110105	9.06392e-05	1.2833e-05	8.35497e-06	9.98932e-07	8.18711e-07
118	0.236	-0.00034046	-0.0124168	0.000111051	9.65432e-05	1.30542e-05	8.54215e-06	1.02504e-06	8.35796e-07
119	0.238	-0.000324507	-0.00825561	0.000111998	0.000103487	1.32772e-05	8.74218e-06	1.05159e-06	8.5328e-07
120	0.24	-0.000253541	-0.00546123	0.000112887	0.000106512	1.35021e-05	8.95218e-06	1.0786e-06	8.71184e-07
121	0.242	-0.000144815	0.00431976	0.000113792	0.000111291	1.37288e-05	9.16998e-06	1.10606e-06	8.89524e-07
122	0.244	-0.000138602	0.00678137	0.000114683	0.000115962	1.39573e-05	9.39724e-06	1.13397e-06	9.08319e-07
123	0.246	7.05929e-05	0.00421985	0.00011559	0.000116772	1.41875e-05	9.62997e-06	1.16235e-06	9.27579e-07
124	0.248	-0.000310594	-0.00905129	0.000116422	0.000112662	1.44196e-05	9.8594e-06	1.19119e-06	9.47298e-07
125	0.25	-0.000345653	-0.0102931	0.000117204	0.00010896	1.46532e-05	1.0081e-05	1.22049e-06	9.6746e-07
126	0.252	-0.000461126	-0.0122076	0.000118035	0.000108804	1.48884e-05	1.02988e-05	1.25027e-06	9.88057e-07
127	0.254	-0.000612459	0.00285729	0.000118842	0.00011374	1.51253e-05	1.05213e-05	1.28052e-06	1.0091e-06
128	0.256	-0.000563116	0.00587384	0.000119678	0.000120214	1.53638e-05	1.07553e-05	1.31125e-06	1.03061e-06
129	0.258	-0.000455371	0.00647742	0.000120562	0.000122165	1.56041e-05	1.09977e-05	1.34245e-06	1.05261e-06
130	0.26	-0.000409835	0.00490039	0.000121444	0.000122676	1.58461e-05	1.12425e-05	1.37415e-06	1.07509e-06
131	0.262	-0.000359407	-9.94438e-05	0.000122312	0.000121432	1.60898e-05	1.14866e-05	1.40633e-06	1.09806e-06
132	0.264	-0.00034942	-0.00237462	0.000123171	0.000119967	1.63353e-05	1.1728e-05	1.439e-06	1.12152e-06
133	0.266	-0.000595716	-0.0279333	0.000123971	0.000112073	1.65824e-05	1.19601e-05	1.47216e-06	1.14544e-06
134	0.268	-0.000617039	-0.0324211	0.000124763	0.000103483	1.68312e-05	1.21756e-05	1.50582e-06	1.16979e-06
135	0.27	-0.000760441	-0.0316277	0.000125572	0.000103125	1.70815e-05	1.23822e-05	1.53999e-06	1.19456e-06
136	0.272	-2.79776e-05	-0.0311909	0.000126524	0.000104303	1.73336e-05	1.25896e-05	1.57465e-06	1.21974e-06
137	0.274	1.12462e-05	-0.027621	0.00012751	0.000106345	1.75876e-05	1.28003e-05	1.60983e-06	1.24534e-06
138	0.276	3.78029e-05	-0.0219401	0.000128357	0.000110022	1.78435e-05	1.30167e-05	1.64552e-06	1.27137e-06
139	0.278	-0.000210803	-0.0516247	0.000129146	0.000103304	1.8101e-05	1.323e-05	1.68172e-06	1.29783e-06
140	0.28	-0.000162841	-0.0521366	0.000129938	9.46473e-05	1.83601e-05	1.34279e-05	1.71844e-06	1.32468e-06
141	0.282	-0.000127301	-0.0500357	0.000130782	9.59205e-05	1.86208e-05	1.36185e-05	1.75568e-06	1.35192e-06
142	0.284	-0.000408569	-0.0517606	0.00013156	9.68114e-05	1.88832e-05	1.38112e-05	1.79345e-06	1.37954e-06
143	0.286	-0.000184348	-0.0480932	0.000132373	9.8189e-05	1.91471e-05	1.40062e-05	1.83174e-06	1.40756e-06
144	0.288	-0.000108763	-0.0421042	0.000133252	0.000101974	1.94127e-05	1.42064e-05	1.87057e-06	1.43597e-06
145	0.29	0.00037267	-0.0161701	0.000134177	0.000112715	1.96801e-05	1.44211e-05	1.90993e-06	1.46481e-06
146	0.292	0.000473161	-0.0103237	0.000135106	0.000123407	1.99494e-05	1.46572e-05	1.94983e-06	1.49413e-06
147	0.294	0.000632562	-0.00445237	0.00013597	0.000127827	2.02205e-05	1.49084e-05	1.99027e-06	1.52394e-06
148	0.296	0.000615042	0.0124038	0.000136809	0.000135683	2.04933e-05	1.5172e-05	2.03125e-06	1.55429e-06
149	0.298	0.000611527	0.0137939	0.000137615	0.000142135	2.07677e-05	1.54498e-05	2.07279e-06	1.58519e-06
150	0.3	0.000631209	0.015259	0.000138426	0.000143772	2.10437e-05	1.57357e-05	2.11488e-06	1.61666e-06
151	0.302	0.000611594	0.00373866	0.000139231	0.000141371	2.13214e-05	1.60208e-05	2.15752e-06	1.6487e-06
152	0.304	0.00067661	0.00347094	0.000140042	0.000138424	2.16007e-05	1.63006e-05	2.20072e-06	1.6813e-06
153	0.306	0.000661955	0.00692325	0.000140852	0.000140151	2.18816e-05	1.65792e-05	2.24448e-06	1.71446e-06
154	0.308	0.00136147	0.0361164	0.000141782	0.000151081	2.21642e-05	1.68704e-05	2.28881e-06	1.7482e-06
155	0.31	0.00128088	0.0405581	0.000142696	0.000162315	2.24487e-05	1.71838e-05	2.33371e-06	1.78257e-06
156	0.312	0.00128745	0.0397792	0.000143475	0.000164178	2.27348e-05	1.75103e-05	2.37918e-06	1.81759e-06
157	0.314	0.00104346	0.0228429	0.00014422	0.000159356	2.30225e-05	1.78338e-05	2.42522e-06	1.85326e-06
158	0.316	0.00108288	0.0234288	0.000144969	0.000154955	2.33117e-05	1.81482e-05	2.47185e-06	1.88955e-06
159	0.318	0.00111014	0.0225542	0.000145768	0.000155568	2.36025e-05	1.84587e-05	2.51905e-06	1.92647e-06
160	0.32	0.00062263	0.0361055	0.000146463	0.000160228	2.38947e-05	1.87745e-05	2.56684e-06	1.96402e-06
161	0.322	0.000626918	0.0385841	0.000147151	0.000165931	2.41883e-05	1.91006e-05	2.61522e-06	2.00222e-06
162	0.324	0.000612937	0.0367774	0.000147928	0.00016683	2.44834e-05	1.94334e-05	2.66419e-06	2.04109e-06
163	0.326	0.000937354	0.028226	0.000148764	0.000164277	2.47801e-05	1.97645e-05	2.71375e-06	2.08062e-06
164	0.328	0.000743603	0.0259827	0.000149563	0.000161582	2.50784e-05	2.00904e-05	2.7639e-06	2.1208e-06
165	0.33	0.000712984	0.023087	0.000150291	0.00016065	2.53783e-05	2.04126e-05	2.81466e-06	2.16162e-06
166	0.332	0.00100258	0.0161977	0.00015111	0.00015826	2.56797e-05	2.07315e-05	2.86602e-06	2.20308e-06
167	0.334	0.00096275	0.0115407	0.000151924	0.000155315	2.59827e-05	2.10451e-05	2.91798e-06	2.24517e-06
168	0.336	0.00101069	0.00954291	0.000152689	0.000153894	2.62873e-05	2.13543e-05	2.97056e-06	2.28788e-06
169	0.338	0.000403031	-0.0289367	0.000153343	0.000141899	2.65933e-05	2.16501e-05	3.02374e-06	2.33118e-06
170	0.34	0.000342457	-0.0347764	0.000153974	0.000128699	2.69007e-05	2.19207e-05	3.07755e-06	2.37502e-06
171	0.342	0.000334019	-0.0354727	0.000154717	0.000127301	2.72094e-05	2.21767e-05	3.13196e-06	2.41938e-06
172	0.344	3.32195e-05	-0.0326443	0.000155411	0.000128608	2.75195e-05	2.24326e-05	3.187e-06	2.46424e-06
173	0.346	-9.41252e-05	-0.0305782	0.00015608	0.000130775	2.7831e-05	2.2692e-05	3.24267e-06	2.50963e-06
174	0.348	-0.000118001	-0.0311544	0.0001568	0.000131874	2.81439e-05	2.29546e-05	3.29895e-06	2.55554e-06
175	0.35	-0.00076029	-0.0472877	0.000157418	0.000127282	2.84581e-05	2.32138e-05	3.35587e-06	2.60196e-06
176	0.352	-0.00074246	-0.0488206	0.000158042	0.000122387	2.87735e-05	2.34634e-05	3.41342e-06	2.64889e-06
177	0.354	-0.000767798	-0.0464464	0.000158782	0.000123271	2.90904e-05	2.37091e-05	3.4716e-06	2.69631e-06
178	0.356	-0.000635625	-0.0359988	0.000159541	0.000127897	2.94087e-05	2.39603e-05	3.53041e-06	2.74423e-06
179	0.358	-0.000661709	-0.0358284	0.000160298	0.000131829	2.97285e-05	2.422e-05	3.58987e-06	2.79267e-06
180	0.36	-0.000693317	-0.0368753	0.00016102	0.000132166	3.00498e-05	2.4484e-05	3.64997e-06	2.84164e-06
181	0.362	-0.000373253	-0.0355176	0.000161807	0.00013287	3.03727e-05	2.4749e-05	3.71072e-06	2.89114e-06
182	0.364	-0.000432222	-0.0364328	0.000162585	0.000133612	3.06971e-05	2.50155e-05	3.77211e-06	2.94117e-06
183	0.366	-0.000502014	-0.0350157	0.000163286	0.000134368	3.10229e-05	2.52835e-05	3.83416e-06	2.99173e-06
184	0.368	-0.000703615	-0.0254461	0.000163958	0.000138397	3.13502e-05	2.55563e-05	3.89686e-06	3.04285e-06
185	0.37	-0.000574011	-0.021591	0.000164665	0.000143183	3.16788e-05	2.58378e-05	3.96021e-06	3.09452e-06
186	0.372	-0.000623929	-0.0202088	0.000165398	0.000145407	3.20089e-05	2.61264e-05	4.02423e-06	3.14677e-06
187	0.374	-0.00103282	-0.0313851	0.000166025	0.00014293	3.23403e-05	2.64148e-05	4.08891e-06	3.1996e-06
188	0.376	-0.0010831	-0.030274	0.00016665	0.000140363	3.2673e-05	2.66981e-05	4.15426e-06	3.253e-06
189	0.378	-0.00114757	-0.0298119	0.000167338	0.00014143	3.30069e-05	2.69799e-05	4.22027e-06	3.30696e-06
190	0.38	-0.00024682	-0.0120772	0.000168207	0.000147687	3.33425e-05	2.7269e-05	4.28696e-06	3.3615e-06
191	0.382	-0.000197382	-0.00713594	0.000169095	0.00015534	3.36798e-05	2.7572e-05	4.35432e-06	3.41664e-06
192	0.384	-0.000547807	-0.00758551	0.000169739	0.000157306	3.40186e-05	2.78846e-05	4.42235e-06	3.47241e-06
193	0.386	-3.28895e-05	-0.00622108	0.000170471	0.00015815	3.43588e-05	2.82001e-05	4.49107e-06	3.52881e-06
194	0.388	-8.69757e-05	-0.00665017	0.000171257	0.000158995	3.47006e-05	2.85172e-05	4.56047e-06	3.58585e-06
195	0.39	2.78481e-05	-0.0134743	0.000171963	0.000157277	3.50438e-05	2.88335e-05	4.63056e-06	3.64351e-06
196	0.392	0.000418049	-0.00934524	0.000172752	0.000156979	3.53885e-05	2.91478e-05	4.70134e-06	3.70181e-06
197	0.394	0.000406018	-0.0123039	0.000173514	0.000157885	3.57348e-05	2.94626e-05	4.77281e-06	3.76073e-06
198	0.396	0.000313784	-0.0126744	0.000174186	0.000157384	3.60825e-05	2.97779e-05	4.84497e-06	3.82029e-06
199	0.398	0.000232018	-0.0111206	0.000174837	0.000158285	3.64315e-05	3.00936e-05	4.91784e-06	3.88048e-06
200	0.4	0.000115518	-0.0129181	0.00017548	0.000158734	3.67818e-05	3.04106e-05	4.9914e-06	3.9413e-06
201	0.402	6.28995e-05	-0.0124727	0.000176126	0.000158833	3.71334e-05	3.07282e-05	5.06567e-06	4.00275e-06
202	0.404	-0.000208056	-0.00851493	0.00017674	0.000160726	3.74863e-05	3.10477e-05	5.14064e-06	4.06485e-06
203	0.406	-0.000311548	-0.00986326	0.000177341	0.000162054	3.78404e-05	3.13705e-05	5.21632e-06	4.12759e-06
204	0.408	-0.000318566	-0.0113412	0.000177991	0.000161679	3.81957e-05	3.16942e-05	5.29271e-06	4.19098e-06
205	0.41	-0.000401547	-0.0161104	0.000178642	0.00016023	3.85523e-05	3.20161e-05	5.36981e-06	4.25501e-06
206	0.412	-0.00060239	-0.0174316	0.000179252	0.000158825	3.89102e-05	3.23352e-05	5.44764e-06	4.31968e-06
207	0.414	-0.000616333	-0.0225464	0.000179874	0.000157308	3.92693e-05	3.26513e-05	5.52617e-06	4.38498e-06
208	0.416	-0.000959837	-0.0212136	0.000180465	0.000156616	3.96297e-05	3.29653e-05	5.60543e-06	4.45092e-06
209	0.418	-0.000958818	-0.0218358	0.000181056	0.000157323	3.99912e-05	3.32792e-05	5.68542e-06	4.51747e-06
210	0.42	-0.00100703	-0.0223479	0.000181702	0.00015745	4.0354e-05	3.3594e-05	5.76612e-06	4.58466e-06
211	0.422	-0.00131888	-0.037084	0.000182285	0.000153161	4.07179e-05	3.39046e-05	5.84756e-06	4.65247e-06
212	0.424	-0.00143876	-0.0370292	0.000182851	0.000149046	4.10831e-05	3.42068e-05	5.92973e-06	4.72088e-06
213	0.426	-0.00115363	-0.0365946	0.000183529	0.000149667	4.14495e-05	3.45055e-05	6.01262e-06	4.7899e-06
214	0.428	-0.00126541	-0.0284996	0.000184207	0.000152796	4.18172e-05	3.4808e-05	6.09626e-06	4.85951e-06
215	0.43	-0.00116667	-0.0256939	0.000184845	0.000156662	4.21862e-05	3.51174e-05	6.18063e-06	4.92975e-06
216	0.432	-0.00125646	-0.0179262	0.000185485	0.000160422	4.25566e-05	3.54345e-05	6.26574e-06	5.00062e-06
217	0.434	-0.00113262	-0.00123533	0.000186128	0.000168517	4.29282e-05	3.57634e-05	6.3516e-06	5.07214e-06
218	0.436	-0.00111987	0.00111733	0.000186787	0.000174915	4.33011e-05	3.61069e-05	6.4382e-06	5.14436e-06
219	0.438	-0.00105287	0.000882134	0.000187433	0.000176019	4.36753e-05	3.64578e-05	6.52555e-06	5.21727e-06
220	0.44	-0.00119382	0.0134742	0.000188046	0.000180318	4.40508e-05	3.68141e-05	6.61366e-06	5.2909e-06
221	0.442	-0.00106637	0.0142082	0.000188669	0.000184915	4.44275e-05	3.71794e-05	6.70251e-06	5.36526e-06
222	0.444	-0.000940813	0.014439	0.00018934	0.000185644	4.48055e-05	3.75499e-05	6.79212e-06	5.44036e-06
223	0.446	-0.0011661	0.0151026	0.00018994	0.000186346	4.51848e-05	3.79219e-05	6.88249e-06	5.5162e-06
224	0.448	-0.000985052	0.0144774	0.000190548	0.000186775	4.55653e-05	3.8295e-05	6.97362e-06	5.59279e-06
225	0.45	-0.0010046	0.0174404	0.000191193	0.000187918	4.5947e-05	3.86697e-05	7.06552e-06	5.67013e-06
226	0.452	-0.00076173	0.0201176	0.000191848	0.000190088	4.63301e-05	3.90477e-05	7.15818e-06	5.74823e-06
227	0.454	-0.000803526	0.0186421	0.000192495	0.000190866	4.67144e-05	3.94287e-05	7.2516e-06	5.82708e-06
228	0.456	-0.000729794	0.023631	0.000193107	0.00019236	4.71e-05	3.98119e-05	7.3458e-06	5.90671e-06
229	0.458	-0.000582715	0.0216127	0.000193753	0.00019368	4.74869e-05	4.0198e-05	7.44078e-06	5.9871e-06
230	0.46	-0.00054708	0.0204826	0.000194389	0.000193083	4.7875e-05	4.05847e-05	7.53653e-06	6.06827e-06
231	0.462	-0.000603657	0.0194909	0.000194982	0.000192801	4.82644e-05	4.09706e-05	7.63306e-06	6.15022e-06
232	0.464	-0.00098005	0.0320395	0.000195494	0.000196788	4.86549e-05	4.13602e-05	7.73037e-06	6.23294e-06
233	0.466	-0.00108425	0.0299639	0.000195994	0.000200432	4.90464e-05	4.17574e-05	7.82846e-06	6.31645e-06
234	0.468	-0.00111052	0.0306661	0.000196559	0.000200368	4.94389e-05	4.21582e-05	7.92734e-06	6.40077e-06
235	0.47	-0.000970733	0.0332248	0.000197167	0.000201746	4.98326e-05	4.25603e-05	8.027e-06	6.48589e-06
236	0.472	-0.00100518	0.0282292	0.000197772	0.000201339	5.02276e-05	4.29634e-05	8.12746e-06	6.57181e-06
237	0.474	-0.00103902	0.0253644	0.00019834	0.000199232	5.06237e-05	4.3364e-05	8.22871e-06	6.65854e-06
238	0.476	-0.00120354	0.00541035	0.000198881	0.000192445	5.10209e-05	4.37557e-05	8.33075e-06	6.74605e-06
239	0.478	-0.00109045	0.00630829	0.000199447	0.000186828	5.14192e-05	4.41349e-05	8.43359e-06	6.83432e-06
240	0.48	-0.00105806	0.00395948	0.000200048	0.000186708	5.18187e-05	4.45085e-05	8.53722e-06	6.92334e-06
241	0.482	-0.00113207	-0.0121071	0.000200611	0.000181281	5.22194e-05	4.48765e-05	8.64166e-06	7.01309e-06
242	0.484	-0.0012176	-0.0104567	0.000201148	0.0001771	5.26212e-05	4.52348e-05	8.7469e-06	7.10356e-06
243	0.486	-0.00129805	-0.010814	0.000201681	0.000177822	5.3024e-05	4.55898e-05	8.85295e-06	7.19474e-06
244	0.488	-0.000566565	-0.0236272	0.000202369	0.000174021	5.3428e-05	4.59416e-05	8.95981e-06	7.28663e-06
245	0.49	-0.000592283	-0.0229131	0.000203065	0.000170549	5.38335e-05	4.62862e-05	9.06748e-06	7.3792e-06
246	0.492	-0.000519229	-0.0272156	0.000203631	0.000169733	5.42402e-05	4.66265e-05	9.17596e-06	7.47245e-06
247	0.494	-0.000428044	0.000612484	0.000204217	0.000177386	5.4648e-05	4.69736e-05	9.28525e-06	7.5664e-06
248	0.496	-0.000356214	0.00337216	0.0002048	0.000187241	5.5057e-05	4.73382e-05	9.39537e-06	7.66107e-06
249	0.498	-0.000417985	0.00757918	0.00020535	0.00018971	5.54672e-05	4.77152e-05	9.5063e-06	7.7565e-06
250	0.5	-0.0002547	0.00883776	0.000205916	0.000191705	5.58784e-05	4.80966e-05	9.61806e-06	7.8527e-06
251	0.502	-0.000207262	0.0105009	0.0002065	0.000192901	5.62909e-05	4.84812e-05	9.73064e-06	7.94966e-06
252	0.504	-8.64148e-05	0.0132311	0.000207073	0.000194551	5.67044e-05	4.88686e-05	9.84405e-06	8.0474e-06
253	0.506	4.08505e-05	0.00639055	0.000207659	0.000193539	5.71192e-05	4.92567e-05	9.95829e-06	8.14591e-06
254	0.508	0.0002616	0.00785121	0.000208261	0.000192126	5.75351e-05	4.96424e-05	1.00734e-05	8.2452e-06
255	0.51	0.000375653	0.00711185	0.000208858	0.000192614	5.79522e-05	5.00271e-05	1.01893e-05	8.34525e-06
256	0.512	0.000270168	0.00700969	0.00020939	0.000192609	5.83705e-05	5.04124e-05	1.0306e-05	8.44607e-06
257	0.514	0.00036014	0.0083182	0.000209914	0.000193239	5.87898e-05	5.07982e-05	1.04236e-05	8.54767e-06
258	0.516	0.000442317	0.00883701	0.000210471	0.000194058	5.92101e-05	5.11855e-05	1.0542e-05	8.65004e-06
259	0.518	0.000524832	-0.0055862	0.000211025	0.000189957	5.96316e-05	5.15695e-05	1.06613e-05	8.75318e-06
260	0.52	0.000477944	-0.00573746	0.000211551	0.000185641	6.00542e-05	5.19451e-05	1.07814e-05	8.85707e-06
261	0.522	0.000531495	-0.00506006	0.000212069	0.000186039	6.04778e-05	5.23168e-05	1.09023e-05	8.96171e-06
262	0.524	0.000457477	-0.00470076	0.000212578	0.000186592	6.09025e-05	5.26894e-05	1.10241e-05	9.06708e-06
263	0.526	0.000578812	-0.00588915	0.000213098	0.000186558	6.13282e-05	5.30626e-05	1.11468e-05	9.17321e-06
264	0.528	0.00077233	-0.00663815	0.000213667	0.000186173	6.17549e-05	5.34353e-05	1.12703e-05	9.28008e-06
265	0.53	0.000723881	0.0283497	0.000214201	0.000197088	6.21828e-05	5.38186e-05	1.13947e-05	9.38772e-06
266	0.532	0.000725384	0.0304161	0.000214695	0.000208879	6.26117e-05	5.42245e-05	1.15199e-05	9.49617e-06
267	0.534	0.000664601	0.0328171	0.000215183	0.000210481	6.30416e-05	5.46439e-05	1.1646e-05	9.60545e-06
268	0.536	0.000667869	0.0184201	0.00021567	0.000206934	6.34724e-05	5.50613e-05	1.17729e-05	9.71558e-06
269	0.538	0.000863756	0.0159344	0.000216203	0.000201854	6.39043e-05	5.54701e-05	1.19007e-05	9.82652e-06
270	0.54	0.000941812	0.0118515	0.000216748	0.000199992	6.43372e-05	5.58719e-05	1.20294e-05	9.93826e-06
271	0.542	0.000953557	0.016819	0.000217255	0.000200455	6.47712e-05	5.62724e-05	1.21589e-05	1.00508e-05
272	0.544	0.000932008	0.0202444	0.00021774	0.000203259	6.52062e-05	5.66761e-05	1.22894e-05	1.01642e-05
273	0.546	0.0010354	0.0196604	0.00021824	0.000204323	6.56422e-05	5.70837e-05	1.24206e-05	1.02783e-05
274	0.548	0.00118237	-0.00165148	0.000218769	0.000197652	6.60792e-05	5.74857e-05	1.25528e-05	1.03933e-05
275	0.55	0.00119982	-0.00338275	0.00021928	0.000190618	6.65173e-05	5.78739e-05	1.26858e-05	1.0509e-05
276	0.552	0.00100842	-0.00346934	0.000219722	0.000190212	6.69563e-05	5.82548e-05	1.28197e-05	1.06256e-05
277	0.554	0.000587397	-0.00489907	0.000220078	0.000189895	6.73961e-05	5.86349e-05	1.29545e-05	1.07428e-05
278	0.556	0.000412535	-0.00347341	0.000220435	0.000190047	6.78366e-05	5.90148e-05	1.30902e-05	1.08609e-05
279	0.558	0.000435491	-0.00346169	0.000220874	0.000190645	6.82779e-05	5.93955e-05	1.32268e-05	1.09796e-05
280	0.56	2.95305e-05	0.0174471	0.000221266	0.000197326	6.872e-05	5.97835e-05	1.33642e-05	1.10992e-05
281	0.562	-0.000156336	0.0162877	0.000221615	0.000203638	6.91629e-05	6.01844e-05	1.35025e-05	1.12196e-05
282	0.564	-0.000362568	0.0170179	0.000222	0.000203639	6.96065e-05	6.05917e-05	1.36417e-05	1.13408e-05
283	0.566	-0.000591859	0.018448	0.000222374	0.000204445	7.00509e-05	6.09998e-05	1.37818e-05	1.14628e-05
284	0.568	-0.000709547	0.0169335	0.000222762	0.000204544	7.0496e-05	6.14088e-05	1.39228e-05	1.15856e-05
285	0.57	-0.000935843	0.0157307	0.000223148	0.000203816	7.0942e-05	6.18171e-05	1.40647e-05	1.17092e-05
286	0.572	-0.00122432	-0.00269506	0.000223499	0.000197798	7.13886e-05	6.22188e-05	1.42075e-05	1.18337e-05
287	0.574	-0.00141229	-0.00058658	0.000223855	0.000192811	7.1836e-05	6.26094e-05	1.43512e-05	1.19589e-05
288	0.576	-0.00141826	0.00111839	0.000224262	0.000194109	7.22841e-05	6.29963e-05	1.44957e-05	1.20849e-05
289	0.578	-0.00130931	-0.0185917	0.000224724	0.000188585	7.27331e-05	6.3379e-05	1.46412e-05	1.22116e-05
290	0.58	-0.00146867	-0.0166904	0.000225154	0.000183119	7.31829e-05	6.37507e-05	1.47876e-05	1.23391e-05
291	0.582	-0.0014996	-0.0168963	0.000225554	0.000183743	7.36336e-05	6.41175e-05	1.49348e-05	1.24674e-05
292	0.584	-0.00154067	-0.0277013	0.000225975	0.000180392	7.40852e-05	6.44817e-05	1.5083e-05	1.25963e-05
293	0.586	-0.00161515	-0.0325782	0.000226384	0.000175578	7.45375e-05	6.48377e-05	1.52321e-05	1.2726e-05
294	0.588	-0.00177462	-0.0346827	0.000226769	0.000173479	7.49907e-05	6.51867e-05	1.53821e-05	1.28564e-05
295	0.59	-0.00174404	-0.0140094	0.000227175	0.000179365	7.54446e-05	6.55396e-05	1.5533e-05	1.29874e-05
296	0.592	-0.00179982	-0.012815	0.000227595	0.000186274	7.58994e-05	6.59052e-05	1.56848e-05	1.31193e-05
297	0.594	-0.00167055	-0.012212	0.00022803	0.000186907	7.6355e-05	6.62784e-05	1.58375e-05	1.32518e-05
298	0.596	-0.000929626	-0.017354	0.000228617	0.000185556	7.68117e-05	6.66508e-05	1.59911e-05	1.33851e-05
299	0.598	-0.000850009	-0.0203522	0.000229191	0.000183075	7.72695e-05	6.70195e-05	1.61456e-05	1.35192e-05
300	0.6	-0.000954446	-0.0215217	0.0002296	0.000181832	7.77283e-05	6.73844e-05	1.63011e-05	1.36539e-05
301	0.602	-0.000368999	-0.0508069	0.000230104	0.000172371	7.8188e-05	6.77386e-05	1.64575e-05	1.37894e-05
302	0.604	-0.000343148	-0.0536597	0.000230631	0.00016238	7.86487e-05	6.80733e-05	1.66148e-05	1.39255e-05
303	0.606	-0.000220237	-0.0533597	0.000231066	0.00016163	7.91104e-05	6.83973e-05	1.6773e-05	1.40623e-05
304	0.608	-0.000117331	-0.0347845	0.000231513	0.000167574	7.9573e-05	6.87265e-05	1.69321e-05	1.41998e-05
305	0.61	-0.000118684	-0.0362832	0.000231934	0.000172952	8.00364e-05	6.90671e-05	1.70922e-05	1.43379e-05
306	0.612	-0.000158365	-0.0360443	0.000232325	0.000172597	8.05007e-05	6.94126e-05	1.72532e-05	1.44768e-05
307	0.614	-0.00031658	-0.021825	0.000232683	0.000177151	8.09657e-05	6.97624e-05	1.74151e-05	1.46163e-05
308	0.616	-0.000304534	-0.0252876	0.000233049	0.000180544	8.14314e-05	7.01201e-05	1.7578e-05	1.47565e-05
309	0.618	-0.000305655	-0.0278672	0.000233442	0.000178685	8.18979e-05	7.04793e-05	1.77418e-05	1.48975e-05
310	0.62	-0.000395047	-0.0378338	0.000233814	0.000174789	8.23652e-05	7.08328e-05	1.79065e-05	1.50391e-05
311	0.622	-0.00055597	-0.0386828	0.000234152	0.00017143	8.28331e-05	7.1179e-05	1.80722e-05	1.51815e-05
312	0.624	-0.000661676	-0.0398209	0.000234485	0.000170827	8.33018e-05	7.15212e-05	1.82388e-05	1.53245e-05
313	0.626	-0.000519251	-0.0325631	0.000234873	0.000172754	8.37711e-05	7.18648e-05	1.84063e-05	1.54683e-05
314	0.628	-0.000520344	-0.0323922	0.000235279	0.000175087	8.42413e-05	7.22127e-05	1.85748e-05	1.56127e-05
315	0.63	-0.000536356	-0.0329382	0.000235653	0.000174977	8.47122e-05	7.25627e-05	1.87442e-05	1.57578e-05
316	0.632	-0.000973709	-0.0250424	0.00023594	0.000177279	8.51838e-05	7.2915e-05	1.89146e-05	1.59037e-05
317	0.634	-0.00103112	-0.0233217	0.000236216	0.000180285	8.5656e-05	7.32725e-05	1.90859e-05	1.60502e-05
318	0.636	-0.00115659	-0.0235826	0.00023655	0.000180739	8.61287e-05	7.36336e-05	1.92582e-05	1.61975e-05
319	0.638	-0.00139245	-0.0399117	0.000236848	0.000175549	8.66021e-05	7.39899e-05	1.94314e-05	1.63454e-05
320	0.64	-0.0014855	-0.0387665	0.000237149	0.000170796	8.70761e-05	7.43362e-05	1.96055e-05	1.64941e-05
321	0.642	-0.001509	-0.0331314	0.000237488	0.000172902	8.75508e-05	7.46799e-05	1.97806e-05	1.66435e-05
322	0.644	-0.00170098	-0.0184847	0.000237807	0.000179225	8.80261e-05	7.5032e-05	1.99567e-05	1.67935e-05
323	0.646	-0.00180661	-0.0123678	0.000238107	0.000185695	8.8502e-05	7.53969e-05	2.01337e-05	1.69443e-05
324	0.648	-0.00169112	-0.00766797	0.000238463	0.000189053	8.89786e-05	7.57717e-05	2.03116e-05	1.70959e-05
325	0.65	-0.0015573	-0.014917	0.000238864	0.000188231	8.94559e-05	7.6149e-05	2.04906e-05	1.72482e-05
326	0.652	-0.00160077	-0.0123378	0.000239231	0.000186742	8.9934e-05	7.65239e-05	2.06704e-05	1.74012e-05
327	0.654	-0.00154782	-0.0123394	0.000239581	0.000187515	9.04128e-05	7.68982e-05	2.08513e-05	1.7555e-05
328	0.656	-0.00129427	-0.0427956	0.000239985	0.000177961	9.08924e-05	7.72637e-05	2.1033e-05	1.77096e-05
329	0.658	-0.00109984	-0.0438412	0.000240414	0.000168077	9.13728e-05	7.76097e-05	2.12158e-05	1.78648e-05
330	0.66	-0.00112077	-0.0422204	0.000240788	0.000168213	9.1854e-05	7.7946e-05	2.13995e-05	1.80207e-05
331	0.662	-0.00179983	-0.0348488	0.000240992	0.000170978	9.23357e-05	7.82852e-05	2.15842e-05	1.81772e-05
332	0.664	-0.00158595	-0.0329577	0.000241239	0.000173823	9.2818e-05	7.863e-05	2.17698e-05	1.83345e-05
333	0.666	-0.00157724	-0.0301968	0.000241615	0.000175225	9.33008e-05	7.8979e-05	2.19564e-05	1.84925e-05
334	0.668	-0.00201219	-0.0142603	0.000241865	0.000181013	9.37843e-05	7.93353e-05	2.2144e-05	1.86511e-05
335	0.67	-0.00187454	-0.00590132	0.000242137	0.000188548	9.42683e-05	7.97048e-05	2.23325e-05	1.88105e-05
336	0.672	-0.00174867	-0.0012449	0.000242514	0.000192554	9.4753e-05	8.0086e-05	2.2522e-05	1.89707e-05
337	0.674	-0.00165743	0.00478076	0.00024288	0.000195828	9.52383e-05	8.04743e-05	2.27125e-05	1.91317e-05
338	0.676	-0.0014829	0.00635303	0.000243254	0.000198134	9.57245e-05	8.08683e-05	2.29039e-05	1.92934e-05
339	0.678	-0.00141068	0.00825594	0.000243621	0.000199148	9.62114e-05	8.12656e-05	2.30964e-05	1.94559e-05
340	0.68	-0.0014322	0.00646934	0.000243949	0.000199109	9.66989e-05	8.16638e-05	2.32898e-05	1.96192e-05
341	0.682	-0.00125172	0.00978977	0.000244295	0.000199509	9.71872e-05	8.20625e-05	2.34841e-05	1.97834e-05
342	0.684	-0.00120153	0.00573265	0.000244652	0.000199197	9.76761e-05	8.24612e-05	2.36795e-05	1.99483e-05
343	0.686	-0.00153214	0.036309	0.000244909	0.000207397	9.81657e-05	8.28678e-05	2.38758e-05	2.0114e-05
344	0.688	-0.00148035	0.0350992	0.000245164	0.000216485	9.86557e-05	8.32916e-05	2.40731e-05	2.02806e-05
345	0.69	-0.00156915	0.0300359	0.000245463	0.00021443	9.91464e-05	8.37225e-05	2.42714e-05	2.04481e-05
346	0.692	-0.0013715	0.0229125	0.000245789	0.000210524	9.96376e-05	8.41475e-05	2.44707e-05	2.06164e-05
347	0.694	-0.0012015	0.0220784	0.000246161	0.000207936	0.00010013	8.4566e-05	2.4671e-05	2.07855e-05
348	0.696	-0.00119244	0.0253002	0.000246496	0.000208576	0.000100622	8.49825e-05	2.48722e-05	2.09555e-05
349	0.698	-0.000925924	0.0213442	0.000246846	0.000208237	0.000101116	8.53993e-05	2.50744e-05	2.11262e-05
350	0.7	-0.000944934	0.0197056	0.000247189	0.000206375	0.00010161	8.58139e-05	2.52776e-05	2.12979e-05
351	0.702	-0.000757869	0.018706	0.000247515	0.000205434	0.000102104	8.62257e-05	2.54819e-05	2.14703e-05
352	0.704	-0.000293411	0.0202089	0.000247931	0.00020547	0.0001026	8.66366e-05	2.56871e-05	2.16436e-05
353	0.706	-0.000394557	0.021003	0.00024829	0.000206064	0.000103096	8.70481e-05	2.58932e-05	2.18177e-05
354	0.708	-0.000388598	0.014565	0.000248558	0.000204172	0.000103593	8.74584e-05	2.61004e-05	2.19926e-05
355	0.71	-0.000600912	0.0142008	0.000248803	0.000201914	0.00010409	8.78645e-05	2.63086e-05	2.21683e-05
356	0.712	-0.000724268	0.00921767	0.000249021	0.000200108	0.000104588	8.82665e-05	2.65178e-05	2.23449e-05
357	0.714	-0.000933764	0.00777973	0.000249237	0.000197963	0.000105086	8.86646e-05	2.6728e-05	2.25222e-05
358	0.716	-0.000893318	0.0196091	0.000249483	0.000201068	0.000105585	8.90636e-05	2.69391e-05	2.27003e-05
359	0.718	-0.0011611	0.0153776	0.000249715	0.000203297	0.000106084	8.9468e-05	2.71513e-05	2.28793e-05
360	0.72	-0.00126287	0.0126165	0.000249918	0.000200963	0.000106584	8.98722e-05	2.73645e-05	2.3059e-05
361	0.722	-0.00125361	0.0361177	0.000250172	0.000207292	0.000107084	9.02805e-05	2.75786e-05	2.32396e-05
362	0.724	-0.00134416	0.0304937	0.000250427	0.000212723	0.000107585	9.07005e-05	2.77938e-05	2.3421e-05
363	0.726	-0.0013632	0.0290725	0.000250673	0.000210362	0.000108086	9.11236e-05	2.801e-05	2.36032e-05
364	0.728	-0.00119776	0.00967539	0.000250967	0.000203693	0.000108587	9.15376e-05	2.82271e-05	2.37863e-05
365	0.73	-0.00113318	0.00536058	0.000251275	0.000196117	0.00010909	9.19374e-05	2.84453e-05	2.39702e-05
366	0.732	-0.00101312	0.00435796	0.000251572	0.000194285	0.000109592	9.23278e-05	2.86645e-05	2.41548e-05
367	0.734	-0.000895035	0.019002	0.000251877	0.000198375	0.000110096	9.27205e-05	2.88847e-05	2.43403e-05
368	0.736	-0.00085674	0.0212961	0.000252164	0.000203492	0.0001106	9.31224e-05	2.91059e-05	2.45265e-05
369	0.738	-0.00113155	0.0192184	0.000252374	0.000203381	0.000111104	9.35292e-05	2.93281e-05	2.47136e-05
370	0.74	-0.0011826	0.0214637	0.000252565	0.000203251	0.000111609	9.39359e-05	2.95513e-05	2.49014e-05
371	0.742	-0.0010905	0.0209597	0.000252824	0.000203609	0.000112115	9.43427e-05	2.97756e-05	2.50901e-05
372	0.744	-0.000957172	0.0227456	0.000253117	0.00020382	0.000112621	9.47502e-05	3.00008e-05	2.52796e-05
373	0.746	-0.000922693	0.0131	0.000253396	0.000201172	0.000113127	9.51551e-05	3.02271e-05	2.54699e-05
374	0.748	-0.000834323	0.00913986	0.000253665	0.000196725	0.000113634	9.5553e-05	3.04543e-05	2.5661e-05
375	0.75	-0.000612933	0.00607643	0.000253968	0.000194331	0.000114142	9.59441e-05	3.06826e-05	2.58529e-05
376	0.752	0.000130994	-0.0116207	0.000254395	0.000187642	0.00011465	9.63261e-05	3.09119e-05	2.60456e-05
377	0.754	0.000242836	-0.0139672	0.000254799	0.000181174	0.000115159	9.66949e-05	3.11422e-05	2.6239e-05
378	0.756	0.00074398	-0.0202923	0.000255154	0.000178256	0.000115669	9.70543e-05	3.13736e-05	2.64331e-05
379	0.758	0.00132004	-0.0566313	0.000255597	0.000164714	0.00011618	9.73973e-05	3.16059e-05	2.66279e-05
380	0.76	0.00169349	-0.0548144	0.000256013	0.000153714	0.000116692	9.77157e-05	3.18393e-05	2.68233e-05
381	0.762	0.00200381	-0.0521088	0.000256376	0.000154913	0.000117204	9.80243e-05	3.20737e-05	2.70194e-05
382	0.764	0.00192814	-0.0439892	0.000256651	0.00015808	0.000117717	9.83373e-05	3.23092e-05	2.7216e-05
383	0.766	0.0022322	-0.0430224	0.000256922	0.000160702	0.000118231	9.86561e-05	3.25456e-05	2.74133e-05
384	0.768	0.00229458	-0.0430381	0.000257219	0.000160779	0.000118745	9.89776e-05	3.27831e-05	2.76113e-05
385	0.77	0.0032515	-0.0439231	0.000257639	0.000160277	0.00011926	9.92987e-05	3.30216e-05	2.78099e-05
386	0.772	0.00347128	-0.0419673	0.000258087	0.000160388	0.000119775	9.96193e-05	3.32612e-05	2.80091e-05
387	0.774	0.00345945	-0.0425312	0.000258347	0.000160598	0.000120292	9.99403e-05	3.35018e-05	2.8209e-05
388	0.776	0.0033087	-0.0507554	0.000258534	0.000157625	0.000120809	0.000100259	3.37434e-05	2.84095e-05
389	0.778	0.00326556	-0.0517599	0.000258713	0.000154512	0.000121326	0.000100571	3.3986e-05	2.86107e-05
390	0.78	0.0037488	-0.0504193	0.000259012	0.000154387	0.000121844	0.00010088	3.42297e-05	2.88124e-05
391	0.782	0.00369597	-0.0539427	0.000259307	0.000153473	0.000122362	0.000101187	3.44744e-05	2.90148e-05
392	0.784	0.00375565	-0.0529387	0.00025952	0.000152452	0.000122881	0.000101493	3.47202e-05	2.92178e-05
393	0.786	0.00344213	-0.0559519	0.00025968	0.00015159	0.0001234	0.000101797	3.4967e-05	2.94214e-05
394	0.788	0.00338565	-0.0274197	0.000259821	0.000159333	0.00012392	0.000102108	3.52148e-05	2.96256e-05
395	0.79	0.00333041	-0.0263221	0.000260004	0.000168354	0.000124439	0.000102436	3.54637e-05	2.98305e-05
396	0.792	0.00334816	-0.0194752	0.0002602	0.000170597	0.00012496	0.000102775	3.57136e-05	3.0036e-05
397	0.794	0.00353394	-0.0217925	0.000260441	0.000171771	0.00012548	0.000103117	3.59646e-05	3.02423e-05
398	0.796	0.00341172	-0.0187629	0.000260653	0.00017175	0.000126001	0.000103461	3.62166e-05	3.04492e-05
399	0.798	0.00309932	-0.0157629	0.000260768	0.000173389	0.000126523	0.000103806	3.64696e-05	3.06568e-05
400	0.8	0.00271174	-0.00533024	0.000260829	0.000177339	0.000127044	0.000104157	3.67237e-05	3.08651e-05
401	0.802	0.00251827	-0.00982307	0.000260912	0.000178946	0.000127566	0.000104513	3.69789e-05	3.10741e-05
402	0.804	0.00241232	-0.0135164	0.000261047	0.000176136	0.000128088	0.000104868	3.7235e-05	3.12839e-05
403	0.806	0.00197011	-0.0101401	0.000261133	0.000175783	0.00012861	0.00010522	3.74923e-05	3.14943e-05
404	0.808	0.00165978	-0.0102101	0.000261177	0.000176561	0.000129133	0.000105572	3.77505e-05	3.17055e-05
405	0.81	0.00179039	-0.0076382	0.00026133	0.000177085	0.000129655	0.000105926	3.80098e-05	3.19173e-05
406	0.812	0.00135301	-0.0332036	0.000261457	0.00016964	0.000130178	0.000106273	3.82702e-05	3.21299e-05
407	0.814	0.00144206	-0.0318019	0.000261574	0.000161827	0.000130701	0.000106604	3.85316e-05	3.23431e-05
408	0.816	0.00145138	-0.0265815	0.000261775	0.000163633	0.000131224	0.00010693	3.8794e-05	3.25569e-05
409	0.818	0.00214813	-0.0630209	0.000262092	0.000153612	0.000131748	0.000107247	3.90575e-05	3.27714e-05
410	0.82	0.00235501	-0.0632461	0.000262445	0.000141888	0.000132273	0.000107542	3.93221e-05	3.29865e-05
411	0.822	0.00228173	-0.0627122	0.000262648	0.000141716	0.000132798	0.000107826	3.95877e-05	3.32022e-05
412	0.824	0.00178674	-0.0427954	0.000262714	0.000147838	0.000133323	0.000108116	3.98543e-05	3.34184e-05
413	0.826	0.00173174	-0.0399316	0.000262783	0.000154687	0.000133849	0.000108418	4.0122e-05	3.36352e-05
414	0.828	0.00204842	-0.0342959	0.000263005	0.000157072	0.000134374	0.00010873	4.03908e-05	3.38527e-05
415	0.83	0.00207997	-0.0491476	0.000263243	0.000153919	0.000134901	0.000109041	4.06606e-05	3.40708e-05
416	0.832	0.00206429	-0.0412106	0.000263415	0.000151485	0.000135427	0.000109346	4.09314e-05	3.42895e-05
417	0.834	0.00183082	-0.0344574	0.000263535	0.000155801	0.000135954	0.000109654	4.12033e-05	3.45088e-05
418	0.836	0.00142573	-0.00696132	0.000263578	0.000166227	0.000136481	0.000109976	4.14763e-05	3.47287e-05
419	0.838	0.00139877	-0.00268378	0.000263659	0.000175879	0.000137009	0.000110318	4.17503e-05	3.49493e-05
420	0.84	0.00134656	0.00445895	0.000263807	0.000179169	0.000137536	0.000110673	4.20254e-05	3.51707e-05
421	0.842	0.00145355	0.0159474	0.000263979	0.00018471	0.000138064	0.000111037	4.23015e-05	3.53928e-05
422	0.844	0.00142376	0.0239657	0.000264153	0.000190524	0.000138592	0.000111412	4.25787e-05	3.56156e-05
423	0.846	0.00138729	0.0314292	0.000264299	0.000195077	0.00013912	0.000111797	4.28569e-05	3.58392e-05
424	0.848	0.00143535	-0.0195419	0.000264457	0.000181194	0.000139649	0.000112174	4.31362e-05	3.60635e-05
425	0.85	0.00159539	-0.0111963	0.000264652	0.000167584	0.000140178	0.000112522	4.34166e-05	3.62886e-05
426	0.852	0.00150548	-0.00804589	0.000264819	0.000170886	0.000140708	0.000112861	4.3698e-05	3.65143e-05
427	0.854	0.000967571	0.00673384	0.000264851	0.000176197	0.000141237	0.000113208	4.39805e-05	3.67407e-05
428	0.856	0.000695389	0.0145662	0.000264845	0.000182969	0.000141767	0.000113567	4.4264e-05	3.69679e-05
429	0.858	0.00038249	0.0194653	0.000264882	0.000186652	0.000142297	0.000113937	4.45486e-05	3.71957e-05
430	0.86	-5.67676e-05	0.0752772	0.000264885	0.000205326	0.000142827	0.000114329	4.48343e-05	3.74244e-05
431	0.862	-0.000350775	0.0811968	0.00026489	0.000224317	0.000143356	0.000114758	4.5121e-05	3.76539e-05
432	0.864	-0.000866119	0.0781784	0.000264879	0.000224922	0.000143886	0.000115208	4.54088e-05	3.78843e-05
433	0.866	-0.00048487	0.107827	0.000264996	0.000232939	0.000144416	0.000115666	4.56976e-05	3.81156e-05
434	0.868	-0.000668032	0.113697	0.000265176	0.00024373	0.000144946	0.000116142	4.59875e-05	3.83479e-05
435	0.87	-0.000845141	0.119098	0.000265247	0.000246941	0.000145477	0.000116633	4.62784e-05	3.85812e-05
436	0.872	-0.000801556	0.158477	0.00026536	0.000260621	0.000146007	0.00011714	4.65704e-05	3.88155e-05
437	0.874	-0.000660417	0.158923	0.000265533	0.000272748	0.000146538	0.000117674	4.68635e-05	3.90508e-05
438	0.876	-0.000557453	0.15891	0.000265716	0.000272561	0.000147069	0.000118219	4.71577e-05	3.92873e-05
439	0.878	-0.00127945	0.126352	0.000265732	0.000262057	0.000147601	0.000118754	4.74529e-05	3.95248e-05
440	0.88	-0.00131977	0.126523	0.000265718	0.000251606	0.000148132	0.000119267	4.77491e-05	3.97633e-05
441	0.882	-0.00122813	0.125731	0.00026586	0.000251078	0.000148664	0.00011977	4.80465e-05	4.00028e-05
442	0.884	-0.000996207	0.136264	0.000266053	0.000253784	0.000149196	0.000120275	4.83448e-05	4.02434e-05
443	0.886	-0.00102306	0.135772	0.000266221	0.000256581	0.000149728	0.000120785	4.86443e-05	4.0485e-05
444	0.888	-0.000496481	0.133384	0.000266445	0.000255337	0.000150261	0.000121297	4.89448e-05	4.07276e-05
445	0.89	-6.77938e-05	0.189966	0.000266756	0.000271925	0.000150794	0.000121824	4.92464e-05	4.09712e-05
446	0.892	-0.000168752	0.187213	0.000266944	0.000288394	0.000151328	0.000122385	4.95491e-05	4.1216e-05
447	0.894	-0.000556728	0.182739	0.000266974	0.00028578	0.000151862	0.000122959	4.98528e-05	4.14619e-05
448	0.896	-0.00152103	0.223933	0.000266836	0.000296895	0.000152395	0.000123542	5.01576e-05	4.1709e-05
449	0.898	-0.00133273	0.21514	0.000266808	0.000306656	0.000152929	0.000124145	5.04634e-05	4.19573e-05
450	0.9	-0.0011238	0.203527	0.000267005	0.000299911	0.000153463	0.000124752	5.07704e-05	4.22068e-05
451	0.902	-0.000341019	0.13946	0.000267314	0.000275887	0.000153997	0.000125328	5.10784e-05	4.24574e-05
452	0.904	-0.00040874	0.132337	0.000267569	0.000253262	0.000154532	0.000125857	5.13874e-05	4.27091e-05
453	0.906	-0.000238286	0.135767	0.000267705	0.000251726	0.000155067	0.000126362	5.16976e-05	4.29619e-05
454	0.908	0.00037275	0.104116	0.00026797	0.000242522	0.000155603	0.000126856	5.20088e-05	4.32156e-05
455	0.91	0.000219699	0.0968948	0.000268172	0.000229986	0.000156139	0.000127328	5.2321e-05	4.34702e-05
456	0.912	0.000100184	0.0918547	0.000268232	0.000225762	0.000156675	0.000127784	5.26344e-05	4.37258e-05
457	0.914	-2.44686e-05	0.022142	0.000268296	0.000202008	0.000157212	0.000128212	5.29488e-05	4.39822e-05
458	0.916	0.000293958	0.00272162	0.000268444	0.000173757	0.000157749	0.000128588	5.32643e-05	4.42394e-05
459	0.918	0.00010659	-0.00737297	0.000268578	0.000164135	0.000158286	0.000128926	5.35809e-05	4.44973e-05
460	0.92	0.000733994	-0.0194138	0.00026877	0.000156818	0.000158823	0.000129247	5.38985e-05	4.47557e-05
461	0.922	0.000439572	-0.0254821	0.00026894	0.000150758	0.000159361	0.000129554	5.42173e-05	4.50149e-05
462	0.924	0.000547601	-0.029033	0.00026901	0.000147351	0.000159899	0.000129852	5.45371e-05	4.52746e-05
463	0.926	0.000470546	-0.0352273	0.00026912	0.000143903	0.000160437	0.000130144	5.48579e-05	4.55348e-05
464	0.928	0.00103309	-0.0354609	0.000269316	0.000141492	0.000160975	0.000130429	5.51799e-05	4.57957e-05
465	0.93	0.000602023	-0.0430683	0.000269443	0.000138639	0.000161514	0.000130709	5.55029e-05	4.60571e-05
466	0.932	0.000754664	-0.104306	0.00026949	0.000116722	0.000162053	0.000130964	5.5827e-05	4.6319e-05
467	0.934	-0.000733999	-0.110226	0.000269333	9.53328e-05	0.000162592	0.000131176	5.61522e-05	4.65814e-05
468	0.936	-0.000474344	-0.11424	0.000269195	9.18261e-05	0.00016313	0.000131364	5.64785e-05	4.68441e-05
469	0.938	0.000259119	-0.197126	0.000269483	6.42683e-05	0.000163669	0.00013152	5.68058e-05	4.71072e-05
470	0.94	-0.000421279	-0.199726	0.000269589	3.71535e-05	0.000164208	0.000131621	5.71342e-05	4.73704e-05
471	0.942	-0.000545831	-0.201393	0.000269529	3.54214e-05	0.000164747	0.000131694	5.74637e-05	4.76338e-05
472	0.944	-0.00159586	-0.167802	0.000269397	4.50016e-05	0.000165286	0.000131774	5.77943e-05	4.78973e-05
473	0.946	-0.00173866	-0.179129	0.000269261	5.15657e-05	0.000165825	0.000131871	5.81259e-05	4.81611e-05
474	0.948	-0.00164894	-0.186719	0.000269343	4.52629e-05	0.000166363	0.000131968	5.84587e-05	4.8425e-05
475	0.95	-0.00216409	-0.183203	0.000269351	4.36008e-05	0.000166902	0.000132056	5.87925e-05	4.86891e-05
476	0.952	-0.00209044	-0.181493	0.000269356	4.48468e-05	0.000167441	0.000132145	5.91273e-05	4.89534e-05
477	0.954	-0.00143963	-0.188403	0.000269584	4.28374e-05	0.00016798	0.000132233	5.94633e-05	4.92179e-05
478	0.956	-0.00132884	-0.148956	0.000269818	5.26231e-05	0.000168519	0.000132328	5.98003e-05	4.94825e-05
479	0.958	-0.0017172	-0.140647	0.000269852	6.7167e-05	0.000169059	0.000132448	6.01385e-05	4.97474e-05
480	0.96	-0.00196628	-0.133952	0.000269815	7.14781e-05	0.000169599	0.000132586	6.04776e-05	5.00126e-05
481	0.962	-0.00263477	-0.131575	0.000269723	7.39372e-05	0.000170138	0.000132732	6.08179e-05	5.02781e-05
482	0.964	-0.0017418	-0.134776	0.00026985	7.33054e-05	0.000170678	0.000132879	6.11593e-05	5.05438e-05
483	0.966	-0.001792	-0.139368	0.000270094	7.04974e-05	0.000171218	0.000133023	6.15017e-05	5.08099e-05
484	0.968	-0.00294547	-0.138147	0.000269944	6.90732e-05	0.000171758	0.000133162	6.18452e-05	5.10762e-05
485	0.97	-0.00360264	-0.145673	0.000269677	6.67336e-05	0.000172297	0.000133298	6.21898e-05	5.13428e-05
486	0.972	-0.00388776	-0.144137	0.000269575	6.44939e-05	0.000172836	0.000133429	6.25355e-05	5.16097e-05
487	0.974	-0.00294383	-0.107376	0.000269781	7.60959e-05	0.000173376	0.00013357	6.28823e-05	5.18768e-05
488	0.976	-0.00143388	-0.108798	0.000270331	8.67754e-05	0.000173916	0.000133733	6.32301e-05	5.21443e-05
489	0.978	-0.00213264	-0.105738	0.000270564	8.69245e-05	0.000174457	0.000133907	6.3579e-05	5.24121e-05
490	0.98	-0.00190606	-0.0384602	0.000270549	0.000108544	0.000174998	0.000134102	6.3929e-05	5.26803e-05
491	0.982	-0.00104233	-0.0367603	0.000270839	0.000129744	0.000175539	0.00013434	6.42801e-05	5.2949e-05
492	0.984	-0.00123264	-0.0431953	0.000271043	0.000127905	0.000176081	0.000134598	6.46322e-05	5.32182e-05
493	0.986	-0.00123011	-0.0632551	0.00027108	0.000119267	0.000176623	0.000134845	6.49855e-05	5.34879e-05
494	0.988	-0.00101238	-0.0487388	0.000271195	0.000117176	0.000177166	0.000135082	6.53398e-05	5.3758e-05
495	0.99	-0.000435789	-0.0454638	0.000271419	0.000122377	0.000177708	0.000135321	6.56952e-05	5.40287e-05
496	0.992	-0.000198568	-0.0879901	0.000271646	0.000109753	0.000178251	0.000135553	6.60517e-05	5.42998e-05
497	0.994	6.07262e-05	-0.104317	0.000271811	9.10046e-05	0.000178795	0.000135754	6.64093e-05	5.45713e-05
498	0.996	-0.000476017	-0.0896836	0.000271827	9.01189e-05	0.000179338	0.000135935	6.6768e-05	5.48431e-05
499	0.998	-0.00143148	-0.111092	0.000271608	8.76464e-05	0.000179882	0.000136113	6.71278e-05	5.51154e-05
500	1	-0.00101829	-0.113668	0.000271571	7.97972e-05	0.000180425	0.00013628	6.74886e-05	5.53879e-05
501	1.002	-0.000501074	-0.123646	0.000271816	7.5521e-05	0.000180968	0.000136436	6.78505e-05	5.56608e-05
502	1.004	0.000310009	-0.103449	0.000271642	7.78675e-05	0.000181512	0.000136589	6.82136e-05	5.5934e-05
503	1.006	0.000123083	-0.104007	0.000270831	8.26587e-05	0.000182054	0.00013675	6.85777e-05	5.62075e-05
504	1.008	0.000454748	-0.103928	0.000269926	8.11635e-05	0.000182595	0.000136913	6.89429e-05	5.64813e-05
505	1.01	0.00109642	-0.132542	0.000269179	7.09014e-05	0.000183134	0.000137066	6.93091e-05	5.67554e-05
506	1.012	0.00160532	-0.128463	0.000268465	6.18905e-05	0.000183672	0.000137198	6.96765e-05	5.70298e-05
507	1.014	0.00216284	-0.130799	0.000267733	6.10923e-05	0.000184208	0.000137321	7.00449e-05	5.73045e-05
508	1.016	0.0014948	-0.0984026	0.000266774	6.91444e-05	0.000184743	0.000137452	7.04144e-05	5.75794e-05
509	1.018	0.00175506	-0.0904369	0.000265756	8.0417e-05	0.000185275	0.000137601	7.07849e-05	5.78546e-05
510	1.02	0.00286456	-0.0909931	0.000265079	8.13928e-05	0.000185806	0.000137763	7.11565e-05	5.81301e-05
511	1.022	0.00268103	-0.0648073	0.000264315	8.80633e-05	0.000186335	0.000137932	7.15292e-05	5.8406e-05
512	1.024	0.00224707	-0.0634537	0.000263254	9.53312e-05	0.000186863	0.000138116	7.19029e-05	5.86822e-05
513	1.026	0.00293427	-0.0539551	0.000262358	9.73848e-05	0.000187388	0.000138309	7.22777e-05	5.89588e-05
514	1.028	0.00325719	-0.0566254	0.000261607	9.81814e-05	0.000187912	0.000138504	7.26535e-05	5.92358e-05
515	1.03	0.003139	-0.0488385	0.000260699	9.84434e-05	0.000188435	0.000138701	7.30304e-05	5.95132e-05
516	1.032	0.00293568	-0.0422023	0.00025969	0.000101614	0.000188955	0.000138901	7.34083e-05	5.9791e-05
517	1.034	0.00261727	-0.00182244	0.00025864	0.00011497	0.000189473	0.000139117	7.37873e-05	6.00693e-05
518	1.036	0.00284509	0.0129447	0.000257673	0.000130867	0.00018999	0.000139363	7.41672e-05	6.0348e-05
519	1.038	0.00263009	-0.00673537	0.000256724	0.000127995	0.000190504	0.000139622	7.45483e-05	6.06272e-05
520	1.04	0.00451179	0.00801549	0.000256092	0.000125118	0.000191017	0.000139875	7.49303e-05	6.0907e-05
521	1.042	0.00412799	0.00689835	0.000255426	0.000128041	0.000191529	0.000140128	7.53133e-05	6.11872e-05
522	1.044	0.00376813	0.00573223	0.000254329	0.00012599	0.000192038	0.000140382	7.56974e-05	6.1468e-05
523	1.046	0.00442143	0.00802414	0.00025343	0.000125004	0.000192546	0.000140633	7.60825e-05	6.17493e-05
524	1.048	0.00425751	0.00591398	0.000252567	0.000123722	0.000193052	0.000140882	7.64686e-05	6.2031e-05
525	1.05	0.00420035	0.00359385	0.000251567	0.000120998	0.000193556	0.000141127	7.68557e-05	6.23133e-05
526	1.052	0.00469897	0.0513506	0.000250693	0.000133858	0.000194058	0.000141382	7.72439e-05	6.25961e-05
527	1.054	0.00479931	0.0443934	0.000249848	0.000145268	0.000194559	0.000141661	7.7633e-05	6.28794e-05
528	1.056	0.00436252	0.0377917	0.000248822	0.00013969	0.000195058	0.000141946	7.80231e-05	6.31633e-05
529	1.058	0.00464871	-0.0270946	0.000247832	0.000116009	0.000195554	0.000142201	7.84142e-05	6.34477e-05
530	1.06	0.00438345	-0.042924	0.000246873	8.94436e-05	0.000196049	0.000142407	7.88063e-05	6.37325e-05
531	1.062	0.00485984	-0.0384512	0.00024595	8.45528e-05	0.000196542	0.000142581	7.91994e-05	6.40176e-05
532	1.064	0.00478225	-0.116472	0.000245062	6.02274e-05	0.000197033	0.000142726	7.95934e-05	6.43031e-05
533	1.066	0.00486108	-0.118157	0.000244096	3.39784e-05	0.000197522	0.00014282	7.99885e-05	6.45887e-05
534	1.068	0.00435203	-0.117679	0.000243047	3.22616e-05	0.000198009	0.000142886	8.03845e-05	6.48745e-05
535	1.07	0.00387594	-0.025794	0.00024189	5.97871e-05	0.000198494	0.000142978	8.07815e-05	6.51605e-05
536	1.072	0.0043783	-0.0266272	0.000240927	8.69044e-05	0.000198977	0.000143125	8.11794e-05	6.54467e-05
537	1.074	0.00476558	-0.0280968	0.000240129	8.48496e-05	0.000199458	0.000143297	8.15784e-05	6.57333e-05
538	1.076	0.00424899	-0.0342465	0.000239134	8.11341e-05	0.000199937	0.000143463	8.19782e-05	6.60202e-05
539	1.078	0.00365984	-0.0293325	0.00023795	7.9414e-05	0.000200414	0.000143623	8.23791e-05	6.63075e-05
540	1.08	0.00321424	-0.0321559	0.00023678	7.87341e-05	0.000200889	0.000143781	8.27808e-05	6.6595e-05
541	1.082	0.00157777	-0.0374733	0.000235407	7.48576e-05	0.000201361	0.000143935	8.31836e-05	6.68829e-05
542	1.084	0.000499086	-0.0293799	0.000233912	7.43933e-05	0.000201831	0.000144084	8.35872e-05	6.71711e-05
543	1.086	0.000748659	-0.021621	0.000232778	7.8016e-05	0.000202297	0.000144237	8.39918e-05	6.74596e-05
544	1.088	0.000307354	-0.0428893	0.000231766	7.24641e-05	0.000202762	0.000144387	8.43973e-05	6.77483e-05
545	1.09	7.76552e-05	-0.0346113	0.000230662	6.70751e-05	0.000203224	0.000144527	8.48038e-05	6.80374e-05
546	1.092	-0.000430577	-0.0366373	0.000229544	6.77002e-05	0.000203684	0.000144661	8.52112e-05	6.83267e-05
547	1.094	0.00028862	-0.0885081	0.000228608	4.95297e-05	0.000204143	0.000144779	8.56194e-05	6.86163e-05
548	1.096	-0.000345147	-0.0879186	0.000227647	3.21777e-05	0.000204599	0.00014486	8.60286e-05	6.8906e-05
549	1.098	-0.0002696	-0.0836948	0.000226561	3.23566e-05	0.000205053	0.000144925	8.64387e-05	6.91958e-05
550	1.1	-0.00153768	-0.0398139	0.000225353	4.60657e-05	0.000205505	0.000145003	8.68498e-05	6.94858e-05
551	1.102	-0.00168137	-0.0358552	0.000224102	5.96937e-05	0.000205954	0.000145109	8.72617e-05	6.97761e-05
552	1.104	-0.00119255	-0.0529278	0.000223188	5.42752e-05	0.000206402	0.000145223	8.76745e-05	7.00665e-05
553	1.106	-0.00054446	0.00411525	0.000222426	6.54468e-05	0.000206847	0.000145343	8.80882e-05	7.03572e-05
554	1.108	-0.00033729	-0.00529979	0.000221609	7.90125e-05	0.000207291	0.000145487	8.85027e-05	7.06482e-05
555	1.11	-0.000412271	-0.0031352	0.000220653	7.54296e-05	0.000207734	0.000145642	8.89182e-05	7.09394e-05
556	1.112	-0.00025932	-0.0492339	0.000219685	6.03839e-05	0.000208174	0.000145777	8.93346e-05	7.1231e-05
557	1.114	-0.000293884	-0.0574594	0.000218725	4.20921e-05	0.000208612	0.00014588	8.97518e-05	7.15228e-05
558	1.116	-0.00160776	-0.0764028	0.000217482	3.22874e-05	0.000209049	0.000145954	9.01699e-05	7.18147e-05
559	1.118	-0.00251651	-0.125164	0.000216071	9.81673e-06	0.000209482	0.000145996	9.05888e-05	7.21067e-05
560	1.12	-0.00210648	-0.134218	0.00021499	-9.56154e-06	0.000209913	0.000145997	9.10087e-05	7.23987e-05
561	1.122	-0.00142373	-0.125594	0.000214216	-1.10048e-05	0.000210342	0.000145976	9.14294e-05	7.26906e-05
562	1.124	0.000564896	-0.148872	0.000213744	-1.68907e-05	0.00021077	0.000145948	9.18509e-05	7.29825e-05
563	1.126	0.00127034	-0.1562	0.000213276	-2.77584e-05	0.000211197	0.000145903	9.22733e-05	7.32743e-05
564	1.128	0.00153833	-0.158364	0.000212477	-3.20252e-05	0.000211623	0.000145844	9.26965e-05	7.3566e-05
565	1.13	0.00198946	-0.201109	0.000211628	-4.73569e-05	0.000212047	0.000145764	9.31206e-05	7.38575e-05
566	1.132	0.00177025	-0.216181	0.000210685	-6.67189e-05	0.000212469	0.00014565	9.35456e-05	7.41488e-05
567	1.134	0.00215892	-0.21638	0.00020973	-7.27815e-05	0.00021289	0.000145511	9.39714e-05	7.44398e-05
568	1.136	0.00164205	-0.194449	0.000208718	-6.72771e-05	0.000213308	0.000145371	9.4398e-05	7.47306e-05
569	1.138	0.00205562	-0.189992	0.000207709	-6.03138e-05	0.000213725	0.000145243	9.48254e-05	7.50211e-05
570	1.14	0.00253124	-0.178142	0.000206891	-5.64964e-05	0.000214139	0.000145126	9.52537e-05	7.53113e-05
571	1.142	0.00208309	-0.18768	0.000205907	-5.70484e-05	0.000214552	0.000145013	9.56828e-05	7.56014e-05
572	1.144	0.00197694	-0.172628	0.000204811	-5.65964e-05	0.000214963	0.000144899	9.61127e-05	7.58912e-05
573	1.146	0.00115517	-0.150267	0.000203643	-4.61724e-05	0.000215371	0.000144796	9.65435e-05	7.61807e-05
574	1.148	0.00173471	-0.156057	0.000202606	-4.22577e-05	0.000215778	0.000144708	9.6975e-05	7.64702e-05
575	1.15	0.00147602	-0.164533	0.000201677	-4.7976e-05	0.000216182	0.000144618	9.74074e-05	7.67594e-05
576	1.152	0.00183338	-0.156088	0.000200705	-4.92426e-05	0.000216584	0.00014452	9.78406e-05	7.70484e-05
577	1.154	0.000902121	-0.194803	0.000199603	-5.99554e-05	0.000216985	0.000144411	9.82745e-05	7.73373e-05
578	1.156	0.000569959	-0.203902	0.000198369	-7.61471e-05	0.000217383	0.000144275	9.87093e-05	7.76258e-05
579	1.158	0.0010067	-0.187184	0.000197397	-7.50122e-05	0.000217778	0.000144124	9.91448e-05	7.79141e-05
580	1.16	0.00241532	-0.107079	0.00019676	-4.5997e-05	0.000218172	0.000144003	9.95812e-05	7.82021e-05
581	1.162	0.00175972	-0.0956635	0.000195912	-1.86351e-05	0.000218565	0.000143938	0.000100018	7.84899e-05
582	1.164	0.00155727	-0.0850368	0.000194755	-1.29819e-05	0.000218956	0.000143907	0.000100456	7.87778e-05
583	1.166	0.000452932	-0.080994	0.000193511	-9.62972e-06	0.000219344	0.000143884	0.000100895	7.90655e-05
584	1.168	0.0010223	-0.0791778	0.000192415	-9.02822e-06	0.00021973	0.000143865	0.000101334	7.93533e-05
585	1.17	0.000531554	-0.0788032	0.000191437	-9.57051e-06	0.000220114	0.000143847	0.000101775	7.96409e-05
586	1.172	0.000337934	-0.0259303	0.000190312	5.84491e-06	0.000220496	0.000143843	0.000102216	7.99286e-05
587	1.174	0.000703103	-0.0127434	0.000189352	2.52666e-05	0.000220875	0.000143874	0.000102657	8.02164e-05
588	1.176	-0.000115458	-0.00204967	0.000188271	3.15093e-05	0.000221253	0.000143931	0.0001031	8.05042e-05
589	1.178	-0.00100773	-0.00225256	0.000186948	3.35695e-05	0.000221628	0.000143996	0.000103543	8.07922e-05
590	1.18	-0.000760378	0.000169564	0.00018583	3.30463e-05	0.000222001	0.000144063	0.000103987	8.10804e-05
591	1.182	-0.00183487	0.000958107	0.000184677	3.28344e-05	0.000222371	0.000144129	0.000104432	8.13686e-05
592	1.184	-0.000519721	0.0210547	0.000183729	3.81473e-05	0.00022274	0.0001442	0.000104877	8.1657e-05
593	1.186	-0.000669133	0.0155693	0.000182959	4.1501e-05	0.000223106	0.000144279	0.000105324	8.19456e-05
594	1.188	-0.00036044	0.00391607	0.000181995	3.49342e-05	0.000223471	0.000144356	0.00010577	8.22343e-05
595	1.19	-0.00043058	0.0064379	0.000181047	3.0871e-05	0.000223834	0.000144421	0.000106218	8.25231e-05
596	1.192	-0.000147726	0.0320792	0.000180094	3.84638e-05	0.000224196	0.000144491	0.000106667	8.28121e-05
597	1.194	-0.000247024	0.0256526	0.000179134	4.32615e-05	0.000224555	0.000144573	0.000107116	8.31013e-05
598	1.196	0.00128076	0.015544	0.000178415	3.68888e-05	0.000224912	0.000144653	0.000107565	8.33906e-05
599	1.198	0.00145425	0.026996	0.000177747	3.61044e-05	0.000225269	0.000144726	0.000108016	8.368e-05
600	1.2	0.00160411	0.0241702	0.000176815	3.75972e-05	0.000225623	0.000144799	0.000108467	8.39696e-05
601	1.202	0.0017051	0.0175356	0.000175869	3.34392e-05	0.000225976	0.00014487	0.000108919	8.42594e-05
602	1.204	0.00206302	0.0114377	0.000174963	2.82601e-05	0.000226327	0.000144932	0.000109372	8.45492e-05
603	1.206	0.00262374	-0.00554503	0.000174145	1.98486e-05	0.000226676	0.00014498	0.000109825	8.48392e-05
604	1.208	0.00399188	0.0434488	0.000173521	2.86548e-05	0.000227023	0.000145029	0.000110279	8.51292e-05
605	1.21	0.00380614	0.0515948	0.000172754	4.53154e-05	0.00022737	0.000145103	0.000110734	8.54194e-05
606	1.212	0.00450596	0.0529638	0.000171859	4.70946e-05	0.000227714	0.000145195	0.000111189	8.57098e-05
607	1.214	0.00474578	0.103489	0.000171045	6.21187e-05	0.000228057	0.000145304	0.000111646	8.60004e-05
608	1.216	0.00471652	0.0936048	0.000170092	7.3627e-05	0.000228398	0.00014544	0.000112102	8.62913e-05
609	1.218	0.00551149	0.0923375	0.000169245	6.89508e-05	0.000228738	0.000145583	0.00011256	8.65825e-05
610	1.22	0.00675331	0.108799	0.000168642	7.25084e-05	0.000229076	0.000145724	0.000113018	8.68739e-05
611	1.222	0.00659725	0.112162	0.000167857	7.75132e-05	0.000229412	0.000145874	0.000113477	8.71657e-05
612	1.224	0.00711595	0.127191	0.000166933	8.20711e-05	0.000229747	0.000146034	0.000113936	8.74577e-05
613	1.226	0.0067981	0.0817347	0.000165978	7.13734e-05	0.00023008	0.000146187	0.000114396	8.77501e-05
614	1.228	0.00707068	0.0909069	0.000164976	5.88457e-05	0.000230411	0.000146317	0.000114857	8.80428e-05
615	1.23	0.00699847	0.104012	0.000164021	6.46189e-05	0.00023074	0.000146441	0.000115319	8.83356e-05
616	1.232	0.00606209	0.0678342	0.000162833	5.6221e-05	0.000231067	0.000146562	0.000115781	8.86288e-05
617	1.234	0.0063291	0.0774714	0.000161711	4.67401e-05	0.000231391	0.000146665	0.000116244	8.89221e-05
618	1.236	0.00666955	0.0475711	0.000160835	3.92217e-05	0.000231714	0.000146751	0.000116707	8.92156e-05
619	1.238	0.00601352	0.107328	0.000159782	4.7367e-05	0.000232034	0.000146837	0.000117171	8.95093e-05
620	1.24	0.00609543	0.119585	0.000158678	6.86873e-05	0.000232353	0.000146953	0.000117636	8.98032e-05
621	1.242	0.00666789	0.12741	0.000157812	7.37798e-05	0.000232669	0.000147096	0.000118101	9.00974e-05
622	1.244	0.0068757	0.107162	0.00015697	6.87154e-05	0.000232984	0.000147238	0.000118567	9.03918e-05
623	1.246	0.00794261	0.112349	0.000156223	6.28269e-05	0.000233297	0.00014737	0.000119034	9.06866e-05
624	1.248	0.00770015	0.116616	0.000155389	6.45999e-05	0.000233609	0.000147497	0.000119501	9.09816e-05
625	1.25	0.00658436	0.125346	0.000154136	6.74809e-05	0.000233918	0.000147629	0.000119969	9.12768e-05
626	1.252	0.00708152	0.119609	0.000153026	6.72365e-05	0.000234226	0.000147764	0.000120437	9.15724e-05
627	1.254	0.00724575	0.12892	0.000152162	6.71739e-05	0.000234531	0.000147898	0.000120906	9.18682e-05
628	1.256	0.00687833	0.10526	0.000151132	6.15107e-05	0.000234834	0.000148027	0.000121376	9.21642e-05
629	1.258	0.00742933	0.127508	0.000150177	5.98909e-05	0.000235135	0.000148148	0.000121846	9.24605e-05
630	1.26	0.0082643	0.122411	0.000149453	6.40732e-05	0.000235435	0.000148272	0.000122317	9.27571e-05
631	1.262	0.00725718	0.0986023	0.00014843	5.38634e-05	0.000235733	0.00014839	0.000122789	9.30538e-05
632	1.264	0.00814667	0.0918378	0.000147418	4.3133e-05	0.000236029	0.000148487	0.000123261	9.33508e-05
633	1.266	0.00887468	0.0901878	0.000146739	3.93282e-05	0.000236323	0.00014857	0.000123733	9.36479e-05
634	1.268	0.00741019	0.084747	0.000145609	3.5938e-05	0.000236615	0.000148645	0.000124207	9.39452e-05
635	1.27	0.00855257	0.062891	0.000144558	2.62347e-05	0.000236905	0.000148707	0.00012468	9.42427e-05
636	1.272	0.00856819	0.043274	0.000143792	1.21026e-05	0.000237194	0.000148746	0.000125155	9.45401e-05
637	1.274	0.0096584	0.089743	0.000143017	1.93235e-05	0.00023748	0.000148777	0.00012563	9.48377e-05
638	1.276	0.00970431	0.0823246	0.000142248	3.03581e-05	0.000237766	0.000148827	0.000126105	9.51353e-05
639	1.278	0.0103163	0.106699	0.000141387	3.44897e-05	0.000238049	0.000148892	0.000126581	9.54331e-05
640	1.28	0.00957866	0.0891022	0.000140376	3.54419e-05	0.000238331	0.000148961	0.000127058	9.57311e-05
641	1.282	0.00963971	0.0752408	0.000139259	2.44468e-05	0.000238611	0.000149021	0.000127535	9.60291e-05
642	1.284	0.00946499	0.0643509	0.000138251	1.55488e-05	0.000238888	0.000149061	0.000128013	9.63272e-05
643	1.286	0.0103458	0.0816231	0.000137401	1.63816e-05	0.000239164	0.000149093	0.000128491	9.66254e-05
644	1.288	0.00993013	0.069521	0.000136505	1.68371e-05	0.000239438	0.000149127	0.00012897	9.69237e-05
645	1.29	0.010169	0.0596014	0.000135486	8.79684e-06	0.00023971	0.000149152	0.00012945	9.7222e-05
646	1.292	0.0104959	0.0440487	0.000134611	-3.20082e-07	0.00023998	0.000149161	0.00012993	9.75203e-05
647	1.294	0.0107986	0.0422404	0.000133748	-6.90043e-06	0.000240248	0.000149153	0.00013041	9.78186e-05
648	1.296	0.0109374	0.0331514	0.000132849	-1.14589e-05	0.000240515	0.000149135	0.000130891	9.81169e-05
649	1.298	0.00919786	0.00642816	0.000131558	-2.38012e-05	0.000240779	0.0001491	0.000131373	9.84151e-05
650	1.3	0.00924877	-0.00312671	0.00013025	-3.62868e-05	0.000241041	0.00014904	0.000131855	9.87131e-05
651	1.302	0.00817999	0.00567784	0.000129073	-3.76675e-05	0.0002413	0.000148966	0.000132337	9.90111e-05
652	1.304	0.00942741	0.0221809	0.000128125	-3.09024e-05	0.000241558	0.000148897	0.00013282	9.93089e-05
653	1.306	0.00840748	0.026691	0.000127188	-2.54766e-05	0.000241813	0.000148841	0.000133304	9.96065e-05
654	1.308	0.00853586	0.000790286	0.000126036	-3.32994e-05	0.000242066	0.000148782	0.000133788	9.99041e-05
655	1.31	0.0119292	0.0522269	0.000125733	-2.64551e-05	0.000242318	0.000148722	0.000134273	0.000100202
656	1.312	0.0112105	0.0686857	0.000125267	-6.3709e-06	0.000242569	0.000148689	0.000134758	0.000100499
657	1.314	0.0105921	0.0765376	0.000124031	9.55169e-08	0.000242818	0.000148683	0.000135244	0.000100796
658	1.316	0.00990201	0.0556595	0.000122801	-5.10374e-06	0.000243065	0.000148678	0.00013573	0.000101094
659	1.318	0.00954214	0.032104	0.000121621	-2.01159e-05	0.000243309	0.000148653	0.000136216	0.000101391
660	1.32	0.00824701	0.0275631	0.000120325	-3.00205e-05	0.000243551	0.000148603	0.000136703	0.000101688
661	1.322	0.00924335	-0.0123602	0.000119291	-4.50378e-05	0.000243791	0.000148528	0.000137191	0.000101985
662	1.324	0.00919223	-0.0152423	0.000118496	-5.95342e-05	0.000244029	0.000148423	0.000137679	0.000102282
663	1.326	0.00925212	-0.0220699	0.000117522	-6.36853e-05	0.000244265	0.0001483	0.000138168	0.000102579
664	1.328	0.00809823	-0.077953	0.000116336	-8.43962e-05	0.000244499	0.000148152	0.000138657	0.000102875
665	1.33	0.00783625	-0.0832922	0.00011509	-0.000104639	0.00024473	0.000147963	0.000139146	0.000103171
666	1.332	0.00759423	-0.0819628	0.000114019	-0.000106998	0.000244959	0.000147751	0.000139636	0.000103466
667	1.334	0.00688276	-0.106068	0.000112862	-0.000115219	0.000245186	0.000147529	0.000140126	0.000103761
668	1.336	0.00715596	-0.098635	0.000111805	-0.000121527	0.000245411	0.000147292	0.000140617	0.000104056
669	1.338	0.00674549	-0.123446	0.000110807	-0.000128052	0.000245633	0.000147043	0.000141108	0.00010435
670	1.34	0.00840653	-0.104182	0.000110076	-0.000130876	0.000245854	0.000146784	0.0001416	0.000104644
671	1.342	0.00847646	-0.101067	0.000109438	-0.000124968	0.000246074	0.000146528	0.000142092	0.000104937
672	1.344	0.00863524	-0.103855	0.000108512	-0.000125946	0.000246292	0.000146277	0.000142585	0.000105229
673	1.346	0.00882857	-0.113265	0.00010761	-0.000130834	0.000246508	0.00014602	0.000143078	0.000105521
674	1.348	0.00911666	-0.114583	0.000106734	-0.000135259	0.000246722	0.000145754	0.000143571	0.000105813
675	1.35	0.0090928	-0.106603	0.000105817	-0.000134244	0.000246935	0.000145485	0.000144065	0.000106104
676	1.352	0.00654541	-0.134205	0.000104355	-0.000141439	0.000247145	0.000145209	0.00014456	0.000106394
677	1.354	0.00693859	-0.138037	0.000102975	-0.00015232	0.000247352	0.000144915	0.000145054	0.000106684
678	1.356	0.00702157	-0.133064	0.0001021	-0.000153017	0.000247557	0.00014461	0.000145549	0.000106973
679	1.358	0.00696389	-0.138882	0.00010114	-0.000154329	0.000247761	0.000144302	0.000146045	0.000107262
680	1.36	0.00687076	-0.132072	0.000100147	-0.000155062	0.000247962	0.000143993	0.000146541	0.00010755
681	1.362	0.00702244	-0.126787	9.91945e-05	-0.000152321	0.000248161	0.000143686	0.000147037	0.000107837
682	1.364	0.00676196	-0.142855	9.82107e-05	-0.000156724	0.000248359	0.000143377	0.000147534	0.000108124
683	1.366	0.00670254	-0.127419	9.71871e-05	-0.00015795	0.000248554	0.000143062	0.000148031	0.00010841
684	1.368	0.00669663	-0.117692	9.62132e-05	-0.00015111	0.000248747	0.000142753	0.000148528	0.000108696
685	1.37	0.00637884	-0.0681639	9.51905e-05	-0.000133612	0.000248939	0.000142468	0.000149026	0.000108981
686	1.372	0.00614606	-0.0543429	9.41249e-05	-0.000114829	0.000249128	0.00014222	0.000149525	0.000109265
687	1.374	0.00609055	-0.0520763	9.31105e-05	-0.000110811	0.000249315	0.000141994	0.000150023	0.000109549
688	1.376	0.00542956	-0.0571677	9.20146e-05	-0.000112699	0.0002495	0.000141771	0.000150522	0.000109833
689	1.378	0.00423789	-0.0694817	9.0701e-05	-0.000119139	0.000249683	0.000141539	0.000151022	0.000110116
690	1.38	0.00356667	-0.0418884	8.93862e-05	-0.000115362	0.000249863	0.000141304	0.000151521	0.000110398
691	1.382	0.00303639	-0.0940667	8.81995e-05	-0.000124038	0.000250041	0.000141065	0.000152021	0.00011068
692	1.384	0.00209421	-0.0908462	8.69616e-05	-0.000140326	0.000250216	0.0001408	0.000152522	0.000110962
693	1.386	0.00168434	-0.0794746	8.57476e-05	-0.000136751	0.000250389	0.000140523	0.000153023	0.000111243
694	1.388	5.31905e-07	-0.0802446	8.43919e-05	-0.000134418	0.000250559	0.000140252	0.000153524	0.000111524
695	1.39	-0.00054181	-0.0837001	8.30116e-05	-0.000136715	0.000250726	0.000139981	0.000154025	0.000111803
696	1.392	-0.00113667	-0.0840656	8.18416e-05	-0.00013888	0.000250891	0.000139706	0.000154527	0.000112083
697	1.394	0.000346321	-0.0873471	8.1062e-05	-0.000140987	0.000251054	0.000139426	0.000155029	0.000112362
698	1.396	-0.000663185	-0.088381	8.02036e-05	-0.000143298	0.000251215	0.000139141	0.000155532	0.00011264
699	1.398	-0.000877219	-0.0881155	7.90197e-05	-0.000144497	0.000251375	0.000138854	0.000156034	0.000112918
700	1.4	-0.00150346	-0.0628432	7.79105e-05	-0.00013747	0.000251531	0.000138572	0.000156537	0.000113195
701	1.402	-0.00107512	-0.050989	7.69257e-05	-0.000126817	0.000251686	0.000138307	0.000157041	0.000113471
702	1.404	-0.00122251	-0.0607943	7.6034e-05	-0.000127122	0.000251839	0.000138053	0.000157544	0.000113748
703	1.406	-0.000896201	-0.0414599	7.51236e-05	-0.000125085	0.00025199	0.000137801	0.000158048	0.000114023
704	1.408	-0.000942655	-0.0671104	7.42335e-05	-0.000127995	0.00025214	0.000137548	0.000158553	0.000114298
705	1.41	-0.00160514	-0.0749733	7.31543e-05	-0.0001394	0.000252287	0.000137281	0.000159057	0.000114573
706	1.412	-0.00188062	-0.0822798	7.2032e-05	-0.000145069	0.000252432	0.000136996	0.000159562	0.000114847
707	1.414	-0.00222075	-0.081652	7.09726e-05	-0.00014808	0.000252575	0.000136703	0.000160067	0.00011512
708	1.416	-0.00251687	-0.0765839	6.99103e-05	-0.00014722	0.000252716	0.000136408	0.000160573	0.000115393
709	1.418	-0.00358537	-0.0500472	6.87089e-05	-0.000138258	0.000252855	0.000136122	0.000161078	0.000115665
710	1.42	-0.00349375	-0.0460608	6.75831e-05	-0.00012963	0.000252991	0.000135854	0.000161584	0.000115937
711	1.422	-0.00329574	-0.0489973	6.67018e-05	-0.000130208	0.000253125	0.000135595	0.000162091	0.000116208
712	1.424	-0.00324679	0.00189529	6.58134e-05	-0.000116124	0.000253258	0.000135348	0.000162597	0.000116479
713	1.426	-0.00331641	-0.00807647	6.48745e-05	-0.000104235	0.000253389	0.000135128	0.000163104	0.000116749
714	1.428	-0.00300825	-0.0252821	6.39865e-05	-0.000113622	0.000253518	0.00013491	0.000163611	0.000117019
715	1.43	-0.000705471	-0.00784617	6.35558e-05	-0.000114441	0.000253645	0.000134682	0.000164118	0.000117288
716	1.432	-0.000483393	0.00337801	6.31095e-05	-0.000106371	0.000253772	0.000134461	0.000164626	0.000117557
717	1.434	-0.00088863	0.0207267	6.21436e-05	-9.83256e-05	0.000253897	0.000134256	0.000165134	0.000117826
718	1.436	-0.00129529	0.0293107	6.10577e-05	-9.11014e-05	0.00025402	0.000134067	0.000165642	0.000118094
719	1.438	-0.00105226	0.0432184	6.00976e-05	-8.49491e-05	0.000254141	0.000133891	0.00016615	0.000118362
720	1.44	0.000260174	0.05053	5.94692e-05	-7.91911e-05	0.000254261	0.000133727	0.000166658	0.000118629
721	1.442	0.000702796	-0.0498355	5.88802e-05	-0.00010914	0.000254379	0.000133538	0.000167167	0.000118896
722	1.444	0.000362894	-0.0466444	5.79745e-05	-0.000140374	0.000254496	0.000133289	0.000167676	0.000119163
723	1.446	0.00106304	-0.0398492	5.71195e-05	-0.000138117	0.000254611	0.00013301	0.000168185	0.000119429
724	1.448	0.000221127	-0.00218411	5.61689e-05	-0.000125082	0.000254724	0.000132747	0.000168695	0.000119694
725	1.45	0.000595387	0.00173183	5.51568e-05	-0.000112944	0.000254836	0.000132509	0.000169204	0.000119959
726	1.452	0.00124476	0.00250688	5.44326e-05	-0.000112329	0.000254945	0.000132284	0.000169714	0.000120224
727	1.454	0.00213111	0.0368614	5.38079e-05	-0.000102199	0.000255054	0.000132069	0.000170224	0.000120488
728	1.456	0.00245106	0.0431205	5.31211e-05	-9.03509e-05	0.000255161	0.000131877	0.000170735	0.000120752
729	1.458	0.00204204	0.0535968	5.21862e-05	-8.59618e-05	0.000255266	0.000131701	0.000171245	0.000121015
730	1.46	0.00301018	0.0203569	5.1377e-05	-9.3913e-05	0.000255369	0.000131521	0.000171756	0.000121278
731	1.462	0.00290229	0.0240219	5.06269e-05	-0.00010399	0.000255471	0.000131323	0.000172267	0.000121541
732	1.464	0.00312218	0.0243256	4.97341e-05	-0.000103581	0.000255572	0.000131115	0.000172778	0.000121803
733	1.466	0.00369917	-0.00701768	4.89741e-05	-0.000114109	0.000255671	0.000130898	0.00017329	0.000122065
734	1.468	0.00419514	0.000667088	4.82682e-05	-0.000122326	0.000255768	0.000130661	0.000173801	0.000122326
735	1.47	0.00426045	0.000380576	4.74652e-05	-0.000120836	0.000255863	0.000130418	0.000174313	0.000122587
736	1.472	0.00259155	-0.0543646	4.62469e-05	-0.00013885	0.000255957	0.000130158	0.000174825	0.000122847
737	1.474	0.00305013	-0.0691275	4.51055e-05	-0.000161385	0.000256049	0.000129858	0.000175337	0.000123107
738	1.476	0.00303845	-0.0864808	4.42839e-05	-0.000172231	0.000256138	0.000129524	0.000175849	0.000123366
739	1.478	-0.000407193	-0.0896821	4.27126e-05	-0.000179459	0.000256225	0.000129173	0.000176362	0.000123624
740	1.48	-0.000501099	-0.104752	4.11267e-05	-0.00018597	0.000256309	0.000128807	0.000176874	0.000123882
741	1.482	-0.0017219	-0.129805	3.99699e-05	-0.000199303	0.00025639	0.000128422	0.000177387	0.000124139
742	1.484	-0.00222874	-0.0551985	3.87348e-05	-0.000184609	0.000256469	0.000128038	0.0001779	0.000124395
743	1.486	-0.00205748	-0.0695811	3.77686e-05	-0.000166574	0.000256545	0.000127687	0.000178413	0.00012465
744	1.488	-0.00248142	-0.0646529	3.68196e-05	-0.00017031	0.00025662	0.00012735	0.000178926	0.000124905
745	1.49	-0.00117141	-0.0906647	3.60908e-05	-0.000177674	0.000256693	0.000127002	0.00017944	0.000125159
746	1.492	-0.000810628	-0.0823799	3.55141e-05	-0.000183985	0.000256764	0.00012664	0.000179953	0.000125412
747	1.494	-0.000857535	-0.0726617	3.46778e-05	-0.000179126	0.000256834	0.000126277	0.000180467	0.000125665
748	1.496	-0.000809854	-0.108411	3.37824e-05	-0.000188023	0.000256903	0.00012591	0.000180981	0.000125917
749	1.498	-0.000610148	-0.120543	3.29357e-05	-0.000203743	0.00025697	0.000125518	0.000181494	0.000126168
750	1.5	0.00123899	-0.115221	3.24367e-05	-0.000206623	0.000257035	0.000125108	0.000182009	0.000126418
751	1.502	0.00323007	-0.120966	3.22834e-05	-0.000207503	0.0002571	0.000124694	0.000182523	0.000126667
752	1.504	0.00338547	-0.121729	3.18056e-05	-0.000210279	0.000257164	0.000124276	0.000183037	0.000126916
753	1.506	0.00367583	-0.123635	3.10021e-05	-0.000211849	0.000257227	0.000123854	0.000183552	0.000127164
754	1.508	0.00330939	-0.119371	3.00994e-05	-0.000211844	0.000257288	0.00012343	0.000184066	0.000127411
755	1.51	0.00409512	-0.129617	2.92932e-05	-0.00021444	0.000257347	0.000123004	0.000184581	0.000127657
756	1.512	0.00397195	-0.129028	2.85351e-05	-0.000218178	0.000257405	0.000122571	0.000185096	0.000127902
757	1.514	0.00251501	-0.0375599	2.7347e-05	-0.000190126	0.000257461	0.000122163	0.000185611	0.000128146
758	1.516	0.00196453	-0.0292501	2.60779e-05	-0.000159656	0.000257514	0.000121813	0.000186126	0.00012839
759	1.518	0.00239687	-0.0237449	2.51735e-05	-0.000156044	0.000257565	0.000121498	0.000186641	0.000128633
760	1.52	0.00575747	-0.0147376	2.50224e-05	-0.00015221	0.000257616	0.000121189	0.000187156	0.000128875
761	1.522	0.00623593	0.00217398	2.48815e-05	-0.000144807	0.000257666	0.000120892	0.000187671	0.000129117
762	1.524	0.00612671	0.020386	2.40747e-05	-0.000134524	0.000257714	0.000120613	0.000188187	0.000129358
763	1.526	0.00755417	0.0163396	2.34516e-05	-0.000130787	0.000257762	0.000120348	0.000188702	0.000129599
764	1.528	0.00744702	0.0220729	2.28302e-05	-0.000130945	0.000257808	0.000120086	0.000189218	0.000129839
765	1.53	0.00731117	0.0248673	2.19095e-05	-0.000128962	0.000257853	0.000119826	0.000189734	0.000130079
766	1.532	0.00681448	0.0336946	2.09151e-05	-0.000126009	0.000257896	0.000119571	0.000190249	0.000130318
767	1.534	0.00646886	0.0318935	1.98817e-05	-0.000124488	0.000257937	0.000119321	0.000190765	0.000130556
768	1.536	0.00657182	0.0340011	1.89649e-05	-0.000125063	0.000257975	0.000119071	0.000191281	0.000130794
769	1.538	0.00647177	0.00534525	1.80967e-05	-0.000134028	0.000258013	0.000118812	0.000191797	0.000131032
770	1.54	0.00672258	0.00538943	1.72582e-05	-0.000143633	0.000258048	0.000118534	0.000192313	0.000131269
771	1.542	0.00605338	-0.010699	1.63116e-05	-0.000149308	0.000258081	0.000118241	0.000192829	0.000131506
772	1.544	0.00510327	0.0226114	1.51353e-05	-0.000144583	0.000258113	0.000117947	0.000193346	0.000131742
773	1.546	0.00549177	0.0147046	1.41638e-05	-0.000137298	0.000258142	0.000117666	0.000193862	0.000131977
774	1.548	0.00520085	0.0127931	1.33204e-05	-0.000141016	0.00025817	0.000117387	0.000194378	0.000132212
775	1.55	0.00551651	0.00754979	1.24644e-05	-0.000143897	0.000258195	0.000117102	0.000194895	0.000132446
776	1.552	0.00461984	0.00628254	1.14932e-05	-0.000146574	0.000258219	0.000116812	0.000195411	0.000132679
777	1.554	0.00462257	-0.0021779	1.04632e-05	-0.000150252	0.000258241	0.000116515	0.000195928	0.000132912
778	1.556	0.00664105	-0.0676664	9.99511e-06	-0.000173996	0.000258262	0.000116191	0.000196444	0.000133145
779	1.558	0.00648433	-0.0687987	9.49775e-06	-0.000195446	0.000258281	0.000115821	0.000196961	0.000133377
780	1.56	0.00668904	-0.0677334	8.65297e-06	-0.000196093	0.0002583	0.00011543	0.000197477	0.000133607
781	1.562	0.00772719	-0.0892641	8.03934e-06	-0.000203111	0.000258316	0.000115031	0.000197994	0.000133837
782	1.564	0.00788318	-0.113383	7.41771e-06	-0.000217993	0.000258332	0.00011461	0.000198511	0.000134067
783	1.566	0.00864949	-0.11187	6.74518e-06	-0.00022567	0.000258346	0.000114166	0.000199027	0.000134295
784	1.568	0.0074986	-0.159585	5.82271e-06	-0.000240716	0.000258358	0.000113699	0.000199544	0.000134522
785	1.57	0.00758182	-0.156596	4.77026e-06	-0.000255294	0.000258369	0.000113203	0.000200061	0.000134749
786	1.572	0.00778328	-0.156124	3.97926e-06	-0.000254809	0.000258378	0.000112693	0.000200577	0.000134974
787	1.574	0.00911744	-0.149205	3.43021e-06	-0.00025309	0.000258385	0.000112185	0.000201094	0.000135199
788	1.576	0.00881492	-0.142248	2.78565e-06	-0.000249339	0.000258391	0.000111683	0.000201611	0.000135422
789	1.578	0.00845619	-0.144734	1.81692e-06	-0.000248521	0.000258396	0.000111185	0.000202128	0.000135644
790	1.58	0.00685712	-0.0910607	6.00266e-07	-0.000233099	0.000258398	0.000110704	0.000202645	0.000135866
791	1.582	0.00613866	-0.0775054	-6.84166e-07	-0.000212658	0.000258398	0.000110258	0.000203161	0.000136086
792	1.584	0.00559827	-0.0659561	-1.76359e-06	-0.000205375	0.000258396	0.00010984	0.000203678	0.000136306
793	1.586	0.00683992	-0.0508591	-2.46465e-06	-0.000197606	0.000258392	0.000109437	0.000204195	0.000136525
794	1.588	0.00647887	-0.0425581	-3.12979e-06	-0.000190847	0.000258386	0.000109048	0.000204712	0.000136743
795	1.59	0.00659452	-0.0379653	-4.01004e-06	-0.000187367	0.000258379	0.00010867	0.000205229	0.00013696
796	1.592	0.00684904	0.00502858	-4.77047e-06	-0.00017304	0.00025837	0.00010831	0.000205745	0.000137177
797	1.594	0.00725315	0.00625894	-5.47399e-06	-0.00015976	0.00025836	0.000107977	0.000206262	0.000137393
798	1.596	0.0071691	0.0253533	-6.24118e-06	-0.000153944	0.000258348	0.000107663	0.000206779	0.000137608
799	1.598	0.00550609	0.034892	-7.40445e-06	-0.000145528	0.000258334	0.000107364	0.000207295	0.000137823
800	1.6	0.00520837	0.0271752	-8.60735e-06	-0.000145487	0.000258318	0.000107073	0.000207812	0.000138037
801	1.602	0.00462813	0.0336631	-9.60058e-06	-0.000146395	0.0002583	0.000106781	0.000208329	0.000138251
802	1.604	0.00389965	0.0268023	-1.06752e-05	-0.000147033	0.00025828	0.000106487	0.000208845	0.000138464
803	1.606	0.00335979	0.0364809	-1.17405e-05	-0.00014667	0.000258258	0.000106194	0.000209362	0.000138676
804	1.608	0.00255502	0.0153555	-1.28191e-05	-0.000150761	0.000258233	0.000105896	0.000209878	0.000138888
805	1.61	0.0026766	0.0289036	-1.3769e-05	-0.00015364	0.000258206	0.000105592	0.000210395	0.000139099
806	1.612	0.00214216	0.0269899	-1.46654e-05	-0.000150511	0.000258178	0.000105288	0.000210911	0.000139309
807	1.614	0.00201441	0.0295251	-1.56082e-05	-0.000150821	0.000258148	0.000104986	0.000211427	0.000139519
808	1.616	0.000136865	0.0271403	-1.68079e-05	-0.000151273	0.000258115	0.000104684	0.000211943	0.000139729
809	1.618	-0.000201974	0.0269663	-1.80466e-05	-0.000152569	0.00025808	0.00010438	0.00021246	0.000139938
810	1.62	-0.000312554	0.0356701	-1.8944e-05	-0.000150397	0.000258043	0.000104077	0.000212976	0.000140146
811	1.622	-9.02967e-05	0.0412856	-1.9732e-05	-0.000146411	0.000258005	0.000103781	0.000213492	0.000140353
812	1.624	0.000379821	0.0377942	-2.04069e-05	-0.000146233	0.000257965	0.000103488	0.000214008	0.00014056
813	1.626	0.00039695	0.0469565	-2.11196e-05	-0.000144943	0.000257923	0.000103197	0.000214523	0.000140767
814	1.628	-0.000207576	0.0117286	-2.20374e-05	-0.000153568	0.00025788	0.000102898	0.000215039	0.000140972
815	1.63	0.000195309	0.0118001	-2.28796e-05	-0.00016503	0.000257835	0.00010258	0.000215555	0.000141178
816	1.632	0.000159979	0.0127441	-2.36107e-05	-0.000165184	0.000257789	0.00010225	0.00021607	0.000141382
817	1.634	-0.000810496	0.0483551	-2.46044e-05	-0.000154229	0.00025774	0.00010193	0.000216586	0.000141586
818	1.636	-0.00115564	0.0564706	-2.56562e-05	-0.000141029	0.00025769	0.000101635	0.000217101	0.000141789
819	1.638	-0.00123357	0.0470199	-2.65348e-05	-0.000141907	0.000257638	0.000101352	0.000217617	0.000141992
820	1.64	-0.00123788	-0.000223841	-2.73462e-05	-0.000160082	0.000257584	0.00010105	0.000218132	0.000142194
821	1.642	-0.000959176	0.00257163	-2.80875e-05	-0.000174426	0.000257529	0.000100715	0.000218647	0.000142395
822	1.644	-0.000734677	-0.00985578	-2.87833e-05	-0.000177887	0.000257472	0.000100363	0.000219162	0.000142596
823	1.646	-0.00332811	0.0378117	-3.00298e-05	-0.000167321	0.000257413	0.000100018	0.000219677	0.000142796
824	1.648	-0.00323963	0.0445048	-3.13009e-05	-0.000150777	0.000257352	9.96998e-05	0.000220191	0.000142996
825	1.65	-0.00299797	0.0604561	-3.20252e-05	-0.00014414	0.000257288	9.94049e-05	0.000220706	0.000143194
826	1.652	-0.00353695	0.0752531	-3.28686e-05	-0.000134967	0.000257223	9.91258e-05	0.00022122	0.000143393
827	1.654	-0.00289122	0.0779755	-3.36328e-05	-0.000129924	0.000257157	9.88609e-05	0.000221735	0.00014359
828	1.656	-0.00274553	0.0693894	-3.42636e-05	-0.000132186	0.000257089	9.85988e-05	0.000222249	0.000143788
829	1.658	-0.0026569	0.00985339	-3.5e-05	-0.000153901	0.00025702	9.83127e-05	0.000222763	0.000143984
830	1.66	-0.00298098	-0.000946738	-3.58252e-05	-0.000176304	0.000256949	9.79825e-05	0.000223277	0.00014418
831	1.662	-0.00373021	-0.0195267	-3.68098e-05	-0.000185906	0.000256876	9.76203e-05	0.000223791	0.000144375
832	1.664	-0.00233301	-0.0819478	-3.74619e-05	-0.000211635	0.000256802	9.72227e-05	0.000224304	0.00014457
833	1.666	-0.00268258	-0.087377	-3.80355e-05	-0.00023325	0.000256726	9.67778e-05	0.000224818	0.000144763
834	1.668	-0.00239794	-0.0860932	-3.88214e-05	-0.000234953	0.00025665	9.63096e-05	0.000225331	0.000144956
835	1.67	-0.00325694	-0.0965115	-3.97037e-05	-0.00023821	0.000256571	9.58365e-05	0.000225844	0.000145148
836	1.672	-0.00404216	-0.105284	-4.07902e-05	-0.000244605	0.000256491	9.53537e-05	0.000226357	0.000145338
837	1.674	-0.00444953	-0.107997	-4.17881e-05	-0.000248587	0.000256408	9.48605e-05	0.00022687	0.000145528
838	1.676	-0.00668173	-0.190561	-4.30627e-05	-0.000275624	0.000256323	9.43363e-05	0.000227382	0.000145717
839	1.678	-0.00659378	-0.191082	-4.42404e-05	-0.000301971	0.000256236	9.37587e-05	0.000227895	0.000145904
840	1.68	-0.00612876	-0.187114	-4.48978e-05	-0.000301271	0.000256147	9.31554e-05	0.000228407	0.000146091
841	1.682	-0.00468551	-0.139485	-4.5293e-05	-0.000285518	0.000256057	9.25686e-05	0.000228919	0.000146276
842	1.684	-0.00439502	-0.134531	-4.572e-05	-0.000269451	0.000255966	9.20137e-05	0.000229431	0.00014646
843	1.686	-0.00427805	-0.1353	-4.64004e-05	-0.000268502	0.000255873	9.14757e-05	0.000229943	0.000146643
844	1.688	-0.00190125	-0.132387	-4.6678e-05	-0.000268186	0.00025578	9.0939e-05	0.000230455	0.000146825
845	1.69	-0.0016307	-0.13603	-4.69244e-05	-0.000268763	0.000255687	9.04021e-05	0.000230966	0.000147005
846	1.692	-0.001768	-0.139444	-4.76527e-05	-0.000271311	0.000255592	8.9862e-05	0.000231477	0.000147185
847	1.694	-0.000926645	-0.168587	-4.82695e-05	-0.000281822	0.000255496	8.93089e-05	0.000231988	0.000147364
848	1.696	-0.00137073	-0.167664	-4.89437e-05	-0.000290973	0.000255399	8.87361e-05	0.000232499	0.000147541
849	1.698	-0.00102722	-0.16259	-4.9712e-05	-0.000289426	0.0002553	8.81557e-05	0.00023301	0.000147718
850	1.7	-0.000439806	-0.0973806	-5.02803e-05	-0.000267783	0.0002552	8.75985e-05	0.00023352	0.000147893
851	1.702	-0.000453981	-0.0856734	-5.09157e-05	-0.000244062	0.000255099	8.70866e-05	0.00023403	0.000148067
852	1.704	0.000259932	-0.0735763	-5.15251e-05	-0.000236933	0.000254997	8.66056e-05	0.00023454	0.00014824
853	1.706	-0.000716471	-0.0147016	-5.23179e-05	-0.000215059	0.000254893	8.61536e-05	0.00023505	0.000148412
854	1.708	-0.000538988	-0.00972392	-5.32123e-05	-0.000195405	0.000254787	8.57432e-05	0.000235559	0.000148584
855	1.71	-0.00064056	-0.0110112	-5.39367e-05	-0.000194548	0.00025468	8.53532e-05	0.000236069	0.000148755
856	1.712	-0.000425196	-0.0080803	-5.46522e-05	-0.000194326	0.000254572	8.49643e-05	0.000236578	0.000148925
857	1.714	0.000274121	-0.00132408	-5.5212e-05	-0.000191587	0.000254462	8.45784e-05	0.000237087	0.000149094
858	1.716	0.000579255	0.00495376	-5.57529e-05	-0.000187798	0.000254351	8.4199e-05	0.000237596	0.000149262
859	1.718	0.00281851	0.0774941	-5.59959e-05	-0.000163447	0.000254239	8.38478e-05	0.000238104	0.00014943
860	1.72	0.00301179	0.0824316	-5.62588e-05	-0.000139512	0.000254127	8.35448e-05	0.000238612	0.000149597
861	1.722	0.0030881	0.0937251	-5.6936e-05	-0.000134713	0.000254014	8.32706e-05	0.00023912	0.000149763
862	1.724	0.00265479	0.112416	-5.77321e-05	-0.000125613	0.000253899	8.30103e-05	0.000239628	0.000149929
863	1.726	0.002115	0.12108	-5.86449e-05	-0.000117332	0.000253783	8.27673e-05	0.000240136	0.000150095
864	1.728	0.00177838	0.132009	-5.95375e-05	-0.000111474	0.000253664	8.25385e-05	0.000240643	0.00015026
865	1.73	0.00157489	0.0782572	-6.03638e-05	-0.000125119	0.000253544	8.23019e-05	0.00024115	0.000150425
866	1.732	0.00148331	0.0795995	-6.11412e-05	-0.000141757	0.000253423	8.20351e-05	0.000241657	0.000150589
867	1.734	0.00128391	0.09149	-6.19162e-05	-0.000137879	0.0002533	8.17554e-05	0.000242164	0.000150752
868	1.736	0.00181297	0.182669	-6.25701e-05	-0.000105925	0.000253175	8.15116e-05	0.00024267	0.000150915
869	1.738	0.0024672	0.169872	-6.30582e-05	-8.16824e-05	0.00025305	8.1324e-05	0.000243176	0.000151078
870	1.74	0.00242047	0.172989	-6.36553e-05	-8.49573e-05	0.000252923	8.11574e-05	0.000243682	0.00015124
871	1.742	0.00109375	0.235784	-6.46317e-05	-6.46077e-05	0.000252795	8.10078e-05	0.000244187	0.000151402
872	1.744	0.000760375	0.234258	-6.56616e-05	-4.57072e-05	0.000252664	8.08975e-05	0.000244693	0.000151564
873	1.746	0.000894729	0.241038	-6.64087e-05	-4.43101e-05	0.000252532	8.08075e-05	0.000245198	0.000151726
874	1.748	0.00249204	0.217252	-6.67829e-05	-4.98681e-05	0.000252399	8.07133e-05	0.000245703	0.000151887
875	1.75	0.00257308	0.214782	-6.71657e-05	-5.83157e-05	0.000252265	8.06051e-05	0.000246207	0.000152048
876	1.752	0.00250338	0.203632	-6.78673e-05	-6.28132e-05	0.00025213	8.0484e-05	0.000246711	0.000152209
877	1.754	0.00123764	0.161722	-6.88262e-05	-7.96344e-05	0.000251994	8.03415e-05	0.000247215	0.00015237
878	1.756	0.00103559	0.16237	-6.98088e-05	-9.27673e-05	0.000251855	8.01691e-05	0.000247719	0.00015253
879	1.758	0.00157764	0.153789	-7.04421e-05	-9.54833e-05	0.000251715	7.99809e-05	0.000248223	0.00015269
880	1.76	0.00194072	0.090122	-7.09651e-05	-0.000118296	0.000251573	7.97671e-05	0.000248726	0.00015285
881	1.762	0.00194039	0.0781486	-7.15906e-05	-0.000142167	0.000251431	7.95066e-05	0.000249229	0.000153009
882	1.764	0.00219432	0.0742728	-7.22353e-05	-0.00014735	0.000251287	7.92171e-05	0.000249731	0.000153167
883	1.766	0.00245949	0.0242906	-7.28274e-05	-0.000164409	0.000251142	7.89054e-05	0.000250233	0.000153325
884	1.768	0.00447244	0.00924784	-7.30794e-05	-0.000184954	0.000250996	7.8556e-05	0.000250735	0.000153482
885	1.77	0.00531076	-0.0123533	-7.32195e-05	-0.000196627	0.00025085	7.81744e-05	0.000251237	0.000153639
886	1.772	0.00503272	0.0152827	-7.37984e-05	-0.000194959	0.000250703	7.77828e-05	0.000251739	0.000153794
887	1.774	0.00526513	0.00925362	-7.44922e-05	-0.000188421	0.000250554	7.73995e-05	0.00025224	0.000153949
888	1.776	0.00599977	-0.0127514	-7.49895e-05	-0.000197393	0.000250405	7.70137e-05	0.00025274	0.000154103
889	1.778	0.00663732	0.00144638	-7.54072e-05	-0.00020004	0.000250254	7.66162e-05	0.000253241	0.000154256
890	1.78	0.00643129	0.0102438	-7.6004e-05	-0.000193057	0.000250103	7.62231e-05	0.000253741	0.000154409
891	1.782	0.00671957	0.00623515	-7.66663e-05	-0.00019176	0.00024995	7.58383e-05	0.000254241	0.00015456
892	1.784	0.00821459	-0.023986	-7.69998e-05	-0.000202653	0.000249797	7.54439e-05	0.000254741	0.000154711
893	1.786	0.00965899	-0.0332303	-7.71092e-05	-0.000215178	0.000249643	7.50261e-05	0.00025524	0.000154861
894	1.788	0.0100945	-0.0469347	-7.74207e-05	-0.000222538	0.000249488	7.45883e-05	0.000255739	0.00015501
895	1.79	0.0105454	-0.124934	-7.79215e-05	-0.00025138	0.000249333	7.41144e-05	0.000256238	0.000155159
896	1.792	0.0110667	-0.129661	-7.84041e-05	-0.000277412	0.000249176	7.35856e-05	0.000256736	0.000155306
897	1.794	0.0113364	-0.131196	-7.89198e-05	-0.000279545	0.000249019	7.30287e-05	0.000257234	0.000155452
898	1.796	0.0128684	-0.106814	-7.92395e-05	-0.000272576	0.000248861	7.24766e-05	0.000257732	0.000155597
899	1.798	0.0135037	-0.1011	-7.94872e-05	-0.000263336	0.000248702	7.19406e-05	0.000258229	0.000155741
900	1.8	0.0133934	-0.0991732	-8.00489e-05	-0.000261109	0.000248543	7.14162e-05	0.000258726	0.000155884
901	1.802	0.012666	-0.0825976	-8.0871e-05	-0.000255482	0.000248382	7.08996e-05	0.000259223	0.000156025
902	1.804	0.0129018	-0.0921944	-8.16249e-05	-0.000253452	0.000248219	7.03907e-05	0.000259719	0.000156166
903	1.806	0.0126135	-0.108581	-8.22926e-05	-0.000261718	0.000248055	6.98755e-05	0.000260216	0.000156306
904	1.808	0.0133112	-0.0894681	-8.28697e-05	-0.000261008	0.00024789	6.93528e-05	0.000260711	0.000156445
905	1.81	0.0121887	-0.0838265	-8.36056e-05	-0.000253409	0.000247724	6.88384e-05	0.000261207	0.000156582
906	1.812	0.0122803	-0.0678268	-8.44563e-05	-0.000246778	0.000247556	6.83382e-05	0.000261702	0.000156719
907	1.814	0.0136766	-0.0657905	-8.48208e-05	-0.000241269	0.000247386	6.78501e-05	0.000262197	0.000156855
908	1.816	0.013105	-0.0688155	-8.53112e-05	-0.000241701	0.000247216	6.73672e-05	0.000262691	0.000156989
909	1.818	0.0128413	-0.0569917	-8.61192e-05	-0.00023907	0.000247045	6.68864e-05	0.000263185	0.000157123
910	1.82	0.0117147	-0.116304	-8.70321e-05	-0.000254024	0.000246872	6.63933e-05	0.000263679	0.000157256
911	1.822	0.0108033	-0.120787	-8.80679e-05	-0.00027407	0.000246696	6.58652e-05	0.000264172	0.000157388
912	1.824	0.0105077	-0.125046	-8.89421e-05	-0.000276907	0.000246519	6.53142e-05	0.000264665	0.000157518
913	1.826	0.010969	-0.137822	-8.95506e-05	-0.000282331	0.000246341	6.4755e-05	0.000265158	0.000157648
914	1.828	0.0106309	-0.149392	-9.01655e-05	-0.000290034	0.000246161	6.41826e-05	0.00026565	0.000157776
915	1.83	0.0103552	-0.1428	-9.09205e-05	-0.00029168	0.00024598	6.36009e-05	0.000266142	0.000157903
916	1.832	0.00871662	-0.0826347	-9.19238e-05	-0.000270904	0.000245797	6.30383e-05	0.000266634	0.000158029
917	1.834	0.00932409	-0.074604	-9.27555e-05	-0.000249673	0.000245613	6.25177e-05	0.000267125	0.000158154
918	1.836	0.00904944	-0.0794059	-9.33232e-05	-0.000248739	0.000245427	6.20193e-05	0.000267616	0.000158278
919	1.838	0.00861334	-0.00239588	-9.40898e-05	-0.000226245	0.000245239	6.15443e-05	0.000268106	0.000158402
920	1.84	0.00790599	0.00503422	-9.49378e-05	-0.000199924	0.00024505	6.11182e-05	0.000268597	0.000158524
921	1.842	0.00722615	0.00697854	-9.5831e-05	-0.000197057	0.000244859	6.07212e-05	0.000269086	0.000158645
922	1.844	0.00814919	0.0222317	-9.64089e-05	-0.000191742	0.000244667	6.03324e-05	0.000269576	0.000158766
923	1.846	0.00773845	0.0368844	-9.69333e-05	-0.000182451	0.000244474	5.99582e-05	0.000270065	0.000158886
924	1.848	0.00741942	0.0501513	-9.76948e-05	-0.000173779	0.000244279	5.9602e-05	0.000270553	0.000159005
925	1.85	0.00646423	0.0829681	-9.85592e-05	-0.000159427	0.000244083	5.92688e-05	0.000271041	0.000159124
926	1.852	0.00579338	0.0959949	-9.94895e-05	-0.000145146	0.000243885	5.89642e-05	0.000271529	0.000159242
927	1.854	0.00529662	0.0928762	-0.00010033	-0.000142093	0.000243685	5.8677e-05	0.000272016	0.000159359
928	1.856	0.00443393	0.0738774	-0.000101205	-0.000149046	0.000243483	5.83858e-05	0.000272503	0.000159476
929	1.858	0.00462644	0.0754594	-0.000101947	-0.000154527	0.00024328	5.80822e-05	0.00027299	0.000159592
930	1.86	0.00438232	0.079078	-0.000102567	-0.000152937	0.000243076	5.77748e-05	0.000273476	0.000159707
931	1.862	0.00466839	0.064958	-0.000103168	-0.000156252	0.00024287	5.74656e-05	0.000273962	0.000159822
932	1.864	0.00502825	0.0652983	-0.000103651	-0.000160588	0.000242663	5.71488e-05	0.000274447	0.000159937
933	1.866	0.00545305	0.0649757	-0.000104105	-0.00016061	0.000242456	5.68276e-05	0.000274932	0.00016005
934	1.868	0.00382193	0.0316872	-0.00010494	-0.000171138	0.000242246	5.64958e-05	0.000275417	0.000160163
935	1.87	0.00362978	0.0608885	-0.000105892	-0.000172438	0.000242036	5.61522e-05	0.000275901	0.000160276
936	1.872	0.00403085	0.0570396	-0.000106452	-0.000164534	0.000241823	5.58153e-05	0.000276384	0.000160387
937	1.874	0.00413407	0.0929749	-0.000106953	-0.000154524	0.00024161	5.54962e-05	0.000276867	0.000160498
938	1.876	0.00332251	0.0942745	-0.000107686	-0.000142901	0.000241395	5.51988e-05	0.00027735	0.000160609
939	1.878	0.00351363	0.0909668	-0.0001084	-0.00014354	0.000241179	5.49123e-05	0.000277833	0.000160718
940	1.88	0.00314016	0.0464893	-0.000109027	-0.000158481	0.000240962	5.46103e-05	0.000278315	0.000160828
941	1.882	0.00209006	0.0389556	-0.000109892	-0.000174741	0.000240743	5.42771e-05	0.000278796	0.000160936
942	1.884	0.00252795	0.043333	-0.000110599	-0.00017573	0.000240522	5.39266e-05	0.000279277	0.000161044
943	1.886	0.00219318	0.0135669	-0.000111166	-0.000183665	0.000240301	5.35672e-05	0.000279758	0.000161151
944	1.888	0.00193088	-1.04957e-05	-0.000111867	-0.000197207	0.000240078	5.31864e-05	0.000280238	0.000161258
945	1.89	0.00186948	-0.00342394	-0.000112513	-0.000202511	0.000239853	5.27866e-05	0.000280718	0.000161363
946	1.892	0.0019072	-0.00875714	-0.000113099	-0.000205235	0.000239628	5.23789e-05	0.000281197	0.000161468
947	1.894	0.00104656	-0.0176344	-0.000113837	-0.000209663	0.000239401	5.1964e-05	0.000281676	0.000161572
948	1.896	0.000649184	-0.0105989	-0.000114658	-0.000210223	0.000239172	5.15441e-05	0.000282154	0.000161675
949	1.898	0.00101557	-0.0353921	-0.00011524	-0.000215753	0.000238942	5.11181e-05	0.000282632	0.000161777
950	1.9	0.000757458	-0.043759	-0.000115794	-0.000226093	0.000238711	5.06763e-05	0.000283109	0.000161878
951	1.902	0.000579419	-0.043599	-0.000116451	-0.000228631	0.000238479	5.02216e-05	0.000283586	0.000161979
952	1.904	2.53105e-05	-0.00252036	-0.000117162	-0.000215714	0.000238245	4.97772e-05	0.000284063	0.000162078
953	1.906	0.000286998	-0.0065813	-0.000117788	-0.000204112	0.00023801	4.93574e-05	0.000284539	0.000162177
954	1.908	-0.000488818	0.00542676	-0.000118454	-0.000201591	0.000237774	4.89517e-05	0.000285014	0.000162275
955	1.91	0.000895799	0.00225759	-0.000118903	-0.000198788	0.000237537	4.85513e-05	0.000285489	0.000162372
956	1.912	0.000734032	-0.0111285	-0.000119231	-0.000203917	0.000237299	4.81486e-05	0.000285964	0.000162468
957	1.914	0.000224288	-0.0101102	-0.000119923	-0.000207734	0.000237059	4.7737e-05	0.000286438	0.000162564
958	1.916	0.000710872	-0.0419942	-0.000120487	-0.000217329	0.000236819	4.73119e-05	0.000286912	0.000162659
959	1.918	-0.000277885	-0.0539495	-0.000121142	-0.000230974	0.000236577	4.68636e-05	0.000287385	0.000162752
960	1.92	-0.000843685	-0.0478468	-0.000121998	-0.000232745	0.000236334	4.63999e-05	0.000287858	0.000162845
961	1.922	-0.0003767	-0.0609115	-0.000122571	-0.000234859	0.00023609	4.59323e-05	0.00028833	0.000162937
962	1.924	5.4809e-05	-0.0565072	-0.000122951	-0.0002375	0.000235844	4.54599e-05	0.000288801	0.000163028
963	1.926	3.05114e-05	-0.0658155	-0.000123424	-0.000238963	0.000235598	4.49834e-05	0.000289273	0.000163118
964	1.928	0.000328363	-0.0469798	-0.000123921	-0.000235912	0.00023535	4.45086e-05	0.000289743	0.000163207
965	1.93	0.000305294	-0.036818	-0.000124415	-0.000226774	0.000235102	4.40459e-05	0.000290213	0.000163295
966	1.932	0.000103065	-0.0350788	-0.000125004	-0.000222974	0.000234853	4.35961e-05	0.000290683	0.000163382
967	1.934	-0.000101387	-0.0559283	-0.000125626	-0.000228861	0.000234602	4.31443e-05	0.000291152	0.000163468
968	1.936	0.000673907	-0.0520745	-0.000126059	-0.000234084	0.00023435	4.26814e-05	0.000291621	0.000163554
969	1.938	0.000964145	-0.0600886	-0.000126394	-0.000235292	0.000234098	4.2212e-05	0.000292089	0.000163638
970	1.94	6.87629e-05	-0.0125217	-0.000127049	-0.000222836	0.000233845	4.17539e-05	0.000292557	0.000163722
971	1.942	-0.000172613	0.00896365	-0.000127804	-0.000201157	0.00023359	4.13299e-05	0.000293024	0.000163804
972	1.944	1.00357e-05	0.0205838	-0.00012835	-0.000190709	0.000233334	4.0938e-05	0.000293491	0.000163886
973	1.946	-9.78919e-05	-0.0073574	-0.000128868	-0.000195703	0.000233076	4.05516e-05	0.000293957	0.000163967
974	1.948	-0.0004445	0.00257284	-0.000129487	-0.000201222	0.000232818	4.01547e-05	0.000294423	0.000164048
975	1.95	-0.000892364	-0.00951553	-0.000130169	-0.000201784	0.000232558	3.97517e-05	0.000294888	0.000164127
976	1.952	-0.00260203	-0.000401229	-0.000131111	-0.000202598	0.000232297	3.93473e-05	0.000295352	0.000164206
977	1.954	-0.00305873	0.0110013	-0.000132053	-0.000196067	0.000232034	3.89486e-05	0.000295816	0.000164284
978	1.956	-0.00352447	0.0154479	-0.000132754	-0.000190992	0.000231769	3.85615e-05	0.00029628	0.000164361
979	1.958	-0.00344899	0.00410638	-0.000133351	-0.000193022	0.000231503	3.81775e-05	0.000296743	0.000164437
980	1.96	-0.00322097	0.0107923	-0.000133813	-0.000194349	0.000231236	3.77902e-05	0.000297205	0.000164513
981	1.962	-0.00405688	0.01558	-0.000134448	-0.000190632	0.000230968	3.74052e-05	0.000297667	0.000164588
982	1.964	-0.00410166	0.0637715	-0.000135134	-0.000173942	0.000230698	3.70406e-05	0.000298129	0.000164662
983	1.966	-0.00387412	0.0604988	-0.000135613	-0.000159768	0.000230427	3.67069e-05	0.00029859	0.000164735
984	1.968	-0.0039985	0.0724672	-0.000136106	-0.000156911	0.000230155	3.63902e-05	0.00029905	0.000164808
985	1.97	-0.00479192	0.00585742	-0.000136793	-0.000173844	0.000229883	3.60595e-05	0.00029951	0.00016488
986	1.972	-0.00535235	0.00719641	-0.000137563	-0.000194097	0.000229608	3.56915e-05	0.000299969	0.000164951
987	1.974	-0.00558657	-0.00901641	-0.000138223	-0.000198598	0.000229332	3.52988e-05	0.000300428	0.000165022
988	1.976	-0.00526476	-0.0430421	-0.000138711	-0.000214147	0.000229055	3.48861e-05	0.000300886	0.000165092
989	1.978	-0.00568197	-0.0433481	-0.000139233	-0.000224722	0.000228778	3.44472e-05	0.000301343	0.000165161
990	1.98	-0.00621825	-0.0476197	-0.000139918	-0.000225996	0.000228498	3.39965e-05	0.0003018	0.000165229
991	1.982	-0.004479	-0.00801497	-0.000140186	-0.000214794	0.000228218	3.35557e-05	0.000302257	0.000165296
992	1.984	-0.00449455	-0.0162139	-0.000140353	-0.000204817	0.000227938	3.31361e-05	0.000302713	0.000165362
993	1.986	-0.00547208	-0.0236825	-0.00014104	-0.000209546	0.000227656	3.27217e-05	0.000303168	0.000165428
994	1.988	-0.00595188	-0.0430469	-0.000141815	-0.000217761	0.000227374	3.22944e-05	0.000303623	0.000165492
995	1.99	-0.00626074	-0.0308619	-0.000142459	-0.000219831	0.000227089	3.18568e-05	0.000304077	0.000165556
996	1.992	-0.00669241	-0.0175234	-0.000143092	-0.000211679	0.000226804	3.14253e-05	0.00030453	0.000165619
997	1.994	-0.00694231	-0.00848645	-0.000143711	-0.000204506	0.000226517	3.10091e-05	0.000304983	0.000165681
998	1.996	-0.00656396	-0.0172446	-0.000144174	-0.000204236	0.000226229	3.06004e-05	0.000305436	0.000165742
999	1.998	-0.00666941	-0.0194638	-0.000144606	-0.00020748	0.00022594	3.01887e-05	0.000305888	0.000165802
1000	2	-0.00766584	0.0173303	-0.000145301	-0.000196486	0.00022565	2.97847e-05	0.000306339	0.000165862
1001	2.002	-0.00825293	0.0369803	-0.000146087	-0.000178655	0.000225359	2.94096e-05	0.00030679	0.000165921
1002	2.004	-0.00759618	0.0335215	-0.000146553	-0.0001734	0.000225066	2.90575e-05	0.00030724	0.000165979
1003	2.006	-0.00858875	-0.00369016	-0.000147095	-0.000185911	0.000224773	2.86982e-05	0.000307689	0.000166036
1004	2.008	-0.00885873	-0.000959616	-0.000147814	-0.000196486	0.000224478	2.83158e-05	0.000308138	0.000166093
1005	2.01	-0.00950951	0.000138426	-0.000148465	-0.000195086	0.000224181	2.79242e-05	0.000308587	0.000166149
1006	2.012	-0.00956819	0.0243858	-0.000149074	-0.000186959	0.000223884	2.75422e-05	0.000309035	0.000166204
1007	2.014	-0.00810563	0.0240733	-0.000149274	-0.000179271	0.000223586	2.7176e-05	0.000309482	0.000166258
1008	2.016	-0.00778304	0.0298769	-0.000149399	-0.000177343	0.000223287	2.68193e-05	0.000309928	0.000166312
1009	2.018	-0.0081758	0.0762022	-0.000149879	-0.000160838	0.000222988	2.64812e-05	0.000310374	0.000166365
1010	2.02	-0.00756334	0.0622046	-0.000150301	-0.000150518	0.000222687	2.61698e-05	0.00031082	0.000166417
1011	2.022	-0.00795001	0.0627307	-0.000150721	-0.000154509	0.000222386	2.58648e-05	0.000311264	0.000166469
1012	2.024	-0.0110578	-0.0287656	-0.000151854	-0.000182715	0.000222084	2.55276e-05	0.000311709	0.00016652
1013	2.026	-0.0111337	-0.0186942	-0.000152925	-0.000207937	0.000221779	2.51369e-05	0.000312152	0.00016657
1014	2.028	-0.0103483	-0.0200957	-0.000153246	-0.000205001	0.000221473	2.4724e-05	0.000312595	0.00016662
1015	2.03	-0.0101101	0.0251388	-0.000153504	-0.000191073	0.000221166	2.43279e-05	0.000313037	0.000166668
1016	2.032	-0.0100547	0.0133522	-0.000153901	-0.000180388	0.000220859	2.39564e-05	0.000313479	0.000166716
1017	2.034	-0.0097603	0.0047769	-0.000154286	-0.000186516	0.000220551	2.35895e-05	0.00031392	0.000166763
1018	2.036	-0.00830758	0.0156985	-0.0001544	-0.000185545	0.000220242	2.32175e-05	0.000314361	0.00016681
1019	2.038	-0.00779688	0.015759	-0.00015447	-0.000181872	0.000219933	2.28501e-05	0.000314801	0.000166855
1020	2.04	-0.00756705	0.0216856	-0.000154774	-0.000179758	0.000219624	2.24884e-05	0.00031524	0.0001669
1021	2.042	-0.00725333	-0.049618	-0.000155113	-0.000199942	0.000219314	2.21087e-05	0.000315678	0.000166945
1022	2.044	-0.00693561	-0.0710347	-0.000155434	-0.000228669	0.000219003	2.16801e-05	0.000316116	0.000166988
1023	2.046	-0.00757063	-0.068326	-0.000155936	-0.000234263	0.000218692	2.12172e-05	0.000316554	0.00016703
1024	2.048	-0.007812	-0.0720616	-0.000156543	-0.00023433	0.000218379	2.07486e-05	0.000316991	0.000167072
1025	2.05	-0.00832363	-0.0866795	-0.000157125	-0.000239807	0.000218066	2.02744e-05	0.000317427	0.000167112
1026	2.052	-0.00854408	-0.0922987	-0.000157701	-0.000245869	0.000217751	1.97888e-05	0.000317862	0.000167152
1027	2.054	-0.00697749	-0.0726017	-0.000157875	-0.000241205	0.000217435	1.93017e-05	0.000318297	0.000167191
1028	2.056	-0.00821129	-0.0536688	-0.000158243	-0.000228864	0.000217119	1.88316e-05	0.000318731	0.000167228
1029	2.058	-0.00940552	-0.0351185	-0.000159139	-0.000216878	0.000216802	1.83859e-05	0.000319165	0.000167265
1030	2.06	-0.00966134	-0.0243481	-0.000159846	-0.00020744	0.000216483	1.79616e-05	0.000319598	0.000167301
1031	2.062	-0.0105078	-0.0138309	-0.000160483	-0.000200509	0.000216163	1.75536e-05	0.00032003	0.000167336
1032	2.064	-0.0106109	-0.00401109	-0.00016109	-0.000193872	0.000215841	1.71592e-05	0.000320462	0.00016737
1033	2.066	-0.0094956	0.0750966	-0.000161317	-0.000165797	0.000215519	1.67996e-05	0.000320893	0.000167404
1034	2.068	-0.00995752	0.0602735	-0.000161612	-0.000145421	0.000215196	1.64884e-05	0.000321323	0.000167437
1035	2.07	-0.0105498	0.0753688	-0.000162233	-0.000145046	0.000214872	1.61979e-05	0.000321753	0.000167469
1036	2.072	-0.0111078	0.0655773	-0.000162871	-0.000143097	0.000214547	1.59097e-05	0.000322182	0.000167501
1037	2.074	-0.0109274	0.0764997	-0.000163358	-0.00014245	0.00021422	1.56242e-05	0.000322611	0.000167532
1038	2.076	-0.0113647	0.076297	-0.000163821	-0.000138805	0.000213893	1.53429e-05	0.000323038	0.000167563
1039	2.078	-0.0127254	0.0833186	-0.000164577	-0.000136377	0.000213565	1.50678e-05	0.000323466	0.000167593
1040	2.08	-0.0142075	0.0846345	-0.000165533	-0.000133472	0.000213235	1.47979e-05	0.000323892	0.000167623
1041	2.082	-0.0142937	0.0793821	-0.000166242	-0.000134402	0.000212903	1.453e-05	0.000324318	0.000167652
1042	2.084	-0.0153554	0.0896815	-0.000166869	-0.000132522	0.00021257	1.42631e-05	0.000324743	0.00016768
1043	2.086	-0.0136455	0.0903562	-0.000167148	-0.000128788	0.000212236	1.40018e-05	0.000325167	0.000167708
1044	2.088	-0.0127631	0.0840891	-0.000167051	-0.00013023	0.000211902	1.37428e-05	0.000325591	0.000167736
1045	2.09	-0.0120466	0.0845277	-0.000167143	-0.000131744	0.000211568	1.34808e-05	0.000326014	0.000167763
1046	2.092	-0.0113522	0.0798706	-0.00016727	-0.000132753	0.000211233	1.32163e-05	0.000326437	0.000167789
1047	2.094	-0.0110975	0.0724607	-0.000167484	-0.000136213	0.000210898	1.29473e-05	0.000326859	0.000167815
1048	2.096	-0.0129561	0.129361	-0.000168187	-0.000120434	0.000210563	1.26907e-05	0.00032728	0.000167841
1049	2.098	-0.012646	0.109263	-0.000168877	-0.000108619	0.000210226	1.24616e-05	0.0003277	0.000167866
1050	2.1	-0.0118413	0.104974	-0.000169053	-0.000115924	0.000209888	1.22371e-05	0.00032812	0.00016789
1051	2.102	-0.0122101	0.0794552	-0.000169358	-0.000124922	0.000209549	1.19963e-05	0.000328539	0.000167914
1052	2.104	-0.0123844	0.0588314	-0.00016985	-0.000139023	0.00020921	1.17323e-05	0.000328957	0.000167937
1053	2.106	-0.0124255	0.039017	-0.000170276	-0.00015134	0.00020887	1.14419e-05	0.000329375	0.00016796
1054	2.108	-0.0132818	-0.00885562	-0.000170832	-0.00017217	0.000208529	1.11184e-05	0.000329792	0.000167983
1055	2.11	-0.0131233	-0.00698083	-0.000171348	-0.000186221	0.000208187	1.076e-05	0.000330209	0.000168004
1056	2.112	-0.0133308	-0.02152	-0.000171737	-0.000189852	0.000207844	1.0384e-05	0.000330624	0.000168025
1057	2.114	-0.0134195	-0.0148813	-0.000172172	-0.000191992	0.0002075	1.00021e-05	0.000331039	0.000168045
1058	2.116	-0.0143649	-0.0374972	-0.000172747	-0.000196654	0.000207155	9.61349e-06	0.000331454	0.000168064
1059	2.118	-0.014037	-0.0593515	-0.00017324	-0.000210217	0.000206809	9.20662e-06	0.000331867	0.000168083
1060	2.12	-0.0133226	-0.0508992	-0.000173411	-0.000214068	0.000206462	8.78233e-06	0.00033228	0.0001681
1061	2.122	-0.0129334	-0.0554928	-0.00017357	-0.000212523	0.000206115	8.35574e-06	0.000332692	0.000168117
1062	2.124	-0.0141833	-0.0469864	-0.000174104	-0.000210958	0.000205767	7.93226e-06	0.000333104	0.000168133
1063	2.126	-0.0139011	0.0215968	-0.000174657	-0.000186522	0.000205419	7.53478e-06	0.000333515	0.000168148
1064	2.128	-0.0158564	0.0273452	-0.000175343	-0.000162946	0.000205069	7.18531e-06	0.000333925	0.000168162
1065	2.13	-0.0152667	0.034029	-0.000175969	-0.00015871	0.000204717	6.86365e-06	0.000334334	0.000168176
1066	2.132	-0.016689	0.03919	-0.00017649	-0.000154656	0.000204365	6.55029e-06	0.000334743	0.000168189
1067	2.134	-0.0168226	0.0470522	-0.000177149	-0.000150231	0.000204011	6.2454e-06	0.000335151	0.000168201
1068	2.136	-0.0170689	0.050047	-0.00017758	-0.000146482	0.000203657	5.94869e-06	0.000335558	0.000168213
1069	2.138	-0.0181149	0.0440471	-0.000178184	-0.000147062	0.000203301	5.65515e-06	0.000335965	0.000168225
1070	2.14	-0.0183257	0.0467868	-0.00017878	-0.00014772	0.000202944	5.36036e-06	0.000336371	0.000168235
1071	2.142	-0.0183445	0.0317828	-0.000179176	-0.00015119	0.000202586	5.06145e-06	0.000336776	0.000168245
1072	2.144	-0.018358	0.080651	-0.000179532	-0.000140244	0.000202227	4.77002e-06	0.000337181	0.000168255
1073	2.146	-0.0176411	0.103326	-0.000179745	-0.000117521	0.000201868	4.51225e-06	0.000337584	0.000168264
1074	2.148	-0.0173703	0.136648	-0.000179902	-9.96537e-05	0.000201508	4.29508e-06	0.000337987	0.000168273
1075	2.15	-0.0170541	0.13205	-0.000180134	-9.03085e-05	0.000201148	4.10512e-06	0.00033839	0.000168281
1076	2.152	-0.0164308	0.153037	-0.000180296	-8.48169e-05	0.000200788	3.92999e-06	0.000338791	0.000168289
1077	2.154	-0.0153913	0.154525	-0.000180317	-7.74222e-05	0.000200427	3.76775e-06	0.000339192	0.000168296
1078	2.156	-0.0153678	0.151337	-0.000180452	-7.75813e-05	0.000200066	3.61275e-06	0.000339592	0.000168303
1079	2.158	-0.0134455	0.177701	-0.000180415	-6.99663e-05	0.000199705	3.4652e-06	0.000339992	0.00016831
1080	2.16	-0.0126539	0.19275	-0.000180229	-5.66515e-05	0.000199345	3.33858e-06	0.00034039	0.000168317
1081	2.162	-0.01309	0.190411	-0.000180494	-5.23058e-05	0.000198984	3.22963e-06	0.000340788	0.000168324
1082	2.164	-0.0122724	0.19355	-0.000180753	-5.16814e-05	0.000198623	3.12564e-06	0.000341185	0.00016833
1083	2.166	-0.0108921	0.177955	-0.00018066	-5.51991e-05	0.000198261	3.01876e-06	0.000341582	0.000168336
1084	2.168	-0.0110454	0.120998	-0.000180753	-7.74969e-05	0.0001979	2.88606e-06	0.000341978	0.000168342
1085	2.17	-0.0109699	0.107523	-0.000181094	-9.91314e-05	0.000197538	2.70943e-06	0.000342373	0.000168347
1086	2.172	-0.0115039	0.088839	-0.000181507	-0.000108805	0.000197176	2.5015e-06	0.000342767	0.000168352
1087	2.174	-0.00902916	0.0454575	-0.000181457	-0.000127823	0.000196813	2.26487e-06	0.000343161	0.000168357
1088	2.176	-0.00852239	0.049784	-0.000181205	-0.00013965	0.00019645	1.9974e-06	0.000343554	0.000168361
1089	2.178	-0.00849749	0.0519198	-0.000181422	-0.000137251	0.000196087	1.7205e-06	0.000343946	0.000168364
1090	2.18	-0.00659354	0.00116293	-0.000181368	-0.000152063	0.000195725	1.43118e-06	0.000344337	0.000168367
1091	2.182	-0.00629142	-0.00543702	-0.00018126	-0.000169604	0.000195362	1.10951e-06	0.000344728	0.000168369
1092	2.184	-0.00626802	0.00200118	-0.000181511	-0.000168957	0.000194999	7.70952e-07	0.000345118	0.000168371
1093	2.186	-0.00514517	0.0124629	-0.000181603	-0.000162977	0.000194636	4.39018e-07	0.000345507	0.000168371
1094	2.188	-0.00500289	0.000676977	-0.00018167	-0.000163001	0.000194273	1.1304e-07	0.000345896	0.000168372
1095	2.19	-0.00401831	-0.030581	-0.000181762	-0.000176061	0.000193909	-2.26023e-07	0.000346284	0.000168371
1096	2.192	-0.00282187	-0.0153618	-0.000181649	-0.00018068	0.000193546	-5.82765e-07	0.000346671	0.00016837
1097	2.194	-0.00313132	-0.0298308	-0.000181784	-0.00018005	0.000193183	-9.43496e-07	0.000347057	0.000168368
1098	2.196	-0.00342701	-0.0388719	-0.000182203	-0.000187	0.000192819	-1.31055e-06	0.000347443	0.000168366
1099	2.198	-0.00238586	-0.0581812	-0.000182361	-0.000195459	0.000192454	-1.693e-06	0.000347828	0.000168362
1100	2.2	-0.00265406	-0.0690716	-0.000182513	-0.000204494	0.000192089	-2.09296e-06	0.000348212	0.000168358
1101	2.202	-0.00357206	-0.0468765	-0.000183039	-0.000200556	0.000191724	-2.49801e-06	0.000348595	0.000168353
1102	2.204	-0.00281452	-0.0815651	-0.000183366	-0.000204053	0.000191357	-2.90262e-06	0.000348978	0.000168347
1103	2.206	-0.00338683	-0.0741161	-0.000183625	-0.000212155	0.00019099	-3.31883e-06	0.00034936	0.000168341
1104	2.208	-0.00296562	-0.0658796	-0.000183946	-0.000206841	0.000190623	-3.73782e-06	0.000349741	0.000168333
1105	2.21	-0.00348226	-0.00986044	-0.000184256	-0.000186345	0.000190254	-4.13101e-06	0.000350122	0.000168325
1106	2.212	-0.00282953	-0.00554755	-0.000184519	-0.000167073	0.000189886	-4.48443e-06	0.000350502	0.000168316
1107	2.214	-0.00332061	0.0135737	-0.000184775	-0.00015933	0.000189516	-4.81083e-06	0.000350881	0.000168306
1108	2.216	-0.00384846	0.0620095	-0.000185257	-0.000137796	0.000189146	-5.10796e-06	0.000351259	0.000168296
1109	2.218	-0.0047115	0.065148	-0.000185808	-0.000121254	0.000188775	-5.36701e-06	0.000351636	0.000168285
1110	2.22	-0.00369133	0.0643228	-0.00018606	-0.000120105	0.000188403	-5.60837e-06	0.000352013	0.000168274
1111	2.222	-0.00265802	0.065857	-0.000185946	-0.000119456	0.000188031	-5.84793e-06	0.000352389	0.000168262
1112	2.224	-0.00313987	0.0657564	-0.000186118	-0.000118579	0.000187659	-6.08596e-06	0.000352765	0.00016825
1113	2.226	-0.00274767	0.062755	-0.000186413	-0.000119119	0.000187287	-6.32366e-06	0.000353139	0.000168238
1114	2.228	-0.00325884	0.00132231	-0.000186711	-0.000138823	0.000186914	-6.5816e-06	0.000353513	0.000168224
1115	2.23	-0.00266417	0.00531096	-0.000186968	-0.000156342	0.00018654	-6.87677e-06	0.000353886	0.000168211
1116	2.232	-0.00341053	0.0239737	-0.000187269	-0.000148829	0.000186166	-7.18194e-06	0.000354258	0.000168196
1117	2.234	-0.00416917	0.0700339	-0.000187828	-0.000128167	0.000185791	-7.45893e-06	0.00035463	0.000168181
1118	2.236	-0.00346185	0.0657361	-0.000188106	-0.000114679	0.000185415	-7.70178e-06	0.000355001	0.000168166
1119	2.238	-0.00328961	0.0635081	-0.000188204	-0.000116279	0.000185038	-7.93274e-06	0.000355371	0.00016815
1120	2.24	-0.00376904	0.0513477	-0.000188528	-0.000120335	0.000184662	-8.16935e-06	0.00035574	0.000168134
1121	2.242	-0.0037883	0.0469824	-0.000188887	-0.000125058	0.000184284	-8.41474e-06	0.000356109	0.000168117
1122	2.244	-0.00277148	0.0270066	-0.000188956	-0.000132221	0.000183906	-8.67202e-06	0.000356477	0.0001681
1123	2.246	-0.00240919	0.0426165	-0.00018895	-0.000133141	0.000183528	-8.93738e-06	0.000356844	0.000168082
1124	2.248	-0.00141343	0.02516	-0.000188947	-0.000133273	0.000183151	-9.2038e-06	0.00035721	0.000168063
1125	2.25	-0.00188894	0.028792	-0.000189103	-0.000137146	0.000182773	-9.47422e-06	0.000357576	0.000168044
1126	2.252	0.00092629	0.0419402	-0.000188908	-0.000131453	0.000182394	-9.74281e-06	0.00035794	0.000168025
1127	2.254	0.00129933	0.0425516	-0.000188547	-0.000126703	0.000182017	-1.0001e-05	0.000358304	0.000168005
1128	2.256	0.00154804	0.0326044	-0.000188678	-0.000129169	0.00018164	-1.02568e-05	0.000358668	0.000167984
1129	2.258	0.000182998	0.0444711	-0.000189142	-0.000128117	0.000181262	-1.05141e-05	0.00035903	0.000167963
1130	2.26	0.000337311	0.0333014	-0.000189623	-0.000127444	0.000180883	-1.07697e-05	0.000359392	0.000167942
1131	2.262	0.000326771	0.0282864	-0.000189841	-0.000132046	0.000180504	-1.10292e-05	0.000359753	0.00016792
1132	2.264	-0.000669289	0.040587	-0.000190279	-0.000129313	0.000180124	-1.12905e-05	0.000360113	0.000167897
1133	2.266	-0.000415481	0.0454125	-0.000190664	-0.000123502	0.000179743	-1.15434e-05	0.000360473	0.000167874
1134	2.268	-0.000950561	0.0479076	-0.000190959	-0.000120755	0.000179361	-1.17876e-05	0.000360831	0.00016785
1135	2.27	0.00020156	0.0255423	-0.000191079	-0.000126503	0.000178979	-1.20349e-05	0.000361189	0.000167826
1136	2.272	-0.00014291	0.0225036	-0.000191161	-0.000133979	0.000178597	-1.22954e-05	0.000361547	0.000167802
1137	2.274	0.000464257	0.0130318	-0.000191346	-0.000137425	0.000178214	-1.25668e-05	0.000361903	0.000167777
1138	2.276	-0.000317978	-0.0160977	-0.000191614	-0.000149023	0.000177831	-1.28532e-05	0.000362259	0.000167751
1139	2.278	-0.000946618	-0.018211	-0.000192117	-0.000158319	0.000177448	-1.31605e-05	0.000362614	0.000167725
1140	2.28	-0.00122362	-0.0127315	-0.000192522	-0.000156799	0.000177063	-1.34757e-05	0.000362968	0.000167698
1141	2.282	-0.00134962	0.0607868	-0.000192828	-0.000131642	0.000176678	-1.37641e-05	0.000363321	0.00016767
1142	2.284	-0.00104919	0.0787025	-0.000193022	-0.000102597	0.000176292	-1.39983e-05	0.000363674	0.000167642
1143	2.286	-0.00118994	0.086957	-0.000193216	-9.39452e-05	0.000175906	-1.41949e-05	0.000364025	0.000167614
1144	2.288	-0.00187615	0.0673173	-0.000193599	-9.70288e-05	0.000175519	-1.43859e-05	0.000364376	0.000167585
1145	2.29	-0.00248209	0.0775061	-0.00019407	-9.95069e-05	0.000175131	-1.45824e-05	0.000364727	0.000167556
1146	2.292	-0.00177102	0.0729439	-0.00019427	-9.72725e-05	0.000174743	-1.47792e-05	0.000365076	0.000167526
1147	2.294	-0.00306131	0.0685283	-0.0001946	-9.96011e-05	0.000174354	-1.4976e-05	0.000365425	0.000167496
1148	2.296	-0.00322012	0.0704407	-0.000195095	-9.99055e-05	0.000173964	-1.51756e-05	0.000365773	0.000167466
1149	2.298	-0.00322362	0.0785852	-0.000195342	-9.62839e-05	0.000173574	-1.53717e-05	0.00036612	0.000167435
1150	2.3	-0.000444478	0.0737634	-0.000195022	-9.47659e-05	0.000173183	-1.55628e-05	0.000366466	0.000167404
1151	2.302	0.000640061	0.0662763	-0.00019449	-9.81319e-05	0.000172794	-1.57557e-05	0.000366812	0.000167373
1152	2.304	0.000953647	0.0655158	-0.000194432	-0.000100228	0.000172405	-1.59541e-05	0.000367157	0.000167341
1153	2.306	0.00145225	0.0557448	-0.000194484	-0.000103037	0.000172016	-1.61573e-05	0.000367501	0.000167308
1154	2.308	0.00226439	0.0624874	-0.000194439	-0.0001035	0.000171627	-1.63639e-05	0.000367844	0.000167276
1155	2.31	0.00262275	0.0669799	-0.000194419	-9.95049e-05	0.000171238	-1.65669e-05	0.000368187	0.000167243
1156	2.312	0.00278031	0.0997762	-0.000194523	-8.73671e-05	0.000170849	-1.67537e-05	0.000368528	0.000167209
1157	2.314	0.00279759	0.105604	-0.000194692	-7.48113e-05	0.00017046	-1.69159e-05	0.000368869	0.000167175
1158	2.316	0.0024954	0.102798	-0.000194947	-7.33804e-05	0.00017007	-1.70641e-05	0.000369209	0.000167141
1159	2.318	0.00359238	0.0787633	-0.000194992	-8.12808e-05	0.00016968	-1.72188e-05	0.000369549	0.000167107
1160	2.32	0.00402206	0.082466	-0.000194896	-8.71469e-05	0.000169291	-1.73872e-05	0.000369887	0.000167072
1161	2.322	0.00414137	0.0925218	-0.000194985	-8.23591e-05	0.000168901	-1.75567e-05	0.000370225	0.000167037
1162	2.324	0.00444426	0.0449978	-0.000195098	-9.3579e-05	0.000168511	-1.77326e-05	0.000370562	0.000167001
1163	2.326	0.00367066	0.0326991	-0.00019538	-0.000111784	0.00016812	-1.7938e-05	0.000370898	0.000166965
1164	2.328	0.00373282	0.0294896	-0.000195707	-0.00011614	0.000167729	-1.81659e-05	0.000371234	0.000166929
1165	2.33	0.00508761	0.0412394	-0.000195624	-0.00011298	0.000167338	-1.8395e-05	0.000371568	0.000166892
1166	2.332	0.00538494	0.0429636	-0.000195493	-0.000108276	0.000166947	-1.86163e-05	0.000371902	0.000166855
1167	2.334	0.00499445	0.0434051	-0.000195696	-0.000107106	0.000166555	-1.88317e-05	0.000372235	0.000166817
1168	2.336	0.00577175	0.0398531	-0.000195806	-0.000107583	0.000166164	-1.90464e-05	0.000372568	0.000166779
1169	2.338	0.00638865	0.0392362	-0.00019572	-0.00010839	0.000165772	-1.92623e-05	0.000372899	0.000166741
1170	2.34	0.006267	0.0384992	-0.000195805	-0.000108317	0.000165381	-1.9479e-05	0.00037323	0.000166702
1171	2.342	0.00479148	0.0556439	-0.000196291	-0.000102692	0.000164989	-1.96901e-05	0.00037356	0.000166662
1172	2.344	0.00354524	0.0750402	-0.000196991	-9.0774e-05	0.000164595	-1.98835e-05	0.000373889	0.000166623
1173	2.346	0.00333647	0.0771931	-0.000197447	-8.35403e-05	0.000164201	-2.00578e-05	0.000374218	0.000166583
1174	2.348	0.00179428	0.139953	-0.000197958	-6.27547e-05	0.000163806	-2.02041e-05	0.000374545	0.000166542
1175	2.35	0.00132348	0.13171	-0.000198517	-4.52173e-05	0.000163409	-2.03121e-05	0.000374872	0.000166501
1176	2.352	0.00191394	0.123685	-0.000198665	-4.97999e-05	0.000163012	-2.04071e-05	0.000375198	0.000166461
1177	2.354	-0.000323362	0.113833	-0.000199151	-5.48851e-05	0.000162614	-2.05118e-05	0.000375523	0.00016642
1178	2.356	-0.000308307	0.103765	-0.000199745	-6.06085e-05	0.000162215	-2.06273e-05	0.000375848	0.000166378
1179	2.358	-0.000393819	0.10536	-0.000199925	-6.27545e-05	0.000161816	-2.07507e-05	0.000376171	0.000166337
1180	2.36	-0.00273724	0.0846771	-0.000200556	-6.82176e-05	0.000161415	-2.08816e-05	0.000376494	0.000166295
1181	2.362	-0.00253442	0.0846278	-0.00020113	-7.41942e-05	0.000161013	-2.1024e-05	0.000376816	0.000166253
1182	2.364	-0.00258101	0.0803566	-0.000201261	-7.50417e-05	0.000160611	-2.11733e-05	0.000377137	0.000166211
1183	2.366	-0.00107129	0.114455	-0.000201139	-6.52175e-05	0.000160209	-2.13135e-05	0.000377458	0.000166168
1184	2.368	-0.00133818	0.109461	-0.000201058	-5.56189e-05	0.000159806	-2.14344e-05	0.000377777	0.000166125
1185	2.37	-0.00149433	0.109087	-0.000201296	-5.67926e-05	0.000159404	-2.15468e-05	0.000378096	0.000166082
1186	2.372	-0.00273518	0.0981402	-0.000201719	-5.98261e-05	0.000159001	-2.16634e-05	0.000378414	0.000166039
1187	2.374	-0.00313885	0.0998157	-0.000202188	-6.22188e-05	0.000158597	-2.17855e-05	0.000378731	0.000165995
1188	2.376	-0.00358404	0.0995195	-0.000202502	-6.12831e-05	0.000158192	-2.1909e-05	0.000379048	0.000165951
1189	2.378	-0.00361559	0.113994	-0.000202744	-5.63476e-05	0.000157787	-2.20266e-05	0.000379363	0.000165907
1190	2.38	-0.00421743	0.108593	-0.000203013	-5.3007e-05	0.000157381	-2.21359e-05	0.000379678	0.000165863
1191	2.382	-0.0034679	0.111331	-0.000203131	-5.33335e-05	0.000156975	-2.22423e-05	0.000379992	0.000165819
1192	2.384	-0.00328638	0.0711376	-0.000203097	-6.45326e-05	0.000156569	-2.23601e-05	0.000380305	0.000165774
1193	2.386	-0.00223074	0.0637035	-0.000203002	-7.89104e-05	0.000156163	-2.25036e-05	0.000380618	0.000165729
1194	2.388	-0.00214115	0.0642413	-0.000202924	-8.05593e-05	0.000155757	-2.26631e-05	0.000380929	0.000165684
1195	2.39	-0.000600288	0.0723355	-0.00020275	-7.73551e-05	0.000155351	-2.2821e-05	0.00038124	0.000165638
1196	2.392	-0.00045379	0.084156	-0.000202564	-7.06244e-05	0.000154946	-2.2969e-05	0.00038155	0.000165592
1197	2.394	-0.000554404	0.090449	-0.000202692	-6.44562e-05	0.000154541	-2.3104e-05	0.000381859	0.000165546
1198	2.396	0.000698797	0.0332964	-0.000202606	-7.98417e-05	0.000154136	-2.32483e-05	0.000382167	0.000165499
1199	2.398	0.000965821	0.0421798	-0.000202447	-9.44172e-05	0.00015373	-2.34226e-05	0.000382475	0.000165452
1200	2.4	0.000881336	0.0460937	-0.000202544	-8.99089e-05	0.000153325	-2.36069e-05	0.000382781	0.000165405
1201	2.402	0.00479728	0.0293439	-0.000201937	-9.34102e-05	0.000152921	-2.37902e-05	0.000383087	0.000165358
1202	2.404	0.0047042	0.0253615	-0.000201331	-9.93784e-05	0.000152518	-2.3983e-05	0.000383392	0.00016531
1203	2.406	0.0050578	0.0218277	-0.000201408	-0.000101216	0.000152115	-2.41836e-05	0.000383696	0.000165261
1204	2.408	0.00280668	-0.0349458	-0.000201899	-0.00011955	0.000151712	-2.44044e-05	0.000384	0.000165213
1205	2.41	0.00293588	-0.0364601	-0.000202431	-0.000137251	0.000151307	-2.46612e-05	0.000384302	0.000165163
1206	2.412	0.00296495	-0.0448334	-0.000202523	-0.000139827	0.000150902	-2.49383e-05	0.000384604	0.000165113
1207	2.414	0.00315965	-0.114609	-0.000202601	-0.000163733	0.000150497	-2.52418e-05	0.000384905	0.000165063
1208	2.416	0.00415213	-0.116925	-0.000202492	-0.000185744	0.000150092	-2.55913e-05	0.000385205	0.000165012
1209	2.418	0.00475851	-0.118773	-0.000202302	-0.000186527	0.000149687	-2.59636e-05	0.000385505	0.00016496
1210	2.42	0.00488905	-0.174877	-0.000202277	-0.000204116	0.000149283	-2.63542e-05	0.000385803	0.000164907
1211	2.422	0.00487429	-0.18953	-0.000202369	-0.000225704	0.000148878	-2.6784e-05	0.000386101	0.000164853
1212	2.424	0.00466428	-0.198741	-0.000202526	-0.000232636	0.000148473	-2.72424e-05	0.000386398	0.000164799
1213	2.426	0.00562596	-0.183961	-0.000202493	-0.000230367	0.000148068	-2.77054e-05	0.000386694	0.000164744
1214	2.428	0.00585056	-0.181742	-0.000202375	-0.000224525	0.000147663	-2.81603e-05	0.000386989	0.000164687
1215	2.43	0.00552351	-0.181071	-0.000202503	-0.000223088	0.000147259	-2.86079e-05	0.000387284	0.00016463
1216	2.432	0.00520646	-0.254189	-0.000202734	-0.000245191	0.000146853	-2.90762e-05	0.000387578	0.000164572
1217	2.434	0.00679984	-0.265871	-0.000202594	-0.000271152	0.000146448	-2.95925e-05	0.000387871	0.000164513
1218	2.436	0.00644612	-0.273526	-0.00020246	-0.000276653	0.000146043	-3.01403e-05	0.000388163	0.000164452
1219	2.438	0.00529959	-0.160802	-0.000202851	-0.000243273	0.000145638	-3.06602e-05	0.000388454	0.000164391
1220	2.44	0.00492924	-0.14839	-0.000203243	-0.00020362	0.000145231	-3.11071e-05	0.000388744	0.000164329
1221	2.442	0.00505376	-0.159758	-0.00020339	-0.000202742	0.000144825	-3.15135e-05	0.000389034	0.000164266
1222	2.444	0.00382474	-0.0816522	-0.0002037	-0.000181332	0.000144418	-3.18976e-05	0.000389323	0.000164202
1223	2.446	0.00349852	-0.0702408	-0.000204096	-0.000152802	0.00014401	-3.22317e-05	0.000389611	0.000164138
1224	2.448	0.00334695	-0.0702017	-0.000204282	-0.000148666	0.000143602	-3.25332e-05	0.000389898	0.000164072
1225	2.45	0.00319403	-0.0181617	-0.000204434	-0.000131831	0.000143193	-3.28137e-05	0.000390184	0.000164007
1226	2.452	0.00345249	-0.00926862	-0.000204506	-0.000112228	0.000142784	-3.30577e-05	0.00039047	0.000163941
1227	2.454	0.00325775	0.000760151	-0.000204583	-0.000105753	0.000142375	-3.32757e-05	0.000390755	0.000163874
1228	2.456	0.00372303	0.105068	-0.00020462	-6.94589e-05	0.000141966	-3.34509e-05	0.000391039	0.000163807
1229	2.458	0.0026329	0.113296	-0.000204827	-3.3727e-05	0.000141556	-3.35541e-05	0.000391322	0.00016374
1230	2.46	0.00253188	0.110548	-0.000205142	-3.14499e-05	0.000141146	-3.36193e-05	0.000391604	0.000163673
1231	2.462	0.00358084	0.00630132	-0.000205044	-6.43212e-05	0.000140736	-3.3715e-05	0.000391886	0.000163606
1232	2.464	0.00360831	0.0189785	-0.00020492	-9.23721e-05	0.000140326	-3.38717e-05	0.000392166	0.000163538
1233	2.466	0.00400986	0.02156	-0.000204918	-8.7039e-05	0.000139916	-3.40512e-05	0.000392446	0.00016347
1234	2.468	0.00332837	0.0737766	-0.000205052	-6.93492e-05	0.000139506	-3.42075e-05	0.000392725	0.000163401
1235	2.47	0.00325285	0.0773382	-0.000205275	-5.13526e-05	0.000139096	-3.43282e-05	0.000393003	0.000163333
1236	2.472	0.00352898	0.078215	-0.000205313	-4.93994e-05	0.000138685	-3.4429e-05	0.000393281	0.000163264
1237	2.474	0.00354172	0.0813478	-0.000205333	-4.758e-05	0.000138275	-3.4526e-05	0.000393557	0.000163195
1238	2.476	0.00165025	0.0878091	-0.000205768	-4.40154e-05	0.000137864	-3.46176e-05	0.000393833	0.000163125
1239	2.478	0.00178876	0.0971251	-0.000206177	-3.85185e-05	0.000137452	-3.47001e-05	0.000394108	0.000163056
1240	2.48	0.0027926	0.0481019	-0.000206028	-5.03606e-05	0.000137039	-3.4789e-05	0.000394382	0.000162986
1241	2.482	0.00295266	0.0333799	-0.000205873	-6.97146e-05	0.000136628	-3.49091e-05	0.000394655	0.000162917
1242	2.484	0.00318136	0.0393443	-0.000205866	-7.18849e-05	0.000136216	-3.50507e-05	0.000394928	0.000162847
1243	2.486	0.00324901	-0.0054304	-0.000205875	-8.34464e-05	0.000135804	-3.5206e-05	0.000395199	0.000162776
1244	2.488	0.00393852	-0.0260427	-0.000205794	-0.000103313	0.000135392	-3.53927e-05	0.00039547	0.000162705
1245	2.49	0.00437153	-0.0276703	-0.000205642	-0.000109695	0.000134981	-3.56058e-05	0.00039574	0.000162634
1246	2.492	0.00458475	0.0148177	-0.000205579	-9.63575e-05	0.00013457	-3.58118e-05	0.000396009	0.000162563
1247	2.494	0.00453761	0.0137187	-0.000205607	-8.28541e-05	0.000134159	-3.5991e-05	0.000396277	0.000162491
1248	2.496	0.0048084	0.0107531	-0.000205623	-8.35542e-05	0.000133747	-3.61574e-05	0.000396545	0.000162418
1249	2.498	0.00499421	0.0121635	-0.000205593	-8.34694e-05	0.000133336	-3.63245e-05	0.000396812	0.000162346
1250	2.5	0.00515996	0.0155495	-0.000205581	-8.13993e-05	0.000132925	-3.64893e-05	0.000397077	0.000162273
1251	2.502	0.00509215	0.0198282	-0.000205616	-7.84324e-05	0.000132514	-3.66492e-05	0.000397342	0.000162199
1252	2.504	0.00436518	0.0600206	-0.000205822	-6.39629e-05	0.000132102	-3.67915e-05	0.000397607	0.000162126
1253	2.506	0.00420159	0.0629564	-0.000206045	-4.99126e-05	0.00013169	-3.69054e-05	0.00039787	0.000162052
1254	2.508	0.00399101	0.06534	-0.000206167	-4.76774e-05	0.000131278	-3.7003e-05	0.000398133	0.000161978
1255	2.51	0.00353788	0.0261685	-0.000206343	-5.86006e-05	0.000130866	-3.71093e-05	0.000398394	0.000161904
1256	2.512	0.00284449	0.0289999	-0.00020661	-6.93837e-05	0.000130453	-3.72373e-05	0.000398655	0.000161829
1257	2.514	0.00247417	0.035551	-0.00020686	-6.58784e-05	0.000130039	-3.73725e-05	0.000398915	0.000161754
1258	2.516	0.00229032	0.0162695	-0.000207011	-6.92831e-05	0.000129625	-3.75077e-05	0.000399175	0.000161679
1259	2.518	0.00166124	0.0151838	-0.00020721	-7.50739e-05	0.000129211	-3.76521e-05	0.000399433	0.000161604
1260	2.52	0.00153419	0.0123537	-0.000207397	-7.57234e-05	0.000128797	-3.78029e-05	0.000399691	0.000161529
1261	2.522	0.00054852	0.021143	-0.00020765	-7.32865e-05	0.000128382	-3.79519e-05	0.000399947	0.000161453
1262	2.524	0.00127545	0.0204689	-0.000207738	-7.01754e-05	0.000127966	-3.80953e-05	0.000400203	0.000161376
1263	2.526	0.00087198	0.0228938	-0.000207713	-6.90529e-05	0.000127551	-3.82346e-05	0.000400458	0.0001613
1264	2.528	-0.000845609	-0.000914742	-0.000208156	-7.51595e-05	0.000127135	-3.83788e-05	0.000400713	0.000161223
1265	2.53	-0.00140895	0.00453547	-0.000208629	-8.03204e-05	0.000126718	-3.85342e-05	0.000400966	0.000161146
1266	2.532	-0.00165579	0.00417598	-0.000208817	-7.8153e-05	0.000126301	-3.86927e-05	0.000401219	0.000161069
1267	2.534	0.000226363	-0.0578938	-0.000208534	-9.70851e-05	0.000125883	-3.8868e-05	0.00040147	0.000160991
1268	2.536	0.000142942	-0.0685074	-0.000208218	-0.000119221	0.000125467	-3.90843e-05	0.000401721	0.000160913
1269	2.538	-0.000353819	-0.0710062	-0.000208357	-0.00012274	0.00012505	-3.93262e-05	0.000401971	0.000160834
1270	2.54	-0.000192111	-0.147189	-0.000208449	-0.000146749	0.000124633	-3.95957e-05	0.000402221	0.000160755
1271	2.542	0.000193972	-0.162218	-0.000208369	-0.000174672	0.000124216	-3.99171e-05	0.000402469	0.000160675
1272	2.544	-0.000114184	-0.164588	-0.000208378	-0.000179528	0.0001238	-4.02713e-05	0.000402717	0.000160595
1273	2.546	-0.00177146	-0.0631561	-0.000208778	-0.000147987	0.000123382	-4.05989e-05	0.000402964	0.000160513
1274	2.548	-0.00190781	-0.0724213	-0.000209144	-0.0001186	0.000122964	-4.08654e-05	0.000403209	0.000160432
1275	2.55	-0.00261399	-0.08364	-0.000209326	-0.000124414	0.000122546	-4.11085e-05	0.000403455	0.000160349
1276	2.552	-0.00288408	-0.0653038	-0.000209532	-0.000121602	0.000122127	-4.13545e-05	0.000403699	0.000160267
1277	2.554	-0.00236058	-0.0739511	-0.0002095	-0.000117985	0.000121708	-4.15941e-05	0.000403942	0.000160184
1278	2.556	-0.00237955	-0.086039	-0.000209418	-0.000123875	0.000121289	-4.18359e-05	0.000404185	0.0001601
1279	2.558	-0.00195202	-0.0130513	-0.000209353	-0.000104252	0.00012087	-4.2064e-05	0.000404427	0.000160016
1280	2.56	-0.00133785	-0.0138031	-0.000209165	-8.10866e-05	0.000120452	-4.22494e-05	0.000404667	0.000159931
1281	2.562	-0.0010397	-0.0178584	-0.000209001	-8.19958e-05	0.000120034	-4.24125e-05	0.000404908	0.000159846
1282	2.564	-0.000432514	0.0118084	-0.000208837	-7.33987e-05	0.000119616	-4.25679e-05	0.000405147	0.000159761
1283	2.566	-0.00168176	0.00662299	-0.000208968	-6.51543e-05	0.000119198	-4.27064e-05	0.000405385	0.000159676
1284	2.568	-0.00104903	-0.00673638	-0.000209094	-7.03552e-05	0.00011878	-4.28419e-05	0.000405623	0.00015959
1285	2.57	0.000168575	0.0297233	-0.000208743	-6.25416e-05	0.000118362	-4.29748e-05	0.000405859	0.000159504
1286	2.572	0.000248211	0.0318725	-0.000208498	-4.98814e-05	0.000117945	-4.30872e-05	0.000406095	0.000159418
1287	2.574	-4.80824e-05	0.0248219	-0.000208542	-5.08179e-05	0.000117528	-4.31879e-05	0.00040633	0.000159332
1288	2.576	-0.000268731	0.0108123	-0.000208643	-5.6804e-05	0.000117111	-4.32956e-05	0.000406565	0.000159245
1289	2.578	-0.000188955	0.00241348	-0.00020867	-6.32114e-05	0.000116693	-4.34156e-05	0.000406798	0.000159158
1290	2.58	0.000187911	-0.00425708	-0.000208581	-6.73251e-05	0.000116276	-4.35461e-05	0.000407031	0.000159071
1291	2.582	-0.00117182	0.0442786	-0.000208767	-5.36466e-05	0.000115859	-4.36671e-05	0.000407262	0.000158984
1292	2.584	-0.00125493	0.0399506	-0.00020904	-3.92358e-05	0.000115441	-4.376e-05	0.000407493	0.000158896
1293	2.586	-0.00108035	0.0421687	-0.000209017	-3.92992e-05	0.000115023	-4.38385e-05	0.000407723	0.000158809
1294	2.588	0.000266197	0.0230555	-0.000208717	-4.3983e-05	0.000114605	-4.39218e-05	0.000407952	0.000158721
1295	2.59	0.00050462	0.0282143	-0.000208404	-4.7748e-05	0.000114188	-4.40135e-05	0.000408181	0.000158633
1296	2.592	0.0011298	0.0263828	-0.000208228	-4.61124e-05	0.000113771	-4.41074e-05	0.000408408	0.000158545
1297	2.594	0.000325674	0.00421142	-0.000208251	-5.30176e-05	0.000113355	-4.42065e-05	0.000408635	0.000158456
1298	2.596	0.000228695	0.00123392	-0.000208412	-6.02809e-05	0.000112938	-4.43198e-05	0.000408861	0.000158368
1299	2.598	0.000533806	0.00226365	-0.000208358	-6.02937e-05	0.000112522	-4.44404e-05	0.000409086	0.000158279
1300	2.6	0.000147479	-0.0478157	-0.000208358	-7.50258e-05	0.000112105	-4.45757e-05	0.00040931	0.00015819
1301	2.602	0.000704843	-0.0625571	-0.000208309	-9.4686e-05	0.000111688	-4.47454e-05	0.000409534	0.0001581
1302	2.604	0.000724883	-0.0696998	-0.00020818	-0.000100928	0.000111272	-4.4941e-05	0.000409756	0.00015801
1303	2.606	0.00160429	-0.126049	-0.000207988	-0.000120172	0.000110856	-4.51621e-05	0.000409978	0.00015792
1304	2.608	0.00221081	-0.130141	-0.000207681	-0.000138462	0.00011044	-4.54208e-05	0.000410199	0.000157829
1305	2.61	0.00207762	-0.119969	-0.000207568	-0.000135963	0.000110025	-4.56952e-05	0.000410419	0.000157738
1306	2.612	0.0029255	-0.158823	-0.000207407	-0.000144326	0.00010961	-4.59755e-05	0.000410638	0.000157646
1307	2.614	0.00439048	-0.173383	-0.000206938	-0.000160416	0.000109195	-4.62802e-05	0.000410856	0.000157553
1308	2.616	0.00472108	-0.178246	-0.000206566	-0.000165883	0.000108782	-4.66065e-05	0.000411074	0.00015746
1309	2.618	0.00367459	-0.172678	-0.000206677	-0.000165058	0.000108369	-4.69375e-05	0.000411291	0.000157366
1310	2.62	0.00335559	-0.167799	-0.000206911	-0.000161187	0.000107955	-4.72637e-05	0.000411507	0.000157271
1311	2.622	0.00345825	-0.160351	-0.000206922	-0.000156727	0.000107541	-4.75816e-05	0.000411722	0.000157176
1312	2.624	0.00531525	-0.150177	-0.000206514	-0.000150611	0.000107128	-4.7889e-05	0.000411936	0.000157081
1313	2.626	0.00549395	-0.148494	-0.00020609	-0.000146295	0.000106715	-4.81859e-05	0.000412149	0.000156984
1314	2.628	0.00555639	-0.148353	-0.000206009	-0.000145112	0.000106303	-4.84773e-05	0.000412362	0.000156887
1315	2.63	0.00384646	-0.217105	-0.000206291	-0.000165939	0.000105891	-4.87883e-05	0.000412574	0.00015679
1316	2.632	0.00365615	-0.210701	-0.00020662	-0.000184808	0.000105478	-4.91391e-05	0.000412785	0.000156691
1317	2.634	0.00367996	-0.203911	-0.000206614	-0.000180068	0.000105065	-4.95039e-05	0.000412995	0.000156592
1318	2.636	0.00562571	-0.222349	-0.000206196	-0.00018309	0.000104652	-4.98671e-05	0.000413204	0.000156493
1319	2.638	0.00541482	-0.211218	-0.000205822	-0.000184753	0.00010424	-5.02349e-05	0.000413413	0.000156392
1320	2.64	0.00491916	-0.212932	-0.000205916	-0.000181187	0.000103828	-5.06009e-05	0.00041362	0.000156291
1321	2.642	0.00517479	-0.208088	-0.000205919	-0.000179585	0.000103416	-5.09617e-05	0.000413827	0.000156189
1322	2.644	0.00445515	-0.218776	-0.000205963	-0.000180785	0.000103004	-5.1322e-05	0.000414033	0.000156086
1323	2.646	0.00418085	-0.228042	-0.000206109	-0.000186393	0.000102592	-5.16892e-05	0.000414238	0.000155983
1324	2.648	0.00400309	-0.227052	-0.000206149	-0.00018835	0.00010218	-5.20639e-05	0.000414443	0.000155879
1325	2.65	0.00341706	-0.219501	-0.000206247	-0.000185049	0.000101768	-5.24373e-05	0.000414646	0.000155774
1326	2.652	0.00299149	-0.233201	-0.000206392	-0.000186337	0.000101355	-5.28087e-05	0.000414849	0.000155668
1327	2.654	0.00319694	-0.240031	-0.000206384	-0.000192117	0.000100942	-5.31872e-05	0.000415051	0.000155562
1328	2.656	0.00136614	-0.238152	-0.000206644	-0.000193027	0.000100529	-5.35723e-05	0.000415252	0.000155455
1329	2.658	0.00106065	-0.232397	-0.000207001	-0.000190002	0.000100115	-5.39554e-05	0.000415452	0.000155347
1330	2.66	0.0031086	-0.243186	-0.000206612	-0.000190934	9.97018e-05	-5.43363e-05	0.000415651	0.000155238
1331	2.662	0.0037527	-0.244052	-0.000206038	-0.000193933	9.92892e-05	-5.47212e-05	0.00041585	0.000155129
1332	2.664	0.00309673	-0.256624	-0.000205983	-0.000197487	9.88772e-05	-5.51126e-05	0.000416048	0.000155019
1333	2.666	0.00166002	-0.276316	-0.000206327	-0.000206922	9.84649e-05	-5.5517e-05	0.000416245	0.000154908
1334	2.668	0.0012446	-0.276796	-0.000206623	-0.000212576	9.80519e-05	-5.59365e-05	0.000416441	0.000154796
1335	2.67	0.00128862	-0.284947	-0.000206633	-0.000214622	9.76387e-05	-5.63637e-05	0.000416636	0.000154683
1336	2.672	0.00390636	-0.259135	-0.000206059	-0.00020845	9.7226e-05	-5.67868e-05	0.000416831	0.000154569
1337	2.674	0.0035886	-0.266602	-0.000205553	-0.000202061	9.68143e-05	-5.71973e-05	0.000417024	0.000154455
1338	2.676	0.00319459	-0.265025	-0.000205625	-0.000203244	9.64032e-05	-5.76026e-05	0.000417217	0.00015434
1339	2.678	0.00178685	-0.311394	-0.000205905	-0.000216581	9.59916e-05	-5.80224e-05	0.000417409	0.000154224
1340	2.68	0.00241673	-0.322837	-0.000205987	-0.000233985	9.55797e-05	-5.8473e-05	0.0004176	0.000154107
1341	2.682	0.00278887	-0.325433	-0.000205726	-0.000237707	9.5168e-05	-5.89447e-05	0.00041779	0.000153989
1342	2.684	0.00289969	-0.29067	-0.000205563	-0.000226988	9.47567e-05	-5.94093e-05	0.00041798	0.00015387
1343	2.686	0.00199302	-0.257519	-0.000205645	-0.000205095	9.43455e-05	-5.98414e-05	0.000418169	0.00015375
1344	2.688	0.00081913	-0.245126	-0.000205973	-0.000190191	9.39339e-05	-6.02367e-05	0.000418357	0.00015363
1345	2.69	0.00193397	-0.256139	-0.00020591	-0.000189085	9.3522e-05	-6.0616e-05	0.000418544	0.000153509
1346	2.692	0.0021526	-0.253309	-0.000205579	-0.000190966	9.31105e-05	-6.0996e-05	0.00041873	0.000153387
1347	2.694	0.00232342	-0.23391	-0.000205428	-0.000183342	9.26995e-05	-6.13704e-05	0.000418915	0.000153264
1348	2.696	0.000139381	-0.164925	-0.000205738	-0.000155042	9.22884e-05	-6.17087e-05	0.0004191	0.000153141
1349	2.698	3.95748e-05	-0.149542	-0.000206098	-0.000127995	9.18765e-05	-6.19918e-05	0.000419284	0.000153017
1350	2.7	0.000566595	-0.148054	-0.000205936	-0.00012204	9.14645e-05	-6.22418e-05	0.000419466	0.000152892
1351	2.702	-0.00359075	-0.0995065	-0.000206553	-0.00010572	9.1052e-05	-6.24696e-05	0.000419649	0.000152767
1352	2.704	-0.00395089	-0.0957696	-0.00020734	-8.86959e-05	9.06381e-05	-6.2664e-05	0.00041983	0.000152642
1353	2.706	-0.00309671	-0.0850984	-0.000207161	-8.35076e-05	9.02236e-05	-6.28362e-05	0.00042001	0.000152516
1354	2.708	-0.00246907	-0.0828688	-0.000206791	-7.87898e-05	8.98097e-05	-6.29985e-05	0.00042019	0.00015239
1355	2.71	-0.00256911	-0.08487	-0.000206604	-7.80317e-05	8.93963e-05	-6.31553e-05	0.000420369	0.000152264
1356	2.712	-0.00247973	-0.07225	-0.000206518	-7.40263e-05	8.89832e-05	-6.33074e-05	0.000420547	0.000152137
1357	2.714	-0.00480034	-0.0624048	-0.000206859	-6.63185e-05	8.85698e-05	-6.34477e-05	0.000420724	0.00015201
1358	2.716	-0.00443858	-0.0568026	-0.000207146	-6.08035e-05	8.81558e-05	-6.35748e-05	0.0004209	0.000151883
1359	2.718	-0.00438954	-0.0625234	-0.000206976	-6.01527e-05	8.77416e-05	-6.36958e-05	0.000421076	0.000151756
1360	2.72	-0.00299811	0.00739735	-0.000206607	-3.94022e-05	8.73281e-05	-6.37953e-05	0.00042125	0.000151628
1361	2.722	-0.00373044	0.0230042	-0.000206387	-1.19867e-05	8.69151e-05	-6.38467e-05	0.000421424	0.000151501
1362	2.724	-0.00408452	0.0280161	-0.000206501	-4.85556e-06	8.65022e-05	-6.38636e-05	0.000421597	0.000151373
1363	2.726	-0.00390388	0.0641224	-0.000206438	8.68121e-06	8.60892e-05	-6.38597e-05	0.000421769	0.000151245
1364	2.728	-0.0029609	0.0596959	-0.000206125	1.92678e-05	8.56767e-05	-6.38318e-05	0.000421941	0.000151117
1365	2.73	-0.00152071	0.0681265	-0.000205569	2.12049e-05	8.5265e-05	-6.37913e-05	0.000422111	0.00015099
1366	2.732	-0.00352489	0.0856388	-0.000205578	2.9997e-05	8.48538e-05	-6.37401e-05	0.000422281	0.000150862
1367	2.734	-0.00376656	0.093541	-0.000205909	3.86229e-05	8.44424e-05	-6.36715e-05	0.00042245	0.000150735
1368	2.736	-0.00494107	0.0957608	-0.000206079	4.24687e-05	8.40304e-05	-6.35904e-05	0.000422618	0.000150608
1369	2.738	-0.00429211	0.0597234	-0.000206078	3.25822e-05	8.36182e-05	-6.35154e-05	0.000422785	0.000150481
1370	2.74	-0.00384212	0.0494719	-0.000205762	1.87972e-05	8.32064e-05	-6.3464e-05	0.000422951	0.000150354
1371	2.742	-0.00469492	0.0500408	-0.000205734	1.64505e-05	8.27949e-05	-6.34287e-05	0.000423117	0.000150227
1372	2.744	-0.00220911	0.00991905	-0.000205313	4.76838e-06	8.23838e-05	-6.34075e-05	0.000423282	0.0001501
1373	2.746	-0.00251942	0.0207289	-0.000204787	-3.71439e-06	8.19737e-05	-6.34065e-05	0.000423446	0.000149973
1374	2.748	-0.00275248	0.0439732	-0.000204782	7.60398e-06	8.15642e-05	-6.34026e-05	0.000423609	0.000149847
1375	2.75	-0.00439014	0.0669268	-0.000205032	2.27166e-05	8.11543e-05	-6.33723e-05	0.000423771	0.00014972
1376	2.752	-0.00263966	0.0874166	-0.000204899	3.69675e-05	8.07444e-05	-6.33126e-05	0.000423933	0.000149593
1377	2.754	-0.00319451	0.0853685	-0.000204556	4.34044e-05	8.0335e-05	-6.32322e-05	0.000424093	0.000149467
1378	2.756	-0.00233547	0.0820465	-0.000204384	4.2399e-05	7.9926e-05	-6.31464e-05	0.000424253	0.00014934
1379	2.758	-0.00187287	0.0797121	-0.000204015	4.13028e-05	7.95176e-05	-6.30627e-05	0.000424412	0.000149214
1380	2.76	-0.00176205	0.101941	-0.000203789	4.81899e-05	7.91098e-05	-6.29732e-05	0.00042457	0.000149088
1381	2.762	-0.00261069	0.0879845	-0.000203814	5.1444e-05	7.87022e-05	-6.28736e-05	0.000424728	0.000148963
1382	2.764	-0.00179188	0.079468	-0.000203701	4.50888e-05	7.82947e-05	-6.2777e-05	0.000424884	0.000148837
1383	2.766	-0.00125996	0.0872807	-0.000203322	4.5535e-05	7.78877e-05	-6.26864e-05	0.00042504	0.000148712
1384	2.768	-0.00163467	0.0195925	-0.000203171	2.74888e-05	7.74812e-05	-6.26134e-05	0.000425195	0.000148586
1385	2.77	-0.00145534	0.0131127	-0.000203086	4.9749e-06	7.70749e-05	-6.25809e-05	0.000425349	0.000148461
1386	2.772	-0.00129184	0.0165938	-0.000202897	4.7004e-06	7.66689e-05	-6.25712e-05	0.000425503	0.000148336
1387	2.774	0.000241619	0.0550056	-0.000202447	1.84537e-05	7.62636e-05	-6.25481e-05	0.000425655	0.000148211
1388	2.776	0.00139901	0.0410381	-0.000201804	2.67535e-05	7.58593e-05	-6.25029e-05	0.000425807	0.000148086
1389	2.778	0.00314128	0.0334619	-0.00020112	2.06812e-05	7.54564e-05	-6.24554e-05	0.000425958	0.000147961
1390	2.78	0.00341695	0.0140114	-0.000200605	1.28944e-05	7.50547e-05	-6.24219e-05	0.000426108	0.000147836
1391	2.782	0.00382978	0.0240509	-0.000200343	1.06116e-05	7.46537e-05	-6.23984e-05	0.000426257	0.000147712
1392	2.784	0.00482539	0.0115083	-0.000199943	1.04866e-05	7.42535e-05	-6.23773e-05	0.000426406	0.000147587
1393	2.786	0.004789	0.027676	-0.000199627	1.22758e-05	7.38539e-05	-6.23545e-05	0.000426553	0.000147462
1394	2.788	0.00568876	0.0228514	-0.000199329	1.64761e-05	7.34549e-05	-6.23258e-05	0.0004267	0.000147337
1395	2.79	0.00583011	0.0158325	-0.000198996	1.34298e-05	7.30566e-05	-6.22958e-05	0.000426846	0.000147213
1396	2.792	0.00735419	-0.0279956	-0.000198541	-1.80604e-06	7.26591e-05	-6.22842e-05	0.000426992	0.000147088
1397	2.794	0.00616368	-0.0129886	-0.000198342	-1.01596e-05	7.22622e-05	-6.22962e-05	0.000427136	0.000146964
1398	2.796	0.00707621	-0.00946209	-0.000198259	-3.71546e-06	7.18656e-05	-6.23101e-05	0.00042728	0.000146839
1399	2.798	0.00684789	0.0506118	-0.00019799	1.68115e-05	7.14693e-05	-6.2297e-05	0.000427423	0.000146714
1400	2.8	0.00679941	0.0592651	-0.000197904	3.89398e-05	7.10734e-05	-6.22412e-05	0.000427565	0.00014659
1401	2.802	0.00750335	0.0595574	-0.000197639	4.23856e-05	7.06779e-05	-6.21599e-05	0.000427706	0.000146466
1402	2.804	0.00635209	0.0653484	-0.000197584	4.49357e-05	7.02827e-05	-6.20726e-05	0.000427847	0.000146341
1403	2.806	0.0058772	0.0726751	-0.000197755	4.96829e-05	6.98873e-05	-6.1978e-05	0.000427987	0.000146218
1404	2.808	0.00544317	0.0839106	-0.000197787	5.61302e-05	6.94918e-05	-6.18721e-05	0.000428126	0.000146094
1405	2.81	0.00455674	0.0804103	-0.000197896	5.91928e-05	6.90961e-05	-6.17568e-05	0.000428264	0.00014597
1406	2.812	0.00458314	0.0966505	-0.000197917	6.38179e-05	6.87003e-05	-6.16338e-05	0.000428401	0.000145847
1407	2.814	0.00416345	0.101912	-0.000197846	7.11795e-05	6.83045e-05	-6.14988e-05	0.000428538	0.000145724
1408	2.816	0.0030443	0.0842412	-0.000197995	6.79425e-05	6.79087e-05	-6.13597e-05	0.000428674	0.000145601
1409	2.818	0.00192461	0.108985	-0.000198277	7.07922e-05	6.75124e-05	-6.1221e-05	0.000428809	0.000145479
1410	2.82	0.00145508	0.137302	-0.000198433	8.80114e-05	6.71157e-05	-6.10621e-05	0.000428943	0.000145357
1411	2.822	0.00069971	0.151377	-0.000198518	0.000101895	6.67188e-05	-6.08722e-05	0.000429077	0.000145235
1412	2.824	-0.00056117	0.163272	-0.000198755	0.000110645	6.63215e-05	-6.06597e-05	0.000429209	0.000145114
1413	2.826	-0.00148828	0.189121	-0.000199023	0.000123072	6.59237e-05	-6.0426e-05	0.000429341	0.000144993
1414	2.828	-0.00212936	0.162675	-0.000199171	0.000123516	6.55255e-05	-6.01794e-05	0.000429472	0.000144872
1415	2.83	-0.00394152	0.167229	-0.000199488	0.000117303	6.51269e-05	-5.99386e-05	0.000429602	0.000144753
1416	2.832	-0.00415704	0.153081	-0.000199722	0.00011493	6.47277e-05	-5.97063e-05	0.000429732	0.000144633
1417	2.834	-0.00586723	0.215132	-0.000199935	0.000130523	6.4328e-05	-5.94609e-05	0.00042986	0.000144514
1418	2.836	-0.0066136	0.172289	-0.00020025	0.000137147	6.39278e-05	-5.91932e-05	0.000429988	0.000144396
1419	2.838	-0.00708444	0.167985	-0.000200325	0.000123033	6.35272e-05	-5.8933e-05	0.000430115	0.000144278
1420	2.84	-0.00764883	0.115909	-0.000200364	0.00010603	6.31265e-05	-5.8704e-05	0.000430242	0.000144161
1421	2.842	-0.0077971	0.104858	-0.000200339	8.69175e-05	6.27258e-05	-5.8511e-05	0.000430367	0.000144044
1422	2.844	-0.00894184	0.101552	-0.000200426	8.3043e-05	6.23251e-05	-5.83411e-05	0.000430492	0.000143927
1423	2.846	-0.0100758	0.110986	-0.000200701	8.55683e-05	6.1924e-05	-5.81725e-05	0.000430616	0.000143811
1424	2.848	-0.0109723	0.119607	-0.000200927	9.18191e-05	6.15223e-05	-5.79951e-05	0.000430739	0.000143695
1425	2.85	-0.0115046	0.101928	-0.000201036	8.95956e-05	6.11204e-05	-5.78137e-05	0.000430861	0.000143579
1426	2.852	-0.0115801	0.0968066	-0.000200986	8.30757e-05	6.07183e-05	-5.7641e-05	0.000430982	0.000143464
1427	2.854	-0.0125806	0.078266	-0.000201026	7.62846e-05	6.03163e-05	-5.74816e-05	0.000431103	0.000143349
1428	2.856	-0.0134271	0.0716305	-0.000201212	6.90187e-05	5.99141e-05	-5.73363e-05	0.000431223	0.000143234
1429	2.858	-0.016065	0.0672652	-0.000201713	6.6181e-05	5.95112e-05	-5.72011e-05	0.000431342	0.00014312
1430	2.86	-0.0161188	0.0510078	-0.00020206	6.03348e-05	5.91074e-05	-5.70746e-05	0.00043146	0.000143005
1431	2.862	-0.0172817	0.036555	-0.000202122	5.13349e-05	5.87032e-05	-5.69629e-05	0.000431577	0.000142892
1432	2.864	-0.017065	0.0548085	-0.000202131	5.31182e-05	5.8299e-05	-5.68585e-05	0.000431694	0.000142778
1433	2.866	-0.0167797	0.0432457	-0.00020186	5.58033e-05	5.7895e-05	-5.67496e-05	0.00043181	0.000142664
1434	2.868	-0.0169246	0.037208	-0.000201658	5.08962e-05	5.74914e-05	-5.66429e-05	0.000431925	0.000142551
1435	2.87	-0.0141191	0.0609153	-0.000200971	5.70096e-05	5.70888e-05	-5.6535e-05	0.000432039	0.000142438
1436	2.872	-0.0128457	0.0432284	-0.000200009	5.94814e-05	5.66878e-05	-5.64185e-05	0.000432152	0.000142325
1437	2.874	-0.0128981	0.0506025	-0.000199596	5.68477e-05	5.62882e-05	-5.63021e-05	0.000432265	0.000142212
1438	2.876	-0.0127379	-0.0170307	-0.000199396	3.86044e-05	5.58892e-05	-5.62067e-05	0.000432377	0.0001421
1439	2.878	-0.0124644	0.00438142	-0.000199133	2.47467e-05	5.54907e-05	-5.61433e-05	0.000432488	0.000141988
1440	2.88	-0.0127127	0.011094	-0.000198947	3.41209e-05	5.50926e-05	-5.60845e-05	0.000432598	0.000141876
1441	2.882	-0.0126455	0.0241737	-0.000198799	4.08903e-05	5.46949e-05	-5.60095e-05	0.000432707	0.000141764
1442	2.884	-0.0128433	0.0263085	-0.000198641	4.62281e-05	5.42974e-05	-5.59223e-05	0.000432816	0.000141652
1443	2.886	-0.0128324	0.00970556	-0.000198493	4.2289e-05	5.39003e-05	-5.58338e-05	0.000432924	0.00014154
1444	2.888	-0.0114144	-0.0153906	-0.000198032	2.9839e-05	5.35038e-05	-5.57617e-05	0.000433031	0.000141429
1445	2.89	-0.0115168	-0.03499	-0.000197593	1.64515e-05	5.31082e-05	-5.57154e-05	0.000433137	0.000141317
1446	2.892	-0.011528	-0.0341933	-0.000197428	1.11546e-05	5.27131e-05	-5.56878e-05	0.000433242	0.000141206
1447	2.894	-0.0113534	0.00229299	-0.000197208	2.33837e-05	5.23185e-05	-5.56533e-05	0.000433347	0.000141094
1448	2.896	-0.0104257	-0.0046713	-0.000196806	3.31866e-05	5.19245e-05	-5.55967e-05	0.000433451	0.000140983
1449	2.898	-0.0102344	-0.0051101	-0.000196401	3.14495e-05	5.15313e-05	-5.5532e-05	0.000433554	0.000140872
1450	2.9	-0.00849579	-0.0285069	-0.000195838	2.45764e-05	5.1139e-05	-5.5476e-05	0.000433656	0.000140761
1451	2.902	-0.00891796	-0.0265772	-0.000195393	1.84424e-05	5.07478e-05	-5.5433e-05	0.000433758	0.00014065
1452	2.904	-0.0085318	-0.0170413	-0.000195206	2.2599e-05	5.03572e-05	-5.5392e-05	0.000433858	0.00014054
1453	2.906	-0.00804503	0.00661572	-0.000194844	3.35446e-05	4.99672e-05	-5.53358e-05	0.000433958	0.000140429
1454	2.908	-0.00802993	0.00106468	-0.000194552	3.97745e-05	4.95778e-05	-5.52625e-05	0.000434057	0.000140318
1455	2.91	-0.00786726	-0.00716951	-0.000194321	3.60375e-05	4.91889e-05	-5.51867e-05	0.000434156	0.000140208
1456	2.912	-0.0102623	-0.0460106	-0.000194553	2.18963e-05	4.88e-05	-5.51288e-05	0.000434253	0.000140098
1457	2.914	-0.0109226	-0.0437726	-0.000194943	1.10267e-05	4.84105e-05	-5.50958e-05	0.00043435	0.000139988
1458	2.916	-0.0114257	-0.0464642	-0.000194967	1.14529e-05	4.80206e-05	-5.50734e-05	0.000434446	0.000139877
1459	2.918	-0.0106972	-0.0145223	-0.000194724	2.11608e-05	4.76309e-05	-5.50407e-05	0.000434541	0.000139767
1460	2.92	-0.0111778	-0.0165408	-0.000194475	3.10784e-05	4.72417e-05	-5.49885e-05	0.000434636	0.000139657
1461	2.922	-0.0113955	-0.0191312	-0.000194407	3.02037e-05	4.68528e-05	-5.49272e-05	0.00043473	0.000139548
1462	2.924	-0.0112859	-0.00513955	-0.000194224	3.43313e-05	4.64642e-05	-5.48627e-05	0.000434823	0.000139438
1463	2.926	-0.0124601	0.0124649	-0.000194225	4.47688e-05	4.60758e-05	-5.47836e-05	0.000434915	0.000139328
1464	2.928	-0.0128712	0.0291702	-0.000194325	5.60533e-05	4.56872e-05	-5.46828e-05	0.000435006	0.000139219
1465	2.93	-0.0121016	0.0069982	-0.00019405	5.49065e-05	4.52988e-05	-5.45718e-05	0.000435097	0.00013911
1466	2.932	-0.011613	0.0108649	-0.000193601	4.97465e-05	4.49112e-05	-5.44671e-05	0.000435187	0.000139001
1467	2.934	-0.0113678	0.0260171	-0.000193252	5.62489e-05	4.45243e-05	-5.43612e-05	0.000435276	0.000138892
1468	2.936	-0.0113861	0.0215397	-0.000192999	6.01426e-05	4.41381e-05	-5.42448e-05	0.000435364	0.000138784
1469	2.938	-0.0108004	0.0410104	-0.00019268	6.53846e-05	4.37524e-05	-5.41192e-05	0.000435451	0.000138675
1470	2.94	-0.0103156	0.042657	-0.000192264	7.2539e-05	4.33675e-05	-5.39813e-05	0.000435538	0.000138567
1471	2.942	-0.00957738	0.0763103	-0.000191817	8.4124e-05	4.29834e-05	-5.38246e-05	0.000435624	0.00013846
1472	2.944	-0.00925871	0.0739521	-0.000191401	9.44561e-05	4.26002e-05	-5.36461e-05	0.000435709	0.000138352
1473	2.946	-0.00956943	0.0340341	-0.000191186	8.17954e-05	4.22176e-05	-5.34698e-05	0.000435794	0.000138245
1474	2.948	-0.0102412	0.0330071	-0.00019116	6.95491e-05	4.18352e-05	-5.33185e-05	0.000435877	0.000138139
1475	2.95	-0.010414	0.0358169	-0.000191107	7.06536e-05	4.1453e-05	-5.31783e-05	0.00043596	0.000138032
1476	2.952	-0.0104857	0.0457006	-0.000190938	7.51663e-05	4.10709e-05	-5.30324e-05	0.000436042	0.000137926
1477	2.954	-0.0123402	0.0681836	-0.000191091	8.58253e-05	4.06889e-05	-5.28715e-05	0.000436124	0.000137821
1478	2.956	-0.0126945	0.0662714	-0.000191297	9.27966e-05	4.03065e-05	-5.26928e-05	0.000436204	0.000137715
1479	2.958	-0.0131922	0.060995	-0.000191242	9.10915e-05	3.9924e-05	-5.25089e-05	0.000436284	0.00013761
1480	2.96	-0.0144398	0.000982589	-0.000191357	7.12283e-05	3.95414e-05	-5.23466e-05	0.000436363	0.000137506
1481	2.962	-0.0142535	-0.00905991	-0.00019134	4.98741e-05	3.91587e-05	-5.22255e-05	0.000436442	0.000137401
1482	2.964	-0.0139222	-0.0237621	-0.000191019	4.26778e-05	3.87763e-05	-5.2133e-05	0.000436519	0.000137297
1483	2.966	-0.0151304	-0.0386996	-0.000190965	3.39507e-05	3.83943e-05	-5.20563e-05	0.000436596	0.000137193
1484	2.968	-0.0142999	-0.0486607	-0.000190814	2.67041e-05	3.80125e-05	-5.19957e-05	0.000436672	0.000137089
1485	2.97	-0.0135653	-0.0497043	-0.000190288	2.37984e-05	3.76314e-05	-5.19452e-05	0.000436747	0.000136985
1486	2.972	-0.0146108	-0.012154	-0.000190122	3.57391e-05	3.7251e-05	-5.18856e-05	0.000436822	0.000136881
1487	2.974	-0.0150542	-0.019415	-0.000190182	4.5736e-05	3.68707e-05	-5.18042e-05	0.000436896	0.000136777
1488	2.976	-0.0150751	-0.0269761	-0.000190044	4.16346e-05	3.64905e-05	-5.17168e-05	0.000436969	0.000136674
1489	2.978	-0.0145025	-0.0297412	-0.000189709	3.89371e-05	3.61108e-05	-5.16362e-05	0.000437041	0.000136571
1490	2.98	-0.015348	-0.0258102	-0.000189533	3.98299e-05	3.57315e-05	-5.15575e-05	0.000437112	0.000136468
1491	2.982	-0.0136479	-0.0215152	-0.000189138	4.29279e-05	3.53528e-05	-5.14747e-05	0.000437183	0.000136365
1492	2.984	-0.0135463	-0.0285367	-0.000188561	4.26022e-05	3.49751e-05	-5.13892e-05	0.000437253	0.000136262
1493	2.986	-0.0134513	-0.00942147	-0.000188291	4.69067e-05	3.45983e-05	-5.12997e-05	0.000437322	0.000136159
1494	2.988	-0.0123777	0.0300515	-0.000187833	6.57398e-05	3.42222e-05	-5.1187e-05	0.000437391	0.000136057
1495	2.99	-0.0112554	0.0263729	-0.000187178	7.74486e-05	3.38472e-05	-5.10438e-05	0.000437458	0.000135955
1496	2.992	-0.0102525	0.0316509	-0.000186534	7.84701e-05	3.34734e-05	-5.08879e-05	0.000437525	0.000135853
1497	2.994	-0.00975174	0.025418	-0.00018601	7.86919e-05	3.31009e-05	-5.07308e-05	0.000437591	0.000135752
1498	2.996	-0.00852911	0.0302522	-0.000185442	7.87736e-05	3.27294e-05	-5.05733e-05	0.000437657	0.000135651
1499	2.998	-0.00697086	0.0348454	-0.00018467	8.22369e-05	3.23593e-05	-5.04123e-05	0.000437722	0.00013555
1500	3	-0.00551602	0.03718	-0.000183853	8.49175e-05	3.19908e-05	-5.02451e-05	0.000437786	0.000135449
1501	3.002	-0.00368169	0.0938565	-0.000182981	0.000103873	3.1624e-05	-5.00563e-05	0.000437849	0.000135349
1502	3.004	-0.00335781	0.0994387	-0.000182326	0.000123841	3.12587e-05	-4.98286e-05	0.000437911	0.000135249
1503	3.006	-0.00371932	0.110319	-0.000182093	0.000129496	3.08943e-05	-4.95753e-05	0.000437973	0.00013515
1504	3.008	-0.00278678	0.0813554	-0.000181742	0.000124354	3.05304e-05	-4.93214e-05	0.000438034	0.000135052
1505	3.01	-0.00155857	0.0782452	-0.000181084	0.000114837	3.01676e-05	-4.90822e-05	0.000438094	0.000134953
1506	3.012	-0.00147368	0.0629714	-0.000180589	0.000109597	2.98059e-05	-4.88578e-05	0.000438154	0.000134856
1507	3.014	0.000560093	0.0903176	-0.000179937	0.000113872	2.94454e-05	-4.86343e-05	0.000438213	0.000134758
1508	3.016	0.000866668	0.091555	-0.000179243	0.000123305	2.90862e-05	-4.83972e-05	0.000438271	0.000134662
1509	3.018	0.000983579	0.0881144	-0.000178916	0.000123115	2.87281e-05	-4.81507e-05	0.000438329	0.000134565
1510	3.02	0.00143177	0.0475532	-0.000178561	0.000109861	2.83706e-05	-4.79178e-05	0.000438385	0.00013447
1511	3.022	0.00153967	0.0272168	-0.000178207	9.13251e-05	2.80138e-05	-4.77166e-05	0.000438441	0.000134374
1512	3.024	-0.000256824	0.015077	-0.000178283	8.1669e-05	2.76573e-05	-4.75436e-05	0.000438497	0.000134279
1513	3.026	0.00248401	0.061497	-0.000177853	9.28726e-05	2.73012e-05	-4.7369e-05	0.000438551	0.000134184
1514	3.028	0.0031587	0.0505551	-0.000176947	0.000104449	2.69464e-05	-4.71717e-05	0.000438605	0.00013409
1515	3.03	0.00308974	0.0356806	-0.00017658	9.68692e-05	2.65929e-05	-4.69704e-05	0.000438658	0.000133996
1516	3.032	0.00394434	-0.0469033	-0.000176178	6.68996e-05	2.62401e-05	-4.68066e-05	0.000438711	0.000133902
1517	3.034	0.0036109	-0.0506503	-0.000175826	4.04056e-05	2.58881e-05	-4.66993e-05	0.000438763	0.000133809
1518	3.036	0.00334204	-0.0456609	-0.000175689	4.1277e-05	2.55366e-05	-4.66176e-05	0.000438814	0.000133716
1519	3.038	0.00437198	-0.0571973	-0.000175289	3.97131e-05	2.51856e-05	-4.65367e-05	0.000438864	0.000133623
1520	3.04	0.00312284	-0.04915	-0.000175077	3.91038e-05	2.48352e-05	-4.64578e-05	0.000438914	0.00013353
1521	3.042	0.00249704	-0.0468261	-0.000175182	4.28249e-05	2.4485e-05	-4.63759e-05	0.000438963	0.000133437
1522	3.044	0.00141858	-0.0626025	-0.000175254	3.91002e-05	2.41345e-05	-4.6294e-05	0.000439011	0.000133344
1523	3.046	0.000959289	-0.0701086	-0.000175294	3.23025e-05	2.3784e-05	-4.62226e-05	0.000439059	0.000133252
1524	3.048	0.00203842	-0.0777428	-0.000174917	2.80484e-05	2.34338e-05	-4.61622e-05	0.000439105	0.00013316
1525	3.05	0.00160798	-0.108687	-0.000174534	1.6469e-05	2.30843e-05	-4.61177e-05	0.000439152	0.000133067
1526	3.052	0.0007149	-0.111519	-0.00017453	6.38962e-06	2.27353e-05	-4.60949e-05	0.000439197	0.000132975
1527	3.054	0.000644985	-0.112025	-0.000174456	5.82147e-06	2.23863e-05	-4.60826e-05	0.000439242	0.000132883
1528	3.056	-0.000431251	-0.13916	-0.000174416	-2.34206e-06	2.20374e-05	-4.60792e-05	0.000439286	0.000132791
1529	3.058	-0.000190433	-0.131132	-0.000174315	-7.83936e-06	2.16887e-05	-4.60893e-05	0.000439329	0.000132699
1530	3.06	-0.000260127	-0.127595	-0.00017402	-3.75213e-06	2.13403e-05	-4.61009e-05	0.000439372	0.000132607
1531	3.062	0.00110801	-0.056451	-0.000173508	2.00587e-05	2.09928e-05	-4.60846e-05	0.000439414	0.000132514
1532	3.064	0.00150622	-0.0502866	-0.000172905	4.46902e-05	2.06464e-05	-4.60199e-05	0.000439455	0.000132422
1533	3.066	0.00171893	-0.0465157	-0.000172523	4.82668e-05	2.0301e-05	-4.59269e-05	0.000439496	0.00013233
1534	3.068	-0.000910222	-0.108568	-0.000172723	3.05249e-05	1.99557e-05	-4.58481e-05	0.000439536	0.000132239
1535	3.07	-0.000858661	-0.12422	-0.000172953	6.71222e-06	1.96101e-05	-4.58109e-05	0.000439575	0.000132147
1536	3.072	-0.00158553	-0.123837	-0.000172817	2.40964e-06	1.92643e-05	-4.58018e-05	0.000439613	0.000132056
1537	3.074	-0.00586657	-0.0586562	-0.000173513	2.33668e-05	1.8918e-05	-4.5776e-05	0.000439651	0.000131964
1538	3.076	-0.00580328	-0.0520216	-0.000174056	4.6277e-05	1.85704e-05	-4.57064e-05	0.000439688	0.000131873
1539	3.078	-0.00598905	-0.0504931	-0.000173811	4.92951e-05	1.82225e-05	-4.56108e-05	0.000439725	0.000131781
1540	3.08	-0.00676729	-0.0656501	-0.000173727	4.55024e-05	1.7875e-05	-4.5516e-05	0.000439761	0.00013169
1541	3.082	-0.00606422	-0.0721844	-0.000173471	3.9189e-05	1.75278e-05	-4.54313e-05	0.000439796	0.000131599
1542	3.084	-0.00591824	-0.0698202	-0.000173037	3.835e-05	1.71813e-05	-4.53538e-05	0.00043983	0.000131509
1543	3.086	-0.00461623	-0.0404993	-0.000172487	4.87148e-05	1.68357e-05	-4.52667e-05	0.000439864	0.000131418
1544	3.088	-0.00379412	-0.0305624	-0.000171807	6.14451e-05	1.64915e-05	-4.51565e-05	0.000439897	0.000131328
1545	3.09	-0.00408558	-0.018194	-0.000171432	6.88768e-05	1.61482e-05	-4.50262e-05	0.000439929	0.000131238
1546	3.092	-0.00355996	0.0328671	-0.000171113	8.91585e-05	1.58057e-05	-4.48682e-05	0.000439961	0.000131148
1547	3.094	-0.00461912	0.0402619	-0.000170941	0.000107885	1.54636e-05	-4.46711e-05	0.000439992	0.000131059
1548	3.096	-0.00399059	0.050648	-0.000170749	0.000113898	1.51219e-05	-4.44493e-05	0.000440022	0.00013097
1549	3.098	-0.00243341	0.103384	-0.000170052	0.000134079	1.47811e-05	-4.42014e-05	0.000440051	0.000130881
1550	3.1	-0.00298397	0.0994102	-0.000169582	0.000149771	1.44415e-05	-4.39175e-05	0.00044008	0.000130794
1551	3.102	-0.00275472	0.100339	-0.000169367	0.000149271	1.41025e-05	-4.36185e-05	0.000440108	0.000130706
1552	3.104	-0.00473905	0.0887747	-0.000169426	0.000146396	1.37638e-05	-4.33228e-05	0.000440136	0.00013062
1553	3.106	-0.00483703	0.100947	-0.000169548	0.000147033	1.34248e-05	-4.30294e-05	0.000440163	0.000130534
1554	3.108	-0.00443007	0.0983869	-0.000169209	0.000150481	1.3086e-05	-4.27319e-05	0.000440189	0.000130448
1555	3.11	-0.00378469	0.101454	-0.000168727	0.000151082	1.27481e-05	-4.24303e-05	0.000440215	0.000130363
1556	3.112	-0.00375051	0.115309	-0.000168315	0.00015681	1.2411e-05	-4.21224e-05	0.000440239	0.000130279
1557	3.114	-0.00304408	0.124728	-0.000167891	0.000164521	1.20748e-05	-4.18011e-05	0.000440263	0.000130196
1558	3.116	0.00237943	0.124537	-0.00016643	0.00016784	1.17405e-05	-4.14687e-05	0.000440287	0.000130113
1559	3.118	0.00140983	0.124648	-0.000165291	0.000168248	1.14088e-05	-4.11326e-05	0.00044031	0.00013003
1560	3.12	0.000880423	0.126661	-0.000165295	0.000169342	1.10782e-05	-4.0795e-05	0.000440332	0.000129949
1561	3.122	-0.000527292	0.135756	-0.000165384	0.000173241	1.07475e-05	-4.04525e-05	0.000440353	0.000129868
1562	3.124	-0.000455195	0.152767	-0.000165356	0.000181825	1.04168e-05	-4.00974e-05	0.000440374	0.000129788
1563	3.126	0.000216592	0.160156	-0.000164927	0.000189872	1.00865e-05	-3.97257e-05	0.000440394	0.000129708
1564	3.128	-0.000715081	0.121023	-0.000164691	0.000180372	9.75689e-06	-3.93555e-05	0.000440414	0.000129629
1565	3.13	-0.000709717	0.118841	-0.000164582	0.000167879	9.42762e-06	-3.90072e-05	0.000440433	0.000129551
1566	3.132	-0.000958407	0.111695	-0.000164341	0.000165378	9.09869e-06	-3.86739e-05	0.000440451	0.000129474
1567	3.134	0.00112319	0.125409	-0.0001637	0.000167843	8.77065e-06	-3.83407e-05	0.000440469	0.000129397
1568	3.136	0.00220173	0.129204	-0.000162804	0.000173724	8.44415e-06	-3.79992e-05	0.000440485	0.000129321
1569	3.138	0.00200259	0.131889	-0.000162345	0.000176156	8.119e-06	-3.76493e-05	0.000440502	0.000129246
1570	3.14	0.000536124	0.063162	-0.000162375	0.000155923	7.79428e-06	-3.73172e-05	0.000440517	0.000129171
1571	3.142	0.00184559	0.0887966	-0.000162115	0.000142859	7.46979e-06	-3.70184e-05	0.000440532	0.000129097
1572	3.144	0.00255134	0.0908717	-0.000161435	0.000151918	7.14624e-06	-3.67236e-05	0.000440546	0.000129024
1573	3.146	0.00171163	0.041029	-0.000161169	0.000137388	6.82364e-06	-3.64343e-05	0.00044056	0.000128951
1574	3.148	0.00229416	0.0317616	-0.000160926	0.000119312	6.50154e-06	-3.61776e-05	0.000440573	0.000128879
1575	3.15	0.00206237	0.0442021	-0.000160565	0.000120697	6.18005e-06	-3.59376e-05	0.000440585	0.000128807
1576	3.152	0.0013306	0.0679965	-0.000160456	0.000132412	5.85903e-06	-3.56845e-05	0.000440597	0.000128736
1577	3.154	0.00116042	0.0743958	-0.000160335	0.000142237	5.53824e-06	-3.54099e-05	0.000440608	0.000128665
1578	3.156	0.00157329	0.0659233	-0.000159993	0.000141976	5.21791e-06	-3.51257e-05	0.000440619	0.000128594
1579	3.158	0.0013893	0.0243248	-0.000159653	0.000126715	4.89826e-06	-3.4857e-05	0.000440629	0.000128525
1580	3.16	0.00270381	0.0204547	-0.000159139	0.000112889	4.57947e-06	-3.46174e-05	0.000440638	0.000128456
1581	3.162	0.00395123	0.0166978	-0.000158349	0.000110887	4.26198e-06	-3.43936e-05	0.000440646	0.000128387
1582	3.164	0.00590064	0.0462554	-0.000157437	0.000119329	3.9462e-06	-3.41634e-05	0.000440654	0.000128318
1583	3.166	0.00586465	0.0337165	-0.00015677	0.000125026	3.63199e-06	-3.3919e-05	0.000440661	0.000128251
1584	3.168	0.005361	0.0240098	-0.000156575	0.00011845	3.31864e-06	-3.36755e-05	0.000440668	0.000128183
1585	3.17	0.00649491	0.0198686	-0.000156154	0.000114497	3.00591e-06	-3.34426e-05	0.000440674	0.000128116
1586	3.172	0.00652537	0.0194573	-0.00015563	0.000113446	2.69413e-06	-3.32146e-05	0.000440679	0.00012805
1587	3.174	0.00655849	0.0234542	-0.000155317	0.000114937	2.38318e-06	-3.29863e-05	0.000440684	0.000127984
1588	3.176	0.00570055	-0.0120096	-0.000155175	0.000105473	2.07269e-06	-3.27659e-05	0.000440688	0.000127918
1589	3.178	0.00549133	-0.0213702	-0.000155078	9.18323e-05	1.76244e-06	-3.25685e-05	0.000440692	0.000127853
1590	3.18	0.00491498	-0.0310416	-0.000154926	8.62502e-05	1.45243e-06	-3.23905e-05	0.000440695	0.000127788
1591	3.182	0.004498	-0.0449595	-0.000154814	7.92425e-05	1.14269e-06	-3.2225e-05	0.000440697	0.000127724
1592	3.184	0.00462323	-0.059526	-0.000154567	7.07037e-05	8.33313e-07	-3.2075e-05	0.000440699	0.00012766
1593	3.186	0.00475155	-0.0611711	-0.000154214	6.59989e-05	5.24533e-07	-3.19383e-05	0.0004407	0.000127596
1594	3.188	0.00525028	-0.0650374	-0.000153788	6.46366e-05	2.16531e-07	-3.18077e-05	0.0004407	0.000127532
1595	3.19	0.00494616	-0.0657304	-0.000153445	6.35707e-05	-9.07022e-08	-3.16795e-05	0.0004407	0.000127469
1596	3.192	0.00498852	-0.0860698	-0.00015319	5.73558e-05	-3.97337e-07	-3.15586e-05	0.000440699	0.000127406
1597	3.194	0.00480768	-0.0966179	-0.00015291	4.806e-05	-7.03436e-07	-3.14531e-05	0.000440698	0.000127343
1598	3.196	0.00424729	-0.112405	-0.000152745	4.0186e-05	-1.00909e-06	-3.13649e-05	0.000440696	0.00012728
1599	3.198	0.00396087	-0.120225	-0.0001526	3.31633e-05	-1.31444e-06	-3.12915e-05	0.000440693	0.000127218
1600	3.2	0.0017073	-0.0685635	-0.00015278	4.72175e-05	-1.61982e-06	-3.12112e-05	0.00044069	0.000127155
1601	3.202	0.000808311	-0.0724662	-0.000153078	6.24953e-05	-1.92567e-06	-3.11014e-05	0.000440686	0.000127093
1602	3.204	0.000564893	-0.0658508	-0.000152988	6.36952e-05	-2.23174e-06	-3.09753e-05	0.000440682	0.000127031
1603	3.206	-0.000415187	-0.0402402	-0.000152913	7.41169e-05	-2.53764e-06	-3.08374e-05	0.000440677	0.000126969
1604	3.208	-0.000661982	-0.0387042	-0.000152839	8.29501e-05	-2.84339e-06	-3.06804e-05	0.000440671	0.000126908
1605	3.21	-0.000800133	-0.0401452	-0.000152602	8.33285e-05	-3.14883e-06	-3.05141e-05	0.000440665	0.000126847
1606	3.212	-0.000189166	0.0699081	-0.000152199	0.000117617	-3.45363e-06	-3.03132e-05	0.000440658	0.000126786
1607	3.214	-0.000219549	0.0706661	-0.000151775	0.000152592	-3.75761e-06	-3.00429e-05	0.00044065	0.000126726
1608	3.216	-0.000247058	0.0622118	-0.000151473	0.000150531	-4.06086e-06	-2.97398e-05	0.000440642	0.000126667
1609	3.218	-0.000366692	0.0662586	-0.000151188	0.000149495	-4.36352e-06	-2.94398e-05	0.000440633	0.000126608
1610	3.22	-0.000105272	0.0786147	-0.000150847	0.000154961	-4.66555e-06	-2.91353e-05	0.000440624	0.00012655
1611	3.222	0.00012097	0.0887165	-0.000150439	0.000162317	-4.96684e-06	-2.88181e-05	0.000440614	0.000126492
1612	3.224	0.000161071	0.132082	-0.000150073	0.000179361	-5.26735e-06	-2.84764e-05	0.000440603	0.000126435
1613	3.226	4.18476e-06	0.128213	-0.00014978	0.000192037	-5.5672e-06	-2.8105e-05	0.000440592	0.000126379
1614	3.228	-0.000481806	0.129583	-0.000149587	0.000191587	-5.86657e-06	-2.77214e-05	0.000440581	0.000126323
1615	3.23	-0.00032321	0.133963	-0.000149334	0.000193712	-6.16549e-06	-2.73361e-05	0.000440568	0.000126269
1616	3.232	-0.000693993	0.134258	-0.000149057	0.000195498	-6.46388e-06	-2.69469e-05	0.000440555	0.000126215
1617	3.234	-0.00121377	0.146423	-0.000148911	0.000199714	-6.76185e-06	-2.65516e-05	0.000440542	0.000126162
1618	3.236	-0.000678733	0.187979	-0.00014859	0.000216823	-7.05935e-06	-2.61351e-05	0.000440528	0.00012611
1619	3.238	-0.00117841	0.191032	-0.000148264	0.00023108	-7.35621e-06	-2.56872e-05	0.000440513	0.000126058
1620	3.24	-0.000695468	0.197092	-0.000147948	0.000234242	-7.65242e-06	-2.52219e-05	0.000440498	0.000126008
1621	3.242	-0.00162541	0.190841	-0.000147715	0.000234494	-7.94808e-06	-2.47531e-05	0.000440482	0.000125958
1622	3.244	-0.00130024	0.195697	-0.000147511	0.000234366	-8.24331e-06	-2.42843e-05	0.000440465	0.00012591
1623	3.246	-0.00162388	0.196978	-0.00014719	0.000236589	-8.53801e-06	-2.38133e-05	0.000440448	0.000125862
1624	3.248	-0.000828611	0.212446	-0.000146778	0.000242125	-8.83198e-06	-2.33346e-05	0.000440431	0.000125815
1625	3.25	-0.000918548	0.219653	-0.00014632	0.00024951	-9.12508e-06	-2.2843e-05	0.000440412	0.00012577
1626	3.252	-0.00142284	0.203723	-0.000146112	0.000247079	-9.41751e-06	-2.23464e-05	0.000440393	0.000125725
1627	3.254	-0.0034612	0.178521	-0.000146278	0.000234517	-9.7099e-06	-2.18648e-05	0.000440374	0.000125681
1628	3.256	-0.0033602	0.171269	-0.000146327	0.000224664	-1.00025e-05	-2.14056e-05	0.000440354	0.000125638
1629	3.258	-0.00358999	0.176852	-0.000146028	0.000224429	-1.02949e-05	-2.09565e-05	0.000440333	0.000125597
1630	3.26	-0.00323526	0.167951	-0.00014568	0.000223675	-1.05866e-05	-2.05084e-05	0.000440312	0.000125555
1631	3.262	-0.00394385	0.157227	-0.000145423	0.000217822	-1.08777e-05	-2.00669e-05	0.000440291	0.000125515
1632	3.264	-0.00424113	0.152141	-0.000145291	0.000213158	-1.11684e-05	-1.96359e-05	0.000440268	0.000125476
1633	3.266	-0.00328972	0.167264	-0.00014484	0.000216568	-1.14585e-05	-1.92062e-05	0.000440245	0.000125438
1634	3.268	-0.00397977	0.162498	-0.000144463	0.000220076	-1.17478e-05	-1.87696e-05	0.000440222	0.0001254
1635	3.27	-0.0055762	0.17011	-0.000144576	0.000221233	-1.20369e-05	-1.83283e-05	0.000440198	0.000125363
1636	3.272	-0.0051978	0.173635	-0.000144483	0.000224979	-1.23259e-05	-1.7882e-05	0.000440173	0.000125328
1637	3.274	-0.00543403	0.171549	-0.000144127	0.000225691	-1.26145e-05	-1.74314e-05	0.000440148	0.000125293
1638	3.276	-0.00514633	0.168102	-0.000143789	0.000224221	-1.29024e-05	-1.69815e-05	0.000440122	0.000125259
1639	3.278	-0.00517463	0.0848261	-0.000143411	0.000197377	-1.31896e-05	-1.65599e-05	0.000440096	0.000125226
1640	3.28	-0.00471817	0.0785893	-0.000142999	0.000169657	-1.34761e-05	-1.61928e-05	0.000440069	0.000125193
1641	3.282	-0.00579242	0.0687118	-0.000142788	0.000164872	-1.37618e-05	-1.58583e-05	0.000440041	0.000125162
1642	3.284	-0.00487018	0.0750556	-0.000142487	0.000164017	-1.40471e-05	-1.55294e-05	0.000440013	0.000125131
1643	3.286	-0.00661846	0.0733714	-0.000142315	0.000165719	-1.43319e-05	-1.51997e-05	0.000439984	0.0001251
1644	3.288	-0.00725003	0.0658717	-0.000142441	0.000163093	-1.46167e-05	-1.48709e-05	0.000439955	0.00012507
1645	3.29	-0.00741356	-0.0214342	-0.000142263	0.000133708	-1.49014e-05	-1.45741e-05	0.000439925	0.000125041
1646	3.292	-0.00725875	-0.0282646	-0.000141932	0.00010453	-1.51856e-05	-1.43358e-05	0.000439895	0.000125013
1647	3.294	-0.00679231	-0.00932985	-0.00014148	0.00010855	-1.5469e-05	-1.41228e-05	0.000439864	0.000124984
1648	3.296	-0.00652513	-0.0522081	-0.000141006	0.000101304	-1.57515e-05	-1.39129e-05	0.000439833	0.000124957
1649	3.298	-0.00737661	-0.0466443	-0.000140785	8.98783e-05	-1.60333e-05	-1.37217e-05	0.0004398	0.000124929
1650	3.3	-0.00778566	-0.0428338	-0.000140693	9.30411e-05	-1.63147e-05	-1.35388e-05	0.000439768	0.000124902
1651	3.302	-0.00869197	-0.0713712	-0.000140611	8.55459e-05	-1.6596e-05	-1.33602e-05	0.000439735	0.000124875
1652	3.304	-0.00846024	-0.064362	-0.000140406	7.9049e-05	-1.68771e-05	-1.31956e-05	0.000439701	0.000124849
1653	3.306	-0.0085887	-0.0609229	-0.000140051	8.25435e-05	-1.71575e-05	-1.3034e-05	0.000439667	0.000124823
1654	3.308	-0.0102131	-0.102226	-0.000140052	7.09392e-05	-1.74376e-05	-1.28805e-05	0.000439632	0.000124797
1655	3.31	-0.0105641	-0.0995098	-0.000140096	5.91079e-05	-1.77178e-05	-1.27505e-05	0.000439596	0.000124772
1656	3.312	-0.00943866	-0.111154	-0.00013961	5.65436e-05	-1.79975e-05	-1.26348e-05	0.00043956	0.000124746
1657	3.314	-0.0107939	-0.117424	-0.000139317	5.11706e-05	-1.82764e-05	-1.25271e-05	0.000439524	0.000124721
1658	3.316	-0.0115975	-0.107635	-0.000139395	5.24945e-05	-1.85551e-05	-1.24235e-05	0.000439487	0.000124696
1659	3.318	-0.0120254	-0.0984671	-0.000139293	5.86416e-05	-1.88338e-05	-1.23123e-05	0.000439449	0.000124672
1660	3.32	-0.0133986	-0.0554603	-0.000139301	7.51686e-05	-1.91124e-05	-1.21785e-05	0.000439411	0.000124647
1661	3.322	-0.0141921	-0.0467834	-0.000139379	9.15412e-05	-1.93911e-05	-1.20118e-05	0.000439372	0.000124623
1662	3.324	-0.0145582	-0.0362169	-0.000139262	9.77751e-05	-1.96697e-05	-1.18225e-05	0.000439333	0.0001246
1663	3.326	-0.0152648	-0.0119097	-0.000139129	0.000108892	-1.99481e-05	-1.16158e-05	0.000439293	0.000124577
1664	3.328	-0.0132795	-0.0102401	-0.000138542	0.000117228	-2.02258e-05	-1.13897e-05	0.000439252	0.000124554
1665	3.33	-0.0128901	-0.0106961	-0.000137745	0.000117823	-2.05021e-05	-1.11547e-05	0.000439211	0.000124531
1666	3.332	-0.0123877	-0.0188094	-0.000137232	0.00011536	-2.0777e-05	-1.09215e-05	0.00043917	0.00012451
1667	3.334	-0.0125911	-0.0125983	-0.000136833	0.000114978	-2.10511e-05	-1.06911e-05	0.000439128	0.000124488
1668	3.336	-0.0133098	-0.0106682	-0.000136668	0.000117734	-2.13246e-05	-1.04584e-05	0.000439085	0.000124467
1669	3.338	-0.0108613	-0.0687114	-0.000135993	0.000100408	-2.15973e-05	-1.02403e-05	0.000439042	0.000124447
1670	3.34	-0.0103898	-0.071105	-0.000135088	8.17298e-05	-2.18683e-05	-1.00581e-05	0.000438998	0.000124427
1671	3.342	-0.0101956	-0.0769528	-0.000134617	7.93612e-05	-2.21381e-05	-9.89705e-06	0.000438954	0.000124407
1672	3.344	-0.00868983	0.0505634	-0.000133946	0.000117588	-2.24066e-05	-9.7001e-06	0.000438909	0.000124388
1673	3.346	-0.00887891	0.0483879	-0.000133349	0.000156961	-2.26739e-05	-9.42555e-06	0.000438864	0.000124369
1674	3.348	-0.0090443	0.0460346	-0.000133072	0.000155749	-2.29403e-05	-9.11284e-06	0.000438818	0.00012435
1675	3.35	-0.00973924	0.0528318	-0.000132893	0.000157338	-2.32063e-05	-8.79975e-06	0.000438771	0.000124333
1676	3.352	-0.00981333	0.0551406	-0.000132695	0.000160383	-2.34719e-05	-8.48203e-06	0.000438724	0.000124316
1677	3.354	-0.0101584	0.0605368	-0.00013243	0.000162987	-2.3737e-05	-8.15866e-06	0.000438677	0.0001243
1678	3.356	-0.00908927	0.0796122	-0.000131944	0.000170829	-2.40014e-05	-7.82484e-06	0.000438629	0.000124284
1679	3.358	-0.00866864	0.069574	-0.000131311	0.000173846	-2.42646e-05	-7.48017e-06	0.00043858	0.000124269
1680	3.36	-0.00868301	0.0690234	-0.000130886	0.000170727	-2.45268e-05	-7.1356e-06	0.000438531	0.000124255
1681	3.362	-0.00889889	0.0250253	-0.000130583	0.000156993	-2.47883e-05	-6.80788e-06	0.000438482	0.000124241
1682	3.364	-0.00824326	0.00864776	-0.000130151	0.000138312	-2.5049e-05	-6.51257e-06	0.000438432	0.000124228
1683	3.366	-0.00803402	0.0033208	-0.000129636	0.000131713	-2.53088e-05	-6.24255e-06	0.000438381	0.000124216
1684	3.368	-0.00651775	-0.0765839	-0.000128956	0.00010526	-2.55674e-05	-6.00557e-06	0.00043833	0.000124204
1685	3.37	-0.00638375	-0.129756	-0.000128289	6.38535e-05	-2.58247e-05	-5.83646e-06	0.000438278	0.000124192
1686	3.372	-0.00645267	-0.13068	-0.000127927	4.71274e-05	-2.60809e-05	-5.72548e-06	0.000438226	0.00012418
1687	3.374	-0.00926588	-0.00150783	-0.000128132	8.73827e-05	-2.63369e-05	-5.59097e-06	0.000438173	0.000124169
1688	3.376	-0.00973659	-0.0127533	-0.000128413	0.000124412	-2.65935e-05	-5.37918e-06	0.00043812	0.000124159
1689	3.378	-0.00926799	-0.0121177	-0.000128063	0.000121272	-2.685e-05	-5.13349e-06	0.000438066	0.000124148
1690	3.38	-0.0125173	0.0462276	-0.000128247	0.000139877	-2.71063e-05	-4.87234e-06	0.000438012	0.000124138
1691	3.382	-0.0130998	0.0564402	-0.000128633	0.000161474	-2.73632e-05	-4.57099e-06	0.000437958	0.000124129
1692	3.384	-0.0133423	0.0687973	-0.00012844	0.000168698	-2.76202e-05	-4.24082e-06	0.000437902	0.000124121
1693	3.386	-0.0159698	0.0234548	-0.00012864	0.000158558	-2.78773e-05	-3.91356e-06	0.000437847	0.000124113
1694	3.388	-0.0160184	0.0239325	-0.000128802	0.000144705	-2.81347e-05	-3.6103e-06	0.00043779	0.000124106
1695	3.39	-0.016207	0.0309112	-0.000128495	0.000147199	-2.8392e-05	-3.3184e-06	0.000437734	0.000124099
1696	3.392	-0.0151475	0.0436241	-0.000127975	0.000153515	-2.86485e-05	-3.01768e-06	0.000437676	0.000124093
1697	3.394	-0.0146464	0.0399357	-0.000127321	0.000156496	-2.89038e-05	-2.70767e-06	0.000437618	0.000124088
1698	3.396	-0.014184	0.0377235	-0.000126782	0.000154811	-2.91579e-05	-2.39636e-06	0.00043756	0.000124083
1699	3.398	-0.0131347	0.0422079	-0.000126137	0.000155678	-2.94108e-05	-2.08587e-06	0.000437501	0.000124079
1700	3.4	-0.0126059	0.0486938	-0.000125479	0.000159261	-2.96624e-05	-1.77094e-06	0.000437442	0.000124075
1701	3.402	-0.0116555	0.0512506	-0.00012484	0.000162239	-2.99128e-05	-1.44944e-06	0.000437382	0.000124072
1702	3.404	-0.010145	0.105153	-0.000124012	0.000180033	-3.01616e-05	-1.10716e-06	0.000437322	0.00012407
1703	3.406	-0.00954287	0.101975	-0.00012325	0.000196033	-3.04089e-05	-7.31098e-07	0.000437261	0.000124069
1704	3.408	-0.00890808	0.0936304	-0.000122656	0.000192578	-3.06548e-05	-3.42486e-07	0.0004372	0.000124068
1705	3.41	-0.00860495	0.0867892	-0.000122119	0.000187977	-3.08996e-05	3.80691e-08	0.000437138	0.000124068
1706	3.412	-0.00913163	0.135666	-0.000121806	0.000201254	-3.11435e-05	4.273e-07	0.000437076	0.000124069
1707	3.414	-0.00850553	0.130035	-0.00012143	0.000214907	-3.13867e-05	8.43461e-07	0.000437013	0.000124071
1708	3.416	-0.0062743	0.0413811	-0.000120523	0.00018558	-3.16287e-05	1.24395e-06	0.00043695	0.000124073
1709	3.418	-0.005189	0.0435715	-0.000119528	0.000158694	-3.18687e-05	1.58822e-06	0.000436886	0.000124076
1710	3.42	-0.00517373	0.0370888	-0.000118958	0.000157484	-3.21072e-05	1.9044e-06	0.000436822	0.00012408
1711	3.422	-0.00395889	0.00948474	-0.000118364	0.000146962	-3.23445e-05	2.20885e-06	0.000436757	0.000124084
1712	3.424	-0.00430861	0.0193048	-0.000117839	0.000141532	-3.25807e-05	2.49734e-06	0.000436692	0.000124089
1713	3.426	-0.00412212	0.0153721	-0.000117511	0.000143497	-3.28161e-05	2.78237e-06	0.000436626	0.000124095
1714	3.428	-0.00361091	0.0208394	-0.000117018	0.000144101	-3.30506e-05	3.06997e-06	0.00043656	0.000124101
1715	3.43	-0.00304706	0.0245165	-0.000116452	0.000147081	-3.32841e-05	3.36115e-06	0.000436493	0.000124108
1716	3.432	-0.00256451	0.0189538	-0.000115891	0.000146612	-3.35164e-05	3.65484e-06	0.000436426	0.000124115
1717	3.434	-0.00326109	0.0387237	-0.000115572	0.00015117	-3.37479e-05	3.95262e-06	0.000436359	0.000124123
1718	3.436	-0.00334565	0.042535	-0.000115362	0.000158655	-3.39788e-05	4.26245e-06	0.000436291	0.000124132
1719	3.438	-0.00361516	0.0402799	-0.00011507	0.000159256	-3.42093e-05	4.58036e-06	0.000436223	0.000124141
1720	3.44	-0.00381582	0.0647848	-0.000114799	0.000166322	-3.44391e-05	4.90594e-06	0.000436154	0.000124151
1721	3.442	-0.00391443	0.0681005	-0.000114496	0.000175127	-3.46684e-05	5.24739e-06	0.000436084	0.000124161
1722	3.444	-0.00472847	0.0594674	-0.00011431	0.000173573	-3.48972e-05	5.59609e-06	0.000436015	0.000124172
1723	3.446	-0.00471062	0.027687	-0.000114101	0.000161051	-3.51256e-05	5.93071e-06	0.000435944	0.000124184
1724	3.448	-0.00496695	0.0520242	-0.000113785	0.000158829	-3.53535e-05	6.25059e-06	0.000435874	0.000124197
1725	3.45	-0.00534782	0.0679555	-0.000113545	0.000171515	-3.55809e-05	6.58093e-06	0.000435802	0.00012421
1726	3.452	-0.00573639	0.197731	-0.000113331	0.000217149	-3.58077e-05	6.9696e-06	0.000435731	0.000124224
1727	3.454	-0.00534794	0.204589	-0.000112968	0.000259945	-3.6034e-05	7.44669e-06	0.000435659	0.000124239
1728	3.456	-0.00640467	0.202234	-0.000112734	0.000261447	-3.62597e-05	7.96808e-06	0.000435586	0.000124255
1729	3.458	-0.00656889	0.231316	-0.000112605	0.000269892	-3.64851e-05	8.49942e-06	0.000435513	0.000124272
1730	3.46	-0.00643517	0.233254	-0.000112247	0.000279675	-3.67099e-05	9.04899e-06	0.00043544	0.00012429
1731	3.462	-0.00587239	0.239693	-0.000111749	0.000282379	-3.69339e-05	9.61104e-06	0.000435366	0.000124309
1732	3.464	-0.00460337	0.263381	-0.000111033	0.000291876	-3.71567e-05	1.01853e-05	0.000435292	0.000124329
1733	3.466	-0.00387038	0.251479	-0.000110284	0.000295638	-3.7378e-05	1.07728e-05	0.000435217	0.000124351
1734	3.468	-0.00241207	0.252386	-0.000109498	0.000292278	-3.75978e-05	1.13607e-05	0.000435142	0.000124374
1735	3.47	-0.0022459	0.225397	-0.00010882	0.000284199	-3.78161e-05	1.19372e-05	0.000435066	0.000124397
1736	3.472	-0.00153254	0.22233	-0.000108286	0.000274876	-3.80332e-05	1.24963e-05	0.00043499	0.000124422
1737	3.474	-0.00107635	0.216203	-0.000107696	0.000272068	-3.82492e-05	1.30432e-05	0.000434913	0.000124448
1738	3.476	-0.000287258	0.180552	-0.000107091	0.000259074	-3.8464e-05	1.35744e-05	0.000434837	0.000124476
1739	3.478	0.000329624	0.186175	-0.000106454	0.000249749	-3.86775e-05	1.40832e-05	0.000434759	0.000124504
1740	3.48	0.000450687	0.178061	-0.000105946	0.000249026	-3.88899e-05	1.4582e-05	0.000434681	0.000124533
1741	3.482	-0.000140947	0.141931	-0.00010567	0.000235253	-3.91016e-05	1.50662e-05	0.000434603	0.000124563
1742	3.484	-8.21086e-05	0.135343	-0.000105406	0.000221953	-3.93126e-05	1.55235e-05	0.000434525	0.000124594
1743	3.486	-0.000674841	0.135849	-0.000105142	0.0002201	-3.95232e-05	1.59655e-05	0.000434446	0.000124626
1744	3.488	-0.000648543	0.157131	-0.000104884	0.000226953	-3.97332e-05	1.64126e-05	0.000434366	0.000124659
1745	3.49	-0.00111967	0.153525	-0.000104602	0.000232518	-3.99427e-05	1.6872e-05	0.000434286	0.000124693
1746	3.492	-0.000845946	0.143957	-0.000104273	0.00022844	-4.01516e-05	1.7333e-05	0.000434206	0.000124727
1747	3.494	-0.00201471	0.0653547	-0.000104077	0.000200923	-4.03599e-05	1.77623e-05	0.000434125	0.000124763
1748	3.496	-0.00218712	0.0587816	-0.000103967	0.000174339	-4.0568e-05	1.81376e-05	0.000434044	0.000124799
1749	3.498	-0.00173008	0.0679563	-0.000103544	0.000175183	-4.07755e-05	1.84871e-05	0.000433962	0.000124836
1750	3.5	-0.00177678	0.032528	-0.000103097	0.000167008	-4.09821e-05	1.88293e-05	0.000433881	0.000124874
1751	3.502	-0.00245539	0.0320857	-0.000102868	0.000155825	-4.11881e-05	1.91522e-05	0.000433798	0.000124912
1752	3.504	-0.00299371	0.0226137	-0.000102733	0.000152752	-4.13937e-05	1.94607e-05	0.000433715	0.000124951
1753	3.506	-0.0040687	-0.0110961	-0.000102675	0.00013928	-4.15991e-05	1.97528e-05	0.000433632	0.00012499
1754	3.508	-0.00395515	-0.0129066	-0.00010249	0.000128201	-4.18043e-05	2.00202e-05	0.000433549	0.000125031
1755	3.51	-0.00606926	-0.0271412	-0.000102506	0.000123207	-4.20093e-05	2.02717e-05	0.000433465	0.000125071
1756	3.512	-0.00737881	-0.0217121	-0.000102794	0.000120473	-4.22146e-05	2.05153e-05	0.00043338	0.000125112
1757	3.514	-0.00918453	-0.0281418	-0.000103024	0.000120177	-4.24204e-05	2.0756e-05	0.000433295	0.000125154
1758	3.516	-0.0102142	-0.0224453	-0.000103199	0.000119963	-4.26266e-05	2.09961e-05	0.00043321	0.000125196
1759	3.518	-0.0105735	-0.0165787	-0.000103096	0.00012359	-4.28329e-05	2.12397e-05	0.000433124	0.000125238
1760	3.52	-0.0111755	-0.0335288	-0.00010291	0.000120139	-4.30389e-05	2.14834e-05	0.000433038	0.000125281
1761	3.522	-0.0106584	-0.0344961	-0.000102556	0.00011455	-4.32444e-05	2.17181e-05	0.000432952	0.000125324
1762	3.524	-0.0110464	-0.00872899	-0.00010216	0.000122309	-4.34491e-05	2.1955e-05	0.000432865	0.000125368
1763	3.526	-0.0106005	-0.0191601	-0.000101778	0.00012711	-4.3653e-05	2.22044e-05	0.000432778	0.000125413
1764	3.528	-0.00927379	-0.0254525	-0.000101066	0.00012189	-4.38559e-05	2.24534e-05	0.00043269	0.000125458
1765	3.53	-0.00859679	0.00854073	-0.000100309	0.000130552	-4.40572e-05	2.27058e-05	0.000432602	0.000125503
1766	3.532	-0.00737509	-0.00805694	-9.95724e-05	0.000135991	-4.42571e-05	2.29724e-05	0.000432513	0.000125549
1767	3.534	-0.00646194	0.000355647	-9.87901e-05	0.000133435	-4.44555e-05	2.32418e-05	0.000432424	0.000125596
1768	3.536	-0.00542045	0.0390966	-9.80421e-05	0.000148171	-4.46523e-05	2.35234e-05	0.000432335	0.000125643
1769	3.538	-0.00563106	0.0218432	-9.75101e-05	0.000154885	-4.48479e-05	2.38264e-05	0.000432245	0.00012569
1770	3.54	-0.00577817	0.0148271	-9.72065e-05	0.000147298	-4.50426e-05	2.41286e-05	0.000432155	0.000125739
1771	3.542	-0.00522552	0.0196517	-9.6756e-05	0.000146608	-4.52365e-05	2.44225e-05	0.000432065	0.000125787
1772	3.544	-0.00493953	0.00734541	-9.6222e-05	0.000144264	-4.54295e-05	2.47134e-05	0.000431974	0.000125837
1773	3.546	-0.00438512	0.0104607	-9.56874e-05	0.000141383	-4.56214e-05	2.49991e-05	0.000431883	0.000125887
1774	3.548	-0.00365406	-0.00656793	-9.50672e-05	0.000137025	-4.58122e-05	2.52775e-05	0.000431791	0.000125937
1775	3.55	-0.00322916	-0.0140046	-9.44716e-05	0.000129369	-4.60017e-05	2.55439e-05	0.000431699	0.000125988
1776	3.552	-0.0022786	-0.00157088	-9.38337e-05	0.000130917	-4.619e-05	2.58041e-05	0.000431607	0.00012604
1777	3.554	3.51495e-05	0.00821733	-9.28324e-05	0.000137847	-4.63767e-05	2.60729e-05	0.000431514	0.000126092
1778	3.556	0.00160853	-0.00648191	-9.17111e-05	0.000136296	-4.65612e-05	2.6347e-05	0.000431421	0.000126145
1779	3.558	0.002475	-0.0173533	-9.08681e-05	0.000128287	-4.67438e-05	2.66116e-05	0.000431327	0.000126198
1780	3.56	0.00309814	0.0245648	-9.02076e-05	0.00013797	-4.69249e-05	2.68779e-05	0.000431233	0.000126252
1781	3.562	0.0035986	0.027968	-8.96174e-05	0.000152112	-4.71047e-05	2.7168e-05	0.000431139	0.000126306
1782	3.564	0.00369378	0.0381364	-8.91285e-05	0.000156331	-4.72835e-05	2.74764e-05	0.000431045	0.000126361
1783	3.566	0.00399515	0.0318205	-8.86779e-05	0.00015751	-4.74613e-05	2.77903e-05	0.00043095	0.000126417
1784	3.568	0.00371658	0.0367331	-8.82989e-05	0.000157046	-4.76382e-05	2.81048e-05	0.000430854	0.000126473
1785	3.57	0.00412206	0.0325674	-8.78998e-05	0.000157251	-4.78144e-05	2.84191e-05	0.000430759	0.00012653
1786	3.572	0.00396238	-0.039856	-8.74778e-05	0.000133287	-4.79898e-05	2.87096e-05	0.000430663	0.000126587
1787	3.574	0.0028729	-0.0389901	-8.73431e-05	0.000110894	-4.81646e-05	2.89538e-05	0.000430567	0.000126645
1788	3.576	0.0021521	-0.0482841	-8.73162e-05	0.000108228	-4.83393e-05	2.91729e-05	0.00043047	0.000126703
1789	3.578	0.00237962	-0.0786232	-8.70359e-05	9.5808e-05	-4.85137e-05	2.9377e-05	0.000430373	0.000126762
1790	3.58	0.00238632	-0.0570357	-8.66156e-05	9.30376e-05	-4.86873e-05	2.95658e-05	0.000430275	0.000126821
1791	3.582	0.00301183	-0.0531556	-8.61186e-05	0.00010096	-4.886e-05	2.97598e-05	0.000430178	0.000126881
1792	3.584	0.0025502	-0.0579632	-8.57116e-05	0.000100632	-4.90319e-05	2.99614e-05	0.00043008	0.000126941
1793	3.586	0.00272403	-0.0436198	-8.53913e-05	0.000103573	-4.9203e-05	3.01656e-05	0.000429981	0.000127001
1794	3.588	0.00186083	-0.0432349	-8.51482e-05	0.000108136	-4.93735e-05	3.03773e-05	0.000429883	0.000127062
1795	3.59	0.000598916	0.0248451	-8.5181e-05	0.00012949	-4.95438e-05	3.0615e-05	0.000429783	0.000127123
1796	3.592	4.8141e-05	0.0263752	-8.51537e-05	0.0001512	-4.97142e-05	3.08956e-05	0.000429684	0.000127185
1797	3.594	0.000180925	0.0159142	-8.4858e-05	0.000148365	-4.98842e-05	3.11952e-05	0.000429584	0.000127247
1798	3.596	-0.001572	-0.000692589	-8.47934e-05	0.000139861	-5.00538e-05	3.14834e-05	0.000429484	0.00012731
1799	3.598	-0.00227044	0.0175912	-8.48886e-05	0.000140338	-5.02235e-05	3.17636e-05	0.000429384	0.000127374
1800	3.6	-0.00277041	0.00898207	-8.47427e-05	0.000143312	-5.03932e-05	3.20473e-05	0.000429283	0.000127438
1801	3.602	-0.00155982	-0.0162605	-8.42296e-05	0.000132683	-5.05621e-05	3.23233e-05	0.000429182	0.000127503
1802	3.604	-0.00144339	-0.0227865	-8.35978e-05	0.000122703	-5.073e-05	3.25787e-05	0.00042908	0.000127568
1803	3.606	-0.00183487	-0.0333665	-8.3274e-05	0.000117304	-5.08968e-05	3.28187e-05	0.000428979	0.000127633
1804	3.608	-0.000758623	-0.0611057	-8.27656e-05	0.000105274	-5.10629e-05	3.30413e-05	0.000428876	0.000127699
1805	3.61	-0.00116191	-0.0515908	-8.22593e-05	9.95225e-05	-5.12279e-05	3.32461e-05	0.000428774	0.000127766
1806	3.612	-0.00247535	-0.0477729	-8.22125e-05	0.000103631	-5.13924e-05	3.34492e-05	0.000428671	0.000127833
1807	3.614	-0.0055246	-0.034142	-8.26744e-05	0.000109025	-5.15572e-05	3.36619e-05	0.000428568	0.0001279
1808	3.616	-0.0050833	-0.028773	-8.27988e-05	0.000114903	-5.17227e-05	3.38858e-05	0.000428465	0.000127968
1809	3.618	-0.00553612	-0.0251489	-8.24238e-05	0.000117652	-5.18879e-05	3.41183e-05	0.000428361	0.000128036
1810	3.62	-0.0056883	-0.0374058	-8.21628e-05	0.000114892	-5.20525e-05	3.43509e-05	0.000428257	0.000128105
1811	3.622	-0.00558862	-0.0417018	-8.17955e-05	0.000109656	-5.22165e-05	3.45754e-05	0.000428152	0.000128174
1812	3.624	-0.0057537	-0.0363006	-8.14306e-05	0.000109936	-5.23797e-05	3.4795e-05	0.000428048	0.000128244
1813	3.626	-0.00581863	-0.0399797	-8.10972e-05	0.000110408	-5.25422e-05	3.50154e-05	0.000427942	0.000128314
1814	3.628	-0.00612385	-0.0406443	-8.07907e-05	0.000108983	-5.27041e-05	3.52348e-05	0.000427837	0.000128384
1815	3.63	-0.00585133	-0.0383806	-8.04193e-05	0.000109414	-5.28653e-05	3.54532e-05	0.000427731	0.000128455
1816	3.632	-0.00599698	-0.0626421	-8.0017e-05	0.00010247	-5.30258e-05	3.5665e-05	0.000427625	0.000128526
1817	3.634	-0.00725261	-0.0455888	-7.99086e-05	0.000100146	-5.31857e-05	3.58677e-05	0.000427519	0.000128598
1818	3.636	-0.00757674	-0.0362778	-7.98344e-05	0.000108312	-5.33454e-05	3.60761e-05	0.000427412	0.00012867
1819	3.638	-0.00519331	-0.0545318	-7.90603e-05	0.000105444	-5.35043e-05	3.62899e-05	0.000427305	0.000128743
1820	3.64	-0.00557171	-0.0549626	-7.82966e-05	9.95306e-05	-5.36617e-05	3.64948e-05	0.000427198	0.000128816
1821	3.642	-0.00495712	-0.0467912	-7.7873e-05	0.000101874	-5.38179e-05	3.66963e-05	0.00042709	0.000128889
1822	3.644	-0.00643811	-0.0402357	-7.76613e-05	0.000106399	-5.39734e-05	3.69045e-05	0.000426982	0.000128963
1823	3.646	-0.00718352	-0.0263954	-7.77111e-05	0.000112695	-5.41288e-05	3.71236e-05	0.000426874	0.000129037
1824	3.648	-0.00757715	-0.00957071	-7.75517e-05	0.000122198	-5.4284e-05	3.73585e-05	0.000426765	0.000129112
1825	3.65	-0.00928288	-0.0358505	-7.7577e-05	0.000119163	-5.44392e-05	3.75999e-05	0.000426657	0.000129187
1826	3.652	-0.0087409	-0.0434744	-7.74222e-05	0.000108486	-5.45942e-05	3.78275e-05	0.000426547	0.000129263
1827	3.654	-0.00835534	-0.0257329	-7.68652e-05	0.000111565	-5.47484e-05	3.80476e-05	0.000426438	0.000129339
1828	3.656	-0.00656932	-0.00777091	-7.60689e-05	0.000122638	-5.49014e-05	3.82818e-05	0.000426328	0.000129415
1829	3.658	-0.00712207	0.00255271	-7.5453e-05	0.000131391	-5.50529e-05	3.85358e-05	0.000426218	0.000129492
1830	3.66	-0.00742268	-0.00396488	-7.52384e-05	0.000132494	-5.52036e-05	3.87997e-05	0.000426108	0.00012957
1831	3.662	-0.00960447	-0.0134895	-7.53369e-05	0.000127392	-5.53542e-05	3.90596e-05	0.000425997	0.000129648
1832	3.664	-0.00981384	-0.0262779	-7.54178e-05	0.000120329	-5.55049e-05	3.93073e-05	0.000425886	0.000129727
1833	3.666	-0.0100286	-0.0233277	-7.51205e-05	0.000117164	-5.56555e-05	3.95448e-05	0.000425775	0.000129806
1834	3.668	-0.0106796	-0.0526551	-7.49079e-05	0.000108828	-5.58055e-05	3.97708e-05	0.000425663	0.000129885
1835	3.67	-0.0097088	-0.0557355	-7.44674e-05	9.8607e-05	-5.59549e-05	3.99782e-05	0.000425551	0.000129965
1836	3.672	-0.00935958	-0.0560355	-7.38344e-05	9.74556e-05	-5.61032e-05	4.01743e-05	0.000425439	0.000130046
1837	3.674	-0.00909553	-0.0673916	-7.33374e-05	9.37169e-05	-5.62503e-05	4.03655e-05	0.000425326	0.000130126
1838	3.676	-0.00788121	-0.0871959	-7.26739e-05	8.38821e-05	-5.63964e-05	4.05431e-05	0.000425213	0.000130208
1839	3.678	-0.00778551	-0.0807212	-7.20427e-05	7.96183e-05	-5.65411e-05	4.07066e-05	0.0004251	0.000130289
1840	3.68	-0.00894321	-0.053124	-7.18677e-05	9.01666e-05	-5.6685e-05	4.08763e-05	0.000424987	0.000130371
1841	3.682	-0.00833794	-0.0522812	-7.15946e-05	9.89541e-05	-5.68284e-05	4.10655e-05	0.000424873	0.000130453
1842	3.684	-0.00869844	-0.0514465	-7.11682e-05	9.93773e-05	-5.69712e-05	4.12638e-05	0.000424759	0.000130535
1843	3.686	-0.00942257	-0.0473618	-7.09974e-05	0.000100813	-5.71134e-05	4.1464e-05	0.000424645	0.000130618
1844	3.688	-0.00942139	-0.0549517	-7.0757e-05	9.96141e-05	-5.72551e-05	4.16644e-05	0.000424531	0.000130702
1845	3.69	-0.00875499	-0.0775408	-7.02492e-05	9.00789e-05	-5.73961e-05	4.18541e-05	0.000424416	0.000130785
1846	3.692	-0.00723161	0.017511	-6.94486e-05	0.000112618	-5.75358e-05	4.20568e-05	0.000424301	0.000130869
1847	3.694	-0.00730741	0.0236063	-6.87907e-05	0.00014412	-5.76741e-05	4.23135e-05	0.000424185	0.000130954
1848	3.696	-0.00759873	0.0143012	-6.84818e-05	0.00014301	-5.78113e-05	4.26007e-05	0.00042407	0.000131039
1849	3.698	-0.00756184	0.0307118	-6.81512e-05	0.000145121	-5.7948e-05	4.28888e-05	0.000423954	0.000131125
1850	3.7	-0.00670809	0.0230109	-6.76004e-05	0.000147732	-5.80837e-05	4.31816e-05	0.000423838	0.000131211
1851	3.702	-0.00601341	0.0245567	-6.69231e-05	0.000145697	-5.82183e-05	4.34751e-05	0.000423721	0.000131298
1852	3.704	-0.00438414	0.0296349	-6.60966e-05	0.000147653	-5.83513e-05	4.37684e-05	0.000423605	0.000131386
1853	3.706	-0.00427075	0.0429282	-6.53819e-05	0.000153278	-5.84827e-05	4.40694e-05	0.000423488	0.000131474
1854	3.708	-0.00458766	0.0296926	-6.50414e-05	0.000153179	-5.86132e-05	4.43758e-05	0.00042337	0.000131563
1855	3.71	-0.00394399	0.0408812	-6.4599e-05	0.000152421	-5.87428e-05	4.46814e-05	0.000423253	0.000131652
1856	3.712	-0.00444704	0.061453	-6.41924e-05	0.000162226	-5.88716e-05	4.49961e-05	0.000423135	0.000131742
1857	3.714	-0.00419453	0.0509942	-6.3861e-05	0.000165264	-5.89997e-05	4.53236e-05	0.000423017	0.000131833
1858	3.716	-0.00411378	0.0854525	-6.34173e-05	0.00017264	-5.91269e-05	4.56615e-05	0.000422899	0.000131924
1859	3.718	-0.00438729	0.0938408	-6.30748e-05	0.000185904	-5.92534e-05	4.602e-05	0.00042278	0.000132016
1860	3.72	-0.00465761	0.0910131	-6.27999e-05	0.000187515	-5.93793e-05	4.63934e-05	0.000422662	0.000132109
1861	3.722	-0.0036834	0.137384	-6.2285e-05	0.000200992	-5.95044e-05	4.67819e-05	0.000422543	0.000132203
1862	3.724	-0.00361275	0.145846	-6.17045e-05	0.000217996	-5.96284e-05	4.72009e-05	0.000422423	0.000132297
1863	3.726	-0.00371045	0.15094	-6.13302e-05	0.000222099	-5.97514e-05	4.7641e-05	0.000422304	0.000132392
1864	3.728	-0.00253044	0.146184	-6.07425e-05	0.000222068	-5.98735e-05	4.80852e-05	0.000422184	0.000132488
1865	3.73	-0.00275451	0.145668	-6.01792e-05	0.000220283	-5.99944e-05	4.85275e-05	0.000422064	0.000132585
1866	3.732	-0.00316707	0.155665	-5.99222e-05	0.000223105	-6.01145e-05	4.89709e-05	0.000421944	0.000132683
1867	3.734	-0.00486196	0.162354	-5.99481e-05	0.000228176	-6.02344e-05	4.94222e-05	0.000421824	0.000132782
1868	3.736	-0.00492489	0.140383	-5.99067e-05	0.000223254	-6.03542e-05	4.98736e-05	0.000421703	0.000132882
1869	3.738	-0.00451177	0.110951	-5.946e-05	0.000207043	-6.04736e-05	5.03039e-05	0.000421582	0.000132983
1870	3.74	-0.00439081	0.0624577	-5.89779e-05	0.000182541	-6.0592e-05	5.06935e-05	0.000421461	0.000133084
1871	3.742	-0.00358488	0.0520979	-5.84204e-05	0.000163996	-6.07094e-05	5.104e-05	0.000421339	0.000133186
1872	3.744	-0.00359099	0.0403892	-5.78873e-05	0.000156945	-6.08257e-05	5.1361e-05	0.000421218	0.000133289
1873	3.746	-0.00237089	0.0634925	-5.72746e-05	0.00016035	-6.09409e-05	5.16783e-05	0.000421096	0.000133392
1874	3.748	-0.00184416	0.0574242	-5.65594e-05	0.000165515	-6.10547e-05	5.20041e-05	0.000420974	0.000133496
1875	3.75	-0.00125096	0.0516491	-5.59649e-05	0.000161654	-6.11673e-05	5.23313e-05	0.000420851	0.000133601
1876	3.752	-0.000667539	0.0356572	-5.53595e-05	0.00015469	-6.12786e-05	5.26477e-05	0.000420729	0.000133706
1877	3.754	-0.00091951	0.00678688	-5.49167e-05	0.000140507	-6.13889e-05	5.29429e-05	0.000420606	0.000133812
1878	3.756	-0.00123258	0.00381797	-5.46463e-05	0.000130393	-6.14984e-05	5.32138e-05	0.000420483	0.000133918
1879	3.758	-0.00187527	0.0085665	-5.44511e-05	0.000130782	-6.16075e-05	5.34749e-05	0.00042036	0.000134025
1880	3.76	-0.00119807	-0.00338314	-5.40655e-05	0.000128364	-6.1716e-05	5.37341e-05	0.000420236	0.000134133
1881	3.762	-0.00192351	-0.0138943	-5.36959e-05	0.000121176	-6.18238e-05	5.39836e-05	0.000420113	0.000134241
1882	3.764	-0.00190235	-0.073436	-5.34526e-05	9.91142e-05	-6.1931e-05	5.42039e-05	0.000419989	0.000134349
1883	3.766	-0.00196975	-0.0870353	-5.30827e-05	7.6086e-05	-6.20375e-05	5.43791e-05	0.000419865	0.000134458
1884	3.768	-0.00192476	-0.0830348	-5.27083e-05	7.29136e-05	-6.21433e-05	5.45281e-05	0.00041974	0.000134567
1885	3.77	-0.00279168	-0.0366298	-5.24878e-05	8.84918e-05	-6.22485e-05	5.46895e-05	0.000419616	0.000134676
1886	3.772	-0.00299592	-0.0391764	-5.23152e-05	0.000102023	-6.23533e-05	5.488e-05	0.000419491	0.000134786
1887	3.774	-0.00298733	-0.0398707	-5.19743e-05	0.000100835	-6.24576e-05	5.50829e-05	0.000419366	0.000134896
1888	3.776	-0.00283829	-0.0769079	-5.15655e-05	8.88681e-05	-6.25611e-05	5.52726e-05	0.000419241	0.000135007
1889	3.778	-0.00317099	-0.0638761	-5.12225e-05	8.11892e-05	-6.26639e-05	5.54426e-05	0.000419116	0.000135118
1890	3.78	-0.00323745	-0.0325868	-5.09209e-05	9.48614e-05	-6.2766e-05	5.56187e-05	0.00041899	0.000135229
1891	3.782	-0.00400224	-0.078081	-5.07026e-05	9.02435e-05	-6.28677e-05	5.58038e-05	0.000418865	0.000135341
1892	3.784	-0.00510907	-0.0639641	-5.06843e-05	8.02582e-05	-6.2969e-05	5.59743e-05	0.000418739	0.000135453
1893	3.786	-0.00530429	-0.0470392	-5.05566e-05	8.9778e-05	-6.30703e-05	5.61443e-05	0.000418613	0.000135565
1894	3.788	-0.00574111	-0.0925492	-5.03001e-05	8.06636e-05	-6.31711e-05	5.63148e-05	0.000418486	0.000135677
1895	3.79	-0.00594703	-0.0950782	-5.00458e-05	6.54689e-05	-6.32715e-05	5.64609e-05	0.00041836	0.00013579
1896	3.792	-0.00533856	-0.0935754	-4.95905e-05	6.4965e-05	-6.33711e-05	5.65913e-05	0.000418233	0.000135904
1897	3.794	-0.00516766	-0.123058	-4.90628e-05	5.60374e-05	-6.34698e-05	5.67124e-05	0.000418106	0.000136017
1898	3.796	-0.00520468	-0.122987	-4.86594e-05	4.66616e-05	-6.35675e-05	5.68151e-05	0.000417979	0.000136131
1899	3.798	-0.00487418	-0.110055	-4.82253e-05	5.054e-05	-6.36644e-05	5.69123e-05	0.000417852	0.000136244
1900	3.8	-0.00341531	-0.145873	-4.75036e-05	4.32027e-05	-6.37601e-05	5.7006e-05	0.000417724	0.000136358
1901	3.802	-0.0037872	-0.138665	-4.69171e-05	3.40764e-05	-6.38545e-05	5.70833e-05	0.000417596	0.000136473
1902	3.804	-0.00221971	-0.133814	-4.63098e-05	3.76584e-05	-6.39478e-05	5.7155e-05	0.000417468	0.000136587
1903	3.806	-0.002949	-0.0528147	-4.57713e-05	6.42999e-05	-6.40398e-05	5.7257e-05	0.00041734	0.000136701
1904	3.808	-0.00293417	-0.0450789	-4.55315e-05	9.18427e-05	-6.41311e-05	5.74131e-05	0.000417212	0.000136816
1905	3.81	-0.0014206	-0.0473702	-4.48604e-05	9.33564e-05	-6.42215e-05	5.75983e-05	0.000417084	0.000136931
1906	3.812	0.000247072	-0.144309	-4.38717e-05	6.21587e-05	-6.43103e-05	5.77538e-05	0.000416955	0.000137047
1907	3.814	0.00181307	-0.139992	-4.28729e-05	3.30252e-05	-6.4397e-05	5.7849e-05	0.000416826	0.000137163
1908	3.816	0.00247597	-0.143242	-4.20674e-05	3.31687e-05	-6.4482e-05	5.79152e-05	0.000416697	0.000137279
1909	3.818	0.00430002	-0.174702	-4.12125e-05	2.21314e-05	-6.45652e-05	5.79705e-05	0.000416568	0.000137394
1910	3.82	0.00455224	-0.171587	-4.04366e-05	1.30828e-05	-6.46469e-05	5.80057e-05	0.000416439	0.00013751
1911	3.822	0.00476414	-0.175858	-3.99709e-05	1.25309e-05	-6.47273e-05	5.80313e-05	0.000416309	0.000137627
1912	3.824	0.00520088	-0.07328	-3.94698e-05	4.30612e-05	-6.48067e-05	5.80869e-05	0.00041618	0.000137743
1913	3.826	0.00540352	-0.0681537	-3.89707e-05	7.6528e-05	-6.48852e-05	5.82065e-05	0.00041605	0.000137859
1914	3.828	0.00584081	-0.0654965	-3.84715e-05	7.87691e-05	-6.49626e-05	5.83618e-05	0.00041592	0.000137976
1915	3.83	0.0052487	-0.0859617	-3.81253e-05	7.30122e-05	-6.50392e-05	5.85136e-05	0.00041579	0.000138093
1916	3.832	0.00517711	-0.077893	-3.78771e-05	6.89456e-05	-6.51152e-05	5.86555e-05	0.00041566	0.00013821
1917	3.834	0.00469813	-0.0638733	-3.76073e-05	7.56549e-05	-6.51907e-05	5.88001e-05	0.000415529	0.000138328
1918	3.836	0.00495304	0.0116124	-3.72748e-05	0.000103431	-6.52656e-05	5.89792e-05	0.000415399	0.000138446
1919	3.838	0.00470158	0.0471072	-3.68987e-05	0.000137918	-6.53398e-05	5.92206e-05	0.000415268	0.000138564
1920	3.84	0.0039	0.0607976	-3.6726e-05	0.000153092	-6.54134e-05	5.95116e-05	0.000415137	0.000138683
1921	3.842	0.00533768	0.114833	-3.62285e-05	0.000174059	-6.54863e-05	5.98387e-05	0.000415006	0.000138803
1922	3.844	0.00551203	0.129162	-3.55435e-05	0.000195224	-6.55581e-05	6.0208e-05	0.000414875	0.000138923
1923	3.846	0.00521581	0.129164	-3.5192e-05	0.000199502	-6.56288e-05	6.06028e-05	0.000414744	0.000139045
1924	3.848	0.00544519	0.0966179	-3.48301e-05	0.000189129	-6.56989e-05	6.09914e-05	0.000414613	0.000139166
1925	3.85	0.00552256	0.101953	-3.43966e-05	0.000180421	-6.57681e-05	6.13609e-05	0.000414481	0.000139289
1926	3.852	0.0044606	0.108353	-3.42115e-05	0.000183882	-6.58367e-05	6.17252e-05	0.000414349	0.000139413
1927	3.854	0.00669657	0.115321	-3.36114e-05	0.000187851	-6.59045e-05	6.2097e-05	0.000414218	0.000139537
1928	3.856	0.00676329	0.109296	-3.27945e-05	0.000187935	-6.59709e-05	6.24728e-05	0.000414086	0.000139662
1929	3.858	0.00665558	0.120341	-3.24284e-05	0.000189291	-6.60362e-05	6.285e-05	0.000413954	0.000139787
1930	3.86	0.00663712	0.0875179	-3.20788e-05	0.000182272	-6.61007e-05	6.32215e-05	0.000413821	0.000139914
1931	3.862	0.00693154	0.0985346	-3.16521e-05	0.000175241	-6.61644e-05	6.35791e-05	0.000413689	0.000140041
1932	3.864	0.00732832	0.101693	-3.11457e-05	0.000179452	-6.62272e-05	6.39338e-05	0.000413557	0.000140169
1933	3.866	0.0105172	0.150882	-3.00828e-05	0.000195591	-6.62884e-05	6.43088e-05	0.000413424	0.000140298
1934	3.868	0.0103441	0.141256	-2.91297e-05	0.000207733	-6.63476e-05	6.47121e-05	0.000413291	0.000140427
1935	3.87	0.00935435	0.137694	-2.89803e-05	0.000203388	-6.64057e-05	6.51232e-05	0.000413158	0.000140557
1936	3.872	0.00798862	0.133385	-2.90604e-05	0.000200702	-6.64638e-05	6.55273e-05	0.000413026	0.000140688
1937	3.874	0.00859976	0.135535	-2.88329e-05	0.000199799	-6.65217e-05	6.59278e-05	0.000412892	0.00014082
1938	3.876	0.00833032	0.127861	-2.83947e-05	0.000197843	-6.65789e-05	6.63255e-05	0.000412759	0.000140953
1939	3.878	0.00821543	0.125074	-2.80963e-05	0.000194342	-6.66354e-05	6.67177e-05	0.000412626	0.000141086
1940	3.88	0.0085278	0.095677	-2.76862e-05	0.00018405	-6.66912e-05	6.70961e-05	0.000412493	0.00014122
1941	3.882	0.00859987	0.0841342	-2.72403e-05	0.00017102	-6.67461e-05	6.74511e-05	0.000412359	0.000141355
1942	3.884	0.00648823	0.0296573	-2.72608e-05	0.000150151	-6.68006e-05	6.77723e-05	0.000412226	0.000141491
1943	3.886	0.00670338	0.0109013	-2.72539e-05	0.000127026	-6.68551e-05	6.80495e-05	0.000412092	0.000141627
1944	3.888	0.00656542	0.00615523	-2.68677e-05	0.000119441	-6.69092e-05	6.82959e-05	0.000411958	0.000141764
1945	3.89	0.00560324	-0.0232997	-2.6708e-05	0.00010851	-6.69628e-05	6.85239e-05	0.000411824	0.000141901
1946	3.892	0.00526162	-0.0497975	-2.65877e-05	9.07815e-05	-6.70161e-05	6.87232e-05	0.00041169	0.000142038
1947	3.894	0.00570255	-0.0543742	-2.61978e-05	8.0826e-05	-6.70689e-05	6.88948e-05	0.000411556	0.000142176
1948	3.896	0.00285545	-0.0321794	-2.62898e-05	8.60861e-05	-6.71214e-05	6.90617e-05	0.000411422	0.000142314
1949	3.898	0.00230833	-0.0317819	-2.65721e-05	9.28999e-05	-6.71742e-05	6.92407e-05	0.000411287	0.000142452
1950	3.9	0.00230692	-0.0409548	-2.63073e-05	8.99104e-05	-6.72271e-05	6.94235e-05	0.000411153	0.000142591
1951	3.902	0.002039	0.0411894	-2.59889e-05	0.000112466	-6.72794e-05	6.96259e-05	0.000411018	0.000142731
1952	3.904	0.0023611	0.0336569	-2.56086e-05	0.000135533	-6.7331e-05	6.98739e-05	0.000410884	0.00014287
1953	3.906	0.00198691	0.0279599	-2.52489e-05	0.000131149	-6.73819e-05	7.01406e-05	0.000410749	0.000143011
1954	3.908	-0.000680709	-0.0535245	-2.54643e-05	0.000103653	-6.74326e-05	7.03754e-05	0.000410614	0.000143151
1955	3.91	-0.000179698	-0.0589909	-2.55116e-05	7.62288e-05	-6.74836e-05	7.05552e-05	0.000410479	0.000143292
1956	3.912	0.00121121	-0.0668078	-2.47786e-05	7.18243e-05	-6.75339e-05	7.07033e-05	0.000410344	0.000143434
1957	3.914	0.00255058	-0.0202536	-2.38845e-05	8.36754e-05	-6.75825e-05	7.08588e-05	0.000410209	0.000143576
1958	3.916	0.00232362	-0.0246479	-2.33018e-05	9.65955e-05	-6.76297e-05	7.10391e-05	0.000410074	0.000143718
1959	3.918	0.00321353	-0.0259245	-2.28057e-05	9.45676e-05	-6.76758e-05	7.12302e-05	0.000409938	0.00014386
1960	3.92	0.00296661	0.0250666	-2.23136e-05	0.000109847	-6.77209e-05	7.14346e-05	0.000409803	0.000144003
1961	3.922	0.0035448	0.0299942	-2.18817e-05	0.000127064	-6.77651e-05	7.16716e-05	0.000409667	0.000144146
1962	3.924	0.00365851	0.0254568	-2.13807e-05	0.000126927	-6.78084e-05	7.19255e-05	0.000409532	0.00014429
1963	3.926	0.00388326	-0.00389721	-2.09478e-05	0.000116076	-6.78507e-05	7.21685e-05	0.000409396	0.000144435
1964	3.928	0.00345631	0.000145454	-2.06191e-05	0.000107906	-6.78923e-05	7.23925e-05	0.00040926	0.000144579
1965	3.93	0.00351676	-0.00110835	-2.03222e-05	0.000108515	-6.79332e-05	7.2609e-05	0.000409124	0.000144725
1966	3.932	0.00480322	0.0127936	-1.9696e-05	0.000112204	-6.79732e-05	7.28297e-05	0.000408988	0.00014487
1967	3.934	0.00428435	0.027439	-1.91814e-05	0.000120861	-6.80121e-05	7.30627e-05	0.000408852	0.000145016
1968	3.936	0.00398662	0.027501	-1.89717e-05	0.000125192	-6.80503e-05	7.33088e-05	0.000408716	0.000145163
1969	3.938	0.00490682	-0.0136805	-1.84854e-05	0.000112076	-6.80877e-05	7.35461e-05	0.00040858	0.00014531
1970	3.94	0.00445028	-0.0062142	-1.80299e-05	0.000101272	-6.81242e-05	7.37594e-05	0.000408444	0.000145458
1971	3.942	0.00392256	-0.00313772	-1.78531e-05	0.000104298	-6.81601e-05	7.3965e-05	0.000408307	0.000145605
1972	3.944	0.00204568	-0.056712	-1.79497e-05	8.82481e-05	-6.81959e-05	7.41575e-05	0.000408171	0.000145754
1973	3.946	0.00146962	-0.064394	-1.80557e-05	6.88349e-05	-6.82319e-05	7.43146e-05	0.000408035	0.000145902
1974	3.948	0.00138672	-0.0734346	-1.7817e-05	6.33378e-05	-6.82678e-05	7.44468e-05	0.000407898	0.000146051
1975	3.95	-0.00012151	-0.0854935	-1.77578e-05	5.64722e-05	-6.83034e-05	7.45666e-05	0.000407761	0.0001462
1976	3.952	-0.000426703	-0.10315	-1.77415e-05	4.69135e-05	-6.83389e-05	7.467e-05	0.000407625	0.00014635
1977	3.954	-0.00073308	-0.100628	-1.74944e-05	4.19109e-05	-6.83741e-05	7.47588e-05	0.000407488	0.000146499
1978	3.956	0.000227843	-0.0919612	-1.70039e-05	4.51341e-05	-6.84086e-05	7.48458e-05	0.000407351	0.000146649
1979	3.958	0.000245292	-0.0904288	-1.64514e-05	4.80477e-05	-6.84421e-05	7.4939e-05	0.000407214	0.000146799
1980	3.96	-2.72243e-05	-0.0853786	-1.61364e-05	4.98307e-05	-6.84747e-05	7.50369e-05	0.000407077	0.000146949
1981	3.962	0.00331667	-0.140665	-1.51818e-05	3.38575e-05	-6.8506e-05	7.51206e-05	0.00040694	0.000147099
1982	3.964	0.00319959	-0.148176	-1.41976e-05	1.39584e-05	-6.85354e-05	7.51684e-05	0.000406803	0.00014725
1983	3.966	0.00409287	-0.145956	-1.3685e-05	1.20302e-05	-6.85632e-05	7.51944e-05	0.000406666	0.0001474
1984	3.968	0.00511928	-0.10107	-1.29526e-05	2.64759e-05	-6.85899e-05	7.52329e-05	0.000406529	0.00014755
1985	3.97	0.0061005	-0.10721	-1.22036e-05	3.83087e-05	-6.8615e-05	7.52977e-05	0.000406392	0.000147701
1986	3.972	0.00848258	-0.106703	-1.11941e-05	3.62733e-05	-6.86384e-05	7.53723e-05	0.000406255	0.000147852
1987	3.974	0.00785503	-0.137791	-1.04942e-05	2.64415e-05	-6.86601e-05	7.5435e-05	0.000406117	0.000148003
1988	3.976	0.00964075	-0.143214	-9.90924e-06	1.47561e-05	-6.86805e-05	7.54762e-05	0.00040598	0.000148154
1989	3.978	0.0104327	-0.154461	-9.05157e-06	9.27076e-06	-6.86995e-05	7.55002e-05	0.000405842	0.000148305
1990	3.98	0.00919149	-0.130556	-8.77626e-06	1.29504e-05	-6.87173e-05	7.55224e-05	0.000405705	0.000148456
1991	3.982	0.00948212	-0.132987	-8.59762e-06	1.93853e-05	-6.87347e-05	7.55548e-05	0.000405568	0.000148607
1992	3.984	0.010031	-0.130887	-8.07498e-06	1.90061e-05	-6.87514e-05	7.55932e-05	0.00040543	0.000148758
1993	3.986	0.0118655	-0.126043	-7.25572e-06	2.09003e-05	-6.87667e-05	7.56331e-05	0.000405292	0.000148909
1994	3.988	0.0123049	-0.128864	-6.45779e-06	2.12565e-05	-6.87804e-05	7.56752e-05	0.000405155	0.00014906
1995	3.99	0.0126383	-0.12107	-5.94877e-06	2.25344e-05	-6.87928e-05	7.5719e-05	0.000405017	0.000149212
1996	3.992	0.0156027	-0.0832715	-4.95444e-06	3.6506e-05	-6.88037e-05	7.57781e-05	0.00040488	0.000149363
1997	3.994	0.0155752	-0.0549245	-4.02982e-06	5.69004e-05	-6.88127e-05	7.58715e-05	0.000404742	0.000149515
1998	3.996	0.0153598	-0.0544116	-3.71695e-06	6.56426e-05	-6.88204e-05	7.5994e-05	0.000404604	0.000149667
1999	3.998	0.0143946	-0.0577953	-3.58469e-06	6.44685e-05	-6.88277e-05	7.61241e-05	0.000404467	0.000149819
[truncated: 6,301 more rows]
